# Supplementary material for: A parasite DNA binding protein with potential to influence disease susceptibility acts as an analogue of mammalian HMGA transcription factors
Source: PLoS One. 2023 Jun 5;18(6):e0286526. doi: 10.1371/journal.pone.0286526 (PMC10241358; doi:10.1371/journal.pone.0286526)
Supplement: S1 File — The gene symbol, full name, GenBank accession number, forward and reverse primer sequences, length of primers, amplicon length and melting temperature are indicated for each primer pair of individual genes tested. Plasmids and forward and reverse primers for CRISPR-Cas9 are denoted. (XLSX) [file pone.0286526.s003.xlsx]

## Sheet: S1_ Table_Primers list
S1 File: Details of primers used for real-time quantitative RT-PCR and CRISPR-Cas9 constructs
S.no	Gene symbol	Gene name	GenBank accession number	F/R	Primer sequences (5' > 3')	Length (bp)	Amp. Length (bp)	Tm (°C)
1	EMILIN2	Elastin microfibril interfacer 2	NM_001143869.2	F	AGCGCCAGGAACAAGAACTG	20	250	60.89
				R	CTCTGGGACCTTCTTGGCAG	20		60.04
2	ACPP	Acid phosphatase, prostate	NM_001098866.1	F	TGTATTCTGCACATGACACTACT	23	322	57.59
				R	AGAGCTCTGCATTCACCCTA	20		58.13
3	SULF	Sulfatase 1	XM_025001836.1	F	GCTGAGTGCTTGAAGACGTG	20	310	59.49
				R	CTGCAGAGTGGGTCCTTTGA	20		59.6
4	MUM1L1	Melanoma associated antigen (mutated) 1-like	XM_586767	F	CTAGCCACACAGTCAGAGGTCAG	23	228	56.5
				R	CTTTGGTAAGTCTCCTTCTCCTTCGTG	27		48.1
5	LANCL3	LanC lantibiotic synthetase component C-like 3	NM_001206408.1	F	TGGAACCGAATACTTGGGAGC	21	321	60.07
				R	TTTAGCAAGCCCTTCTGCCA	20		59.89
6	TNNC1	Troponin C type 1 (slow skeletal and cardiac)	NM_001034351.2	F	ACATCTACAAGGCTGCGGTAG	21	333	59.86
				R	GGTCGATGTAGCCATCAGCA	20		59.9
7	VWA5A	Von Willebrand factor A domain containing 5A	XM_002699100	F	GTTAGCATGGAGTGTGGAGTCATAAGC	27	248	51.3
				R	GGCTTCTCAAGACGGGCCTCTG	22		61.3
8	CYGB	Cytoglobin	XM_005221178.3	F	GAACTTGCATGACCCCGAGA	20	331	60.04
				R	GAGGGTCTTCAGAACTCGGC	20		60.11
9	IRF6	Interferon regulatory factor 6	NM_001076934.1	F	GCCTGCTCATCTATCCCAGAT	21	272	59.09
				R	GGAGCTGGGCCTTCCATTTA	20		59.74
10	FAM20A	Family with sequence similarity 20, member A	XM_002707768.6	F	TGCGCTATTACCGGAGGAAG	20	283	59.61
				R	GGTTTCACGATCTGGGAGCA	20		60.04
11	SYNPO2	Synaptopodin 2	NM_001083751.1	F	GCAGCCCTTACAAGTCGCTA	20	299	60.11
				R	ATTGGCTCTTTGTGGCTGGT	20		60.18
12	EMILIN2	Elastin microfibril interfacer 2	NM_001143869.2	F	AGCGCCAGGAACAAGAACTG	20	250	60.89
				R	CTCTGGGACCTTCTTGGCAG	20		60.04
13	CD248	CD248 molecule, endosialin	XM_003588045.5	F	TGATCCCTGCCATACACCC	19	224	58.77
				R	CTGGGTATCAACGACCTGGG	20		59.82
14	GAPDH	Glyceraldehyde-3-phosphate dehydrogenase	NM_001034034	F	CAGCGACACTCACTCTTCTACCTTC	25	194	56.95
Primers for CRISPR-Cas9 constructs
		Plasmid	Oligo Primer Name		Oligo Primer Sequence
		1189_TashAT2_G2_pCRISPR-CMV-Cas9-puroR_v3.1	F170_CR_G2_TashAT2	F	CACCGCCCTGAAAAATACTTCTCTA
			F171_CR_G2_TashAT2	R	AAACTAGAGAAGTATTTTTCAGGGC
		1193_TashAT2_G1_pCRISPR-CMV-Cas9-puroR_v3.1	F178_CR_G1_TashAT2	F	CACCGTCTGAGACAGATCCTGAATC
			F179_CR_G1_TashAT2	R	AAACGATTCAGGATCTGTCTCAGAC
