# Supplementary material for: A parasite DNA binding protein with potential to influence disease susceptibility acts as an analogue of mammalian HMGA transcription factors
Source: PLoS One. 2023 Jun 5;18(6):e0286526. doi: 10.1371/journal.pone.0286526 (PMC10241358; doi:10.1371/journal.pone.0286526)
Supplement: S2 File — A Microsoft Excel file containing the full list of significantly DEGs (n = 837, P ≤ 0.05) identified by DESeq2 analysis. It contains: Ensembl stable gene ID, Gene name, Gene description, log2 FC and p-value. Red highlight indicates raw expression data where values are lower across all three PKP38 samples relative to PKP37; Green highlight indicates where values are consistently higher in PKP38 relative to PKP37. (XLSX) [file pone.0286526.s004.xlsx]

## Sheet: S3_ Full DESeq2(837)DEGs
						Raw reads (all replicates)							RNASeq analysis (DESeq2)
1	Ensembl Gene ID	Gene symbol	Entrez gene name (description)	Location	Type(s)	Gene Synonym	PKP37_1	PKP37_2	PKP37_3	PKP38_1	PKP38_2	PKP38_3	baseMean	log2FoldChange	lfcSE	stat	pvalue	padj
2	ENSBTAG00000038662	GJB6	gap junction protein beta 6	Plasma Membrane	transporter		203	233	226	14	14	21	121.443	-2.5878	0.254654	-10.162	2.93e-24	1.04e-20
3	ENSBTAG00000005556	CYGB	cytoglobin	Cytoplasm	transporter		275	121	587	14	8	13	173.732	-2.15108	0.279177	-7.70505	1.31e-14	1.39e-11
4	ENSBTAG00000021928	DIPK1B	divergent protein kinase domain 1B	Other	other		163	67	212	8	6	8	78.5654	-2.04047	0.278851	-7.31743	2.53e-13	1.74e-10
5	ENSBTAG00000025622	DEF6	DEF6 guanine nucleotide exchange factor	Extracellular Space	other		714	1107	1060	50	114	136	547.341	-2.02157	0.268838	-7.51967	5.49e-14	5.42e-11
6	ENSBTAG00000040082	HOXA10	homeobox A10	Nucleus	transcription regulator		97	63	101	4	0	4	45.6074	-1.99814	0.27915	-7.15794	8.19e-13	4.92e-10
7	ENSBTAG00000004792	CHMP4C	charged multivesicular body protein 4C	Cytoplasm	other		288	74	208	2	3	8	97.7245	-1.96051	0.278331	-7.04381	1.87e-12	9.22e-10
8	ENSBTAG00000026896	FOXF2	forkhead box F2	Nucleus	transcription regulator		79	140	91	5	10	3	56.2325	-1.92326	0.279037	-6.89249	5.48e-12	2.37e-09
9	ENSBTAG00000007665	NPR3	natriuretic peptide receptor 3	Plasma Membrane	G-protein coupled receptor		4742	3646	4213	1522	707	836	2620.51	-1.88042	0.185085	-10.1597	3e-24	1.04e-20
10	ENSBTAG00000018123	FBLN5	fibulin 5	Extracellular Space	other		1914	901	2336	494	224	194	1013.97	-1.8672	0.252471	-7.3957	1.41e-13	1.14e-10
11	ENSBTAG00000009156	CAMK2N1	calcium/calmodulin dependent protein kinase II inhibitor 1	Plasma Membrane	kinase		201	450	533	62	10	21	219.059	-1.83381	0.27911	-6.57019	5.03e-11	1.69e-08
12	ENSBTAG00000021978	PARVB	parvin beta	Cytoplasm	other		82	55	47	2	2	4	32.4105	-1.73462	0.278559	-6.22712	4.75e-10	1.23e-07
13	ENSBTAG00000023472	PPP1R14A	protein phosphatase 1 regulatory inhibitor subunit 14A	Cytoplasm	phosphatase		566	454	598	159	59	122	329.838	-1.72402	0.244438	-7.05299	1.75e-12	8.95e-10
14	ENSBTAG00000007678	MKX	mohawk homeobox	Nucleus	transcription regulator		402	167	616	50	8	32	215.656	-1.70588	0.27915	-6.11097	9.9e-10	2.24e-07
15	ENSBTAG00000002849	IRF6	interferon regulatory factor 6	Nucleus	transcription regulator		227	158	323	40	5	7	128.225	-1.68668	0.278816	-6.04945	1.45e-09	3.14e-07
16	ENSBTAG00000020568	NKX2-5	NK2 homeobox 5	Nucleus	transcription regulator		103	194	136	4	1	12	77.6175	-1.67584	0.276976	-6.05048	1.44e-09	3.14e-07
17	ENSBTAG00000004215	RARRES2	retinoic acid receptor responder 2	Plasma Membrane	transmembrane receptor		293	170	248	53	48	57	146.248	-1.6438	0.242887	-6.76778	1.31e-11	5.02e-09
18	ENSBTAG00000017599	NR2F1	nuclear receptor subfamily 2 group F member 1	Nucleus	ligand-dependent nuclear receptor		5069	2804	4753	1494	1143	1079	2733.41	-1.60533	0.186221	-8.62057	6.66e-18	1.31e-14
19	ENSBTAG00000002908	GNG4	G protein subunit gamma 4	Plasma Membrane	enzyme		1440	788	931	234	290	60	622.887	-1.59704	0.268796	-5.94144	2.83e-09	5.65e-07
20	ENSBTAG00000011207	CNN1	calponin 1	Cytoplasm	other		12948	8285	15859	4318	2724	3410	7992.64	-1.5942	0.205985	-7.73939	9.99e-15	1.15e-11
21	ENSBTAG00000013227	SNAI2	snail family transcriptional repressor 2	Nucleus	transcription regulator		696	334	484	149	141	56	308.843	-1.59343	0.251451	-6.33696	2.34e-10	6.67e-08
22	ENSBTAG00000009849	PLAC8	placenta associated 8	Nucleus	other		381	452	1108	196	98	93	395.094	-1.5403	0.269293	-5.71981	1.07e-08	1.67e-06
23	ENSBTAG00000011802	COL6A1	collagen type VI alpha 1 chain	Extracellular Space	other		33506	31214	27525	13195	4505	8523	19838.2	-1.52539	0.225063	-6.77759	1.22e-11	4.82e-09
24	ENSBTAG00000008996	SFI1	SFI1 centrin binding protein	Cytoplasm	other		1283	715	576	280	53	134	503.903	-1.52418	0.273477	-5.57334	2.5e-08	3.59e-06
25	ENSBTAG00000022150	MXRA5	matrix remodeling associated 5	Extracellular Space	other		2330	1916	5420	589	984	426	1983.52	-1.52235	0.265997	-5.72319	1.05e-08	1.67e-06
26	ENSBTAG00000040067	HIPK4	homeodomain interacting protein kinase 4	Cytoplasm	kinase		444	459	499	219	86	72	296.763	-1.52211	0.243915	-6.2403	4.37e-10	1.16e-07
27	ENSBTAG00000000460	SYTL2	synaptotagmin like 2	Cytoplasm	other		3069	2114	3764	1350	738	401	1902.11	-1.52163	0.238037	-6.39242	1.63e-10	4.9e-08
28	ENSBTAG00000007741	CRLF1	cytokine receptor like factor 1	Extracellular Space	other		382	218	454	128	58	72	219.54	-1.51305	0.252934	-5.982	2.2e-09	4.61e-07
29	ENSBTAG00000006434	SYNPO2	synaptopodin 2	Cytoplasm	other		422	238	1115	70	116	34	339.746	-1.48798	0.27922	-5.32906	9.87e-08	1.2e-05
30	ENSBTAG00000047062	LRP3	LDL receptor related protein 3	Plasma Membrane	transmembrane receptor		787	749	1022	245	106	272	539.765	-1.467	0.254599	-5.762	8.31e-09	1.4e-06
31	ENSBTAG00000010175	COL8A2	collagen type VIII alpha 2 chain	Extracellular Space	other		990	637	1202	158	257	269	596.646	-1.46593	0.25211	-5.81464	6.08e-09	1.06e-06
32	ENSBTAG00000014788	AKAP12	A-kinase anchoring protein 12	Cytoplasm	transporter		2174	1488	1520	902	322	301	1107.77	-1.4588	0.237708	-6.13694	8.41e-10	2e-07
33	ENSBTAG00000003880	EMILIN2	elastin microfibril interfacer 2	Extracellular Space	other		2354	4107	7257	150	27	90	2415.3	-1.45337	0.267562	-5.4319	5.58e-08	7.19e-06
34	ENSBTAG00000012219	CSPG4	chondroitin sulfate proteoglycan 4	Plasma Membrane	other		14212	11632	18122	4771	3325	5317	9711.53	-1.44381	0.214283	-6.73787	1.61e-11	6e-09
35	ENSBTAG00000014737	VEGFC	vascular endothelial growth factor C	Extracellular Space	growth factor		1679	1080	1754	608	163	383	947.907	-1.43607	0.256832	-5.59149	2.25e-08	3.37e-06
36	ENSBTAG00000003375	TC2N	tandem C2 domains, nuclear	Nucleus	transporter		1044	696	1034	376	55	129	554.794	-1.42026	0.275326	-5.15846	2.49e-07	2.66e-05
37	ENSBTAG00000014278	TBX2	T-box transcription factor 2	Nucleus	transcription regulator		146	93	146	46	13	13	76.0936	-1.4098	0.276991	-5.0897	3.59e-07	3.51e-05
38	ENSBTAG00000007486	CEL	carboxyl ester lipase	Extracellular Space	enzyme		199	153	303	81	22	34	132.865	-1.4085	0.273941	-5.1416	2.72e-07	2.87e-05
39	ENSBTAG00000008096	EDN1	endothelin 1	Extracellular Space	cytokine		6460	4889	10480	1537	2250	2318	4755.7	-1.37213	0.245534	-5.58835	2.29e-08	3.37e-06
40	ENSBTAG00000002915	GPR63	G protein-coupled receptor 63	Plasma Membrane	G-protein coupled receptor		89	97	253	31	6	13	83.298	-1.36649	0.27789	-4.91737	8.77e-07	7.48e-05
41	ENSBTAG00000007932	HCK	HCK proto-oncogene, Src family tyrosine kinase	Cytoplasm	kinase		176	78	403	14	0	3	114.866	-1.36434	0.266201	-5.12521	2.97e-07	3.02e-05
42	ENSBTAG00000044073	CD248	CD248 molecule	Plasma Membrane	other		227	139	459	68	14	41	160.453	-1.35788	0.279221	-4.86312	1.16e-06	9.17e-05
43	ENSBTAG00000002184	FNDC5	fibronectin type III domain containing 5	Extracellular Space	other		214	222	384	102	30	61	171	-1.35445	0.270934	-4.99918	5.76e-07	5.16e-05
44	ENSBTAG00000027854	ARHGDIG	Rho GDP dissociation inhibitor gamma	Cytoplasm	other		175	134	147	64	31	42	99.1345	-1.33962	0.245913	-5.44753	5.11e-08	6.72e-06
45	ENSBTAG00000032567	C1QL4	complement C1q like 4				322	207	512	148	71	43	217.405	-1.33561	0.269989	-4.94692	7.54e-07	6.55e-05
46	ENSBTAG00000005738	ATP8B1	ATPase phospholipid transporting 8B1	Plasma Membrane	transporter		10605	12421	17553	6341	2331	4543	9071.84	-1.30232	0.239641	-5.43448	5.5e-08	7.16e-06
47	ENSBTAG00000004561	PAX6	paired box 6	Nucleus	transcription regulator		1006	924	942	516	313	326	672.482	-1.29453	0.154384	-8.38511	5.07e-17	8.75e-14
48	ENSBTAG00000015361	CNTFR	ciliary neurotrophic factor receptor	Plasma Membrane	transmembrane receptor		407	209	853	136	46	104	297.041	-1.29436	0.278285	-4.65121	3.3e-06	0.000228938
49	ENSBTAG00000019574	MAPK12	mitogen-activated protein kinase 12	Cytoplasm	kinase		1145	996	1091	577	189	330	721.812	-1.2924	0.234343	-5.51499	3.49e-08	4.72e-06
50	ENSBTAG00000017850	ARHGEF6	Rac/Cdc42 guanine nucleotide exchange factor 6	Cytoplasm	other		1061	946	1037	407	203	412	685.635	-1.27851	0.229622	-5.5679	2.58e-08	3.67e-06
51	ENSBTAG00000026708	PRSS35	serine protease 35	Extracellular Space	peptidase		107	31	75	13	3	4	38.6728	-1.2668	0.274281	-4.61861	3.86e-06	0.000264031
52	ENSBTAG00000017287	DRAM1	DNA damage regulated autophagy modulator 1	Cytoplasm	other		1908	2156	4314	1318	649	805	1879.86	-1.26462	0.245457	-5.1521	2.58e-07	2.74e-05
53	ENSBTAG00000020622	COL9A2	collagen type IX alpha 2 chain				293	193	244	79	74	90	163.767	-1.25695	0.233754	-5.37726	7.56e-08	9.49e-06
54	ENSBTAG00000031648	C18H19orf33					2460	2666	2551	1341	373	835	1712.62	-1.2517	0.246432	-5.0793	3.79e-07	3.66e-05
55	ENSBTAG00000022927	RAC3	Rac family small GTPase 3	Cytoplasm	enzyme		786	600	843	258	268	294	514.694	-1.24547	0.205797	-6.05195	1.43e-09	3.14e-07
56	ENSBTAG00000007196	TAGLN	transgelin	Cytoplasm	other		83214	91559	117520	23434	36547	38435	66659.1	-1.24293	0.230846	-5.38424	7.28e-08	9.21e-06
57	ENSBTAG00000014676	SHROOM1	shroom family member 1	Other	other		573	475	711	305	144	197	402.467	-1.24159	0.222141	-5.5892	2.28e-08	3.37e-06
58	ENSBTAG00000021377	S100A14	S100 calcium binding protein A14	Cytoplasm	other		2478	1775	3302	1089	914	887	1755.25	-1.24139	0.199432	-6.22464	4.83e-10	1.23e-07
59	ENSBTAG00000013472	COL1A2	collagen type I alpha 2 chain	Extracellular Space	other		356267	261052	353400	166723	99912	127820	228337	-1.23583	0.169904	-7.27368	3.5e-13	2.3e-10
60	ENSBTAG00000012405	PEAR1	platelet endothelial aggregation receptor 1	Plasma Membrane	other		138	101	280	51	47	33	109.862	-1.23246	0.273553	-4.50538	6.63e-06	0.000423471
61	ENSBTAG00000046862	MARCKSL1	MARCKS like 1	Cytoplasm	other		1105	902	1392	330	192	483	748.637	-1.23035	0.257315	-4.7815	1.74e-06	0.000131263
62	ENSBTAG00000017062	ADM2	adrenomedullin 2				121	85	318	22	4	25	98.4375	-1.22797	0.273764	-4.48552	7.27e-06	0.000454386
63	ENSBTAG00000016116	ENSBTAG00000047411					177	89	163	19	18	43	86.3269	-1.22447	0.278859	-4.39102	1.13e-05	0.000634966
64	ENSBTAG00000007596	GEM	GTP binding protein overexpressed in skeletal muscle	Plasma Membrane	enzyme		2833	2011	2238	1422	658	776	1647.8	-1.2241	0.192312	-6.3652	1.95e-10	5.73e-08
65	ENSBTAG00000014969	CILP2	cartilage intermediate layer protein 2	Extracellular Space	other		731	481	582	236	51	187	379.583	-1.21419	0.271907	-4.46545	7.99e-06	0.000485949
66	ENSBTAG00000010475	MLNR	motilin receptor	Plasma Membrane	G-protein coupled receptor		105	65	148	25	30	24	67.0959	-1.21057	0.27414	-4.41587	1.01e-05	0.000578723
67	ENSBTAG00000023416	PPP2R3A	protein phosphatase 2 regulatory subunit B''alpha	Nucleus	phosphatase		4620	3506	3764	2393	1101	1389	2785.69	-1.20972	0.187479	-6.45255	1.1e-10	3.45e-08
68	ENSBTAG00000021576	LMOD1	leiomodin 1	Cytoplasm	other		1056	528	1495	137	371	254	652.351	-1.20872	0.273166	-4.42487	9.65e-06	0.000564526
69	ENSBTAG00000019269	COL6A2	collagen type VI alpha 2 chain				20619	19131	18146	12005	3956	6345	13331.6	-1.20413	0.222368	-5.41504	6.13e-08	7.83e-06
70	ENSBTAG00000021217	COL11A1	collagen type XI alpha 1 chain	Extracellular Space	other		59947	43120	55791	30040	10282	19106	36353.2	-1.20318	0.226831	-5.30432	1.13e-07	1.36e-05
71	ENSBTAG00000025246	ZIC2	Zic family member 2	Nucleus	transcription regulator		419	475	275	220	118	82	263.765	-1.20158	0.243444	-4.93578	7.98e-07	6.85e-05
72	ENSBTAG00000018725	FBLIM1	filamin binding LIM protein 1	Plasma Membrane	other		6126	4242	6343	2460	2254	2209	3965.99	-1.19635	0.168884	-7.0839	1.4e-12	7.61e-10
73	ENSBTAG00000004078	KCNH2	potassium voltage-gated channel subfamily H member 2	Plasma Membrane	ion channel		867	438	781	306	301	169	475.761	-1.1963	0.227261	-5.26401	1.41e-07	1.64e-05
74	ENSBTAG00000021838	ESRP1	epithelial splicing regulatory protein 1	Nucleus	other		3718	2450	4460	1370	1691	1062	2475.18	-1.19353	0.209219	-5.70471	1.17e-08	1.81e-06
75	ENSBTAG00000024381	MAN1A1	mannosidase alpha class 1A member 1	Cytoplasm	enzyme		7773	8424	7338	5343	1535	1964	5361.04	-1.18939	0.24021	-4.95147	7.37e-07	6.44e-05
76	ENSBTAG00000008154	LIMD2	LIM domain containing 2	Other	other		580	429	529	266	189	193	365.061	-1.18501	0.173146	-6.844	7.7e-12	3.22e-09
77	ENSBTAG00000024341	HOXA6	homeobox A6	Nucleus	transcription regulator		52	61	35	1	7	4	27.289	-1.18499	0.271331	-4.36731	1.26e-05	0.000697425
78	ENSBTAG00000004468	BARX1	BARX homeobox 1	Nucleus	transcription regulator		615	698	680	263	308	242	473.536	-1.18117	0.189125	-6.24545	4.23e-10	1.14e-07
79	ENSBTAG00000011059	CDKN2C	cyclin dependent kinase inhibitor 2C	Nucleus	transcription regulator		4092	2741	2897	1564	1264	1328	2319.08	-1.1725	0.159255	-7.36243	1.81e-13	1.31e-10
80	ENSBTAG00000008300	FN1	fibronectin 1	Extracellular Space	enzyme		352616	241481	410269	87999	99356	155288	228975	-1.16765	0.241018	-4.84465	1.27e-06	9.78e-05
81	ENSBTAG00000021474	GSDMD	gasdermin D	Extracellular Space	other		1169	671	802	516	232	291	608.917	-1.16682	0.220363	-5.29497	1.19e-07	1.41e-05
82	ENSBTAG00000011001	ERG	ETS transcription factor ERG	Nucleus	transcription regulator		775	626	608	381	289	220	481.973	-1.15997	0.15721	-7.37843	1.6e-13	1.23e-10
83	ENSBTAG00000047411	ENSBTAG00000047411					173	130	310	69	9	35	122.313	-1.15718	0.278672	-4.1525	3.29e-05	0.0015765
84	ENSBTAG00000005182	BoLA	Bos taurus major histocompatibility complex, class I, A (BoLA)				1713	1319	2227	889	372	704	1212.53	-1.14929	0.236892	-4.85153	1.23e-06	9.5e-05
85	ENSBTAG00000005260	SPP1	secreted phosphoprotein 1	Extracellular Space	cytokine		43795	31697	52434	22665	14708	17495	30608.6	-1.139	0.18459	-6.17045	6.81e-10	1.68e-07
86	ENSBTAG00000008147	MICAL1	microtubule associated monooxygenase, calponin and LIM domain containing 1	Cytoplasm	enzyme		2640	2317	2218	1516	996	821	1745.01	-1.13422	0.137968	-8.22092	2.02e-16	2.79e-13
87	ENSBTAG00000006108	MMP11	matrix metallopeptidase 11	Extracellular Space	peptidase		1562	1063	1190	577	405	584	902.306	-1.13062	0.199956	-5.65432	1.56e-08	2.4e-06
88	ENSBTAG00000010606	PPP1R3B	protein phosphatase 1 regulatory subunit 3B	Cytoplasm	phosphatase		1035	890	1145	699	349	248	721.889	-1.13006	0.218317	-5.17623	2.26e-07	2.48e-05
89	ENSBTAG00000003183	NTN4	netrin 4	Extracellular Space	other		8012	9844	14388	6607	2925	3654	7610.12	-1.12998	0.224954	-5.02318	5.08e-07	4.71e-05
90	ENSBTAG00000002317	PTN	pleiotrophin	Extracellular Space	growth factor		1623	443	1725	62	112	157	696.242	-1.12664	0.26921	-4.18496	2.85e-05	0.00139079
91	ENSBTAG00000014803	CPZ	carboxypeptidase Z	Extracellular Space	peptidase		749	363	692	278	137	233	409.528	-1.12635	0.247393	-4.55286	5.29e-06	0.000350079
92	ENSBTAG00000002564	DLG4	discs large MAGUK scaffold protein 4	Plasma Membrane	kinase		832	391	667	265	203	254	436.602	-1.12043	0.230782	-4.85494	1.2e-06	9.39e-05
93	ENSBTAG00000019663	DECR1	2,4-dienoyl-CoA reductase 1	Cytoplasm	enzyme		1030	618	1098	577	326	211	637.462	-1.11869	0.231927	-4.82347	1.41e-06	0.00010761
94	ENSBTAG00000020221	WNT5A	Wnt family member 5A	Extracellular Space	cytokine		997	908	1357	468	417	474	780.3	-1.11602	0.202816	-5.50262	3.74e-08	5.02e-06
95	ENSBTAG00000017456	NYAP1	neuronal tyrosine phosphorylated phosphoinositide-3-kinase adaptor 1	Other	other		164	121	311	95	49	39	130.324	-1.11494	0.272312	-4.09435	4.23e-05	0.00195481
96	ENSBTAG00000023797	PRDM12	PR/SET domain 12	Nucleus	transcription regulator		92	127	104	39	4	16	64.3175	-1.10964	0.277673	-3.99622	6.44e-05	0.00263026
97	ENSBTAG00000000793	LAMC2	laminin subunit gamma 2	Extracellular Space	other		63	80	120	36	12	19	55.6754	-1.10814	0.278379	-3.98067	6.87e-05	0.00275001
98	ENSBTAG00000023907	COL18A1	collagen type XVIII alpha 1 chain				3106	2661	4609	1273	1271	1565	2455.74	-1.10701	0.221882	-4.98916	6.06e-07	5.37e-05
99	ENSBTAG00000003278	HOXC10	homeobox C10	Nucleus	transcription regulator		133	181	158	74	50	57	110.076	-1.10558	0.24108	-4.58597	4.52e-06	0.000305826
100	ENSBTAG00000008320	SEPTIN5	septin 5	Cytoplasm	enzyme		1957	916	1411	660	221	577	957.074	-1.09625	0.260015	-4.2161	2.49e-05	0.00123887
101	ENSBTAG00000012737	GPR65	G protein-coupled receptor 65	Plasma Membrane	G-protein coupled receptor		1046	679	2733	75	11	43	785.601	-1.0905	0.255267	-4.27197	1.94e-05	0.00101708
102	ENSBTAG00000012078	TMEM176A	transmembrane protein 176A	Other	other		716	473	1081	406	142	258	514.569	-1.09023	0.259934	-4.19423	2.74e-05	0.00135001
103	ENSBTAG00000004104	RUNX2	RUNX family transcription factor 2	Nucleus	transcription regulator		321	370	369	225	46	83	234.924	-1.07314	0.271507	-3.95252	7.73e-05	0.00297397
104	ENSBTAG00000005250	BGN	biglycan	Extracellular Space	other		661	892	1205	238	451	317	642.024	-1.07026	0.252242	-4.24299	2.21e-05	0.00112364
105	ENSBTAG00000002344	ORAI3	ORAI calcium release-activated calcium modulator 3	Other	other		1360	970	1528	741	378	553	924.191	-1.06442	0.212391	-5.0116	5.4e-07	4.9e-05
106	ENSBTAG00000021444	TWIST2	twist family bHLH transcription factor 2	Nucleus	transcription regulator		193	91	248	63	23	57	113.502	-1.06254	0.277781	-3.82512	0.00013071	0.00452275
107	ENSBTAG00000009513	TGFBI	transforming growth factor beta induced	Extracellular Space	other		24635	13190	23623	8155	6865	9957	14544.6	-1.06154	0.223112	-4.7579	1.96e-06	0.000146776
108	ENSBTAG00000021422	PDZD4	PDZ domain containing 4	Cytoplasm	other		92	69	96	38	25	28	58.3032	-1.06092	0.261453	-4.05777	4.95e-05	0.00221363
109	ENSBTAG00000021717	BDKRB2	bradykinin receptor B2	Plasma Membrane	G-protein coupled receptor		309	299	414	104	166	125	240.203	-1.05809	0.242699	-4.35966	1.3e-05	0.000713655
110	ENSBTAG00000008886	STOX2	storkhead box 2	Other	other		192	310	374	132	135	65	203.512	-1.05755	0.256523	-4.12261	3.75e-05	0.00176511
111	ENSBTAG00000016217	RBM43	RNA binding motif protein 43	Other	other		588	358	681	349	180	163	384.131	-1.04709	0.233944	-4.47583	7.61e-06	0.000469358
112	ENSBTAG00000006844	LEF1	lymphoid enhancer binding factor 1	Nucleus	transcription regulator		138	269	264	114	20	16	137.462	-1.04472	0.277887	-3.75949	0.000170257	0.00559661
113	ENSBTAG00000046262	PCDHB7	protocadherin beta 7	Plasma Membrane	other		481	189	395	210	110	82	241.311	-1.0417	0.259613	-4.0125	6.01e-05	0.00248305
114	ENSBTAG00000030182	MAPK11	mitogen-activated protein kinase 11	Cytoplasm	kinase		215	158	185	90	38	78	127.986	-1.04074	0.257573	-4.04056	5.33e-05	0.00231719
115	ENSBTAG00000003692	UCP2	uncoupling protein 2	Cytoplasm	transporter		385	274	1056	235	167	149	382.525	-1.04072	0.273524	-3.80486	0.000141884	0.00483666
116	ENSBTAG00000015226	BRSK1	BR serine/threonine kinase 1	Cytoplasm	kinase		766	346	554	131	157	257	373.442	-1.04059	0.265307	-3.9222	8.77e-05	0.00327286
117	ENSBTAG00000016362	POU6F1	POU class 6 homeobox 1	Nucleus	transcription regulator		182	121	181	56	73	57	112.693	-1.03944	0.248417	-4.18426	2.86e-05	0.00139079
118	ENSBTAG00000003334	ADAP2	ArfGAP with dual PH domains 2	Cytoplasm	other		153	132	270	43	26	74	119.364	-1.03912	0.278473	-3.73148	0.000190357	0.00605545
119	ENSBTAG00000006086	MMP28	matrix metallopeptidase 28	Extracellular Space	peptidase		564	378	579	315	134	198	360.598	-1.03604	0.232252	-4.46084	8.16e-06	0.000494339
120	ENSBTAG00000034435	NKD2	NKD inhibitor of WNT signaling pathway 2	Nucleus	other		899	572	1059	344	292	400	601.448	-1.03521	0.231375	-4.47419	7.67e-06	0.000470648
121	ENSBTAG00000007349	PCDHB14	protocadherin beta 14	Plasma Membrane	other		71	59	74	34	20	12	44.8828	-1.03443	0.274032	-3.77485	0.000160103	0.005352
122	ENSBTAG00000015197	KLHDC8A	kelch domain containing 8A	Other	other		495	393	280	249	137	130	278.495	-1.02853	0.222781	-4.61678	3.9e-06	0.000265058
123	ENSBTAG00000001085	FAM20A	FAM20A golgi associated secretory pathway pseudokinase	Extracellular Space	other		301	158	405	87	3	16	162.034	-1.02651	0.267089	-3.84333	0.000121378	0.00424398
124	ENSBTAG00000011454	FKBP10	FKBP prolyl isomerase 10	Cytoplasm	enzyme		7515	5338	7289	3303	2310	3449	4908.07	-1.02537	0.196897	-5.20766	1.91e-07	2.16e-05
125	ENSBTAG00000046257	GIMAP4	GTPase, IMAP family member 4	Nucleus	other		500	788	984	487	139	242	526.193	-1.02114	0.263394	-3.87683	0.000105824	0.00377521
126	ENSBTAG00000007992	HAS3	hyaluronan synthase 3	Plasma Membrane	enzyme		405	451	561	296	134	192	341.364	-1.01882	0.228916	-4.45064	8.56e-06	0.000511691
127	ENSBTAG00000003012	TRAF1	TNF receptor associated factor 1	Cytoplasm	other		632	627	668	396	257	285	479.114	-1.01735	0.166478	-6.11101	9.9e-10	2.24e-07
128	ENSBTAG00000002647	RGS10	regulator of G protein signaling 10	Cytoplasm	enzyme		444	208	742	145	88	185	307.124	-1.01646	0.275679	-3.68711	0.000226813	0.00708458
129	ENSBTAG00000010082	COL15A1	collagen type XV alpha 1 chain	Extracellular Space	other		3221	3500	5235	1073	2386	1213	2822.61	-1.01553	0.250054	-4.06125	4.88e-05	0.00218794
130	ENSBTAG00000012020	TRAF5	TNF receptor associated factor 5	Cytoplasm	transporter		961	909	823	465	511	325	667.661	-1.0152	0.168915	-6.01014	1.85e-09	3.94e-07
131	ENSBTAG00000006214	LOXL2	lysyl oxidase like 2	Extracellular Space	enzyme		39311	33256	38070	20365	17291	17508	27780.1	-1.0139	0.125726	-8.06433	7.36e-16	9.24e-13
132	ENSBTAG00000009190	SLC2A4	solute carrier family 2 member 4	Plasma Membrane	transporter		276	146	225	113	22	62	139.902	-1.01195	0.277198	-3.65065	0.000261576	0.00798965
133	ENSBTAG00000003826	SCN1B	sodium voltage-gated channel beta subunit 1	Plasma Membrane	ion channel		1196	1072	1302	868	400	442	875.692	-1.01105	0.197835	-5.11058	3.21e-07	3.21e-05
134	ENSBTAG00000010277	NKX2-2	NK2 homeobox 2	Nucleus	transcription regulator		64	31	188	9	0	4	50.5768	-1.01034	0.254687	-3.967	7.28e-05	0.00287102
135	ENSBTAG00000047972	INAVA	innate immunity activator	Other	other		39	17	36	3	0	1	16.1218	-1.00334	0.255341	-3.9294	8.52e-05	0.00319487
136	ENSBTAG00000032613	SCG5	secretogranin V	Extracellular Space	other		57	15	30	2	0	1	17.4515	-1.00259	0.252705	-3.96743	7.27e-05	0.00287102
137	ENSBTAG00000021127	GNA14	G protein subunit alpha 14	Plasma Membrane	enzyme		1008	246	2092	92	29	50	597.179	-1.00124	0.254782	-3.92978	8.5e-05	0.00319487
138	ENSBTAG00000009037	GALNT12	polypeptide N-acetylgalactosaminyltransferase 12	Cytoplasm	enzyme		397	446	550	250	83	204	325.016	-0.999611	0.259542	-3.85145	0.000117421	0.00412499
139	ENSBTAG00000006044	KLHL5	kelch like family member 5	Extracellular Space	other		651	242	774	182	244	177	380.974	-0.991457	0.264992	-3.74146	0.000182953	0.00592921
140	ENSBTAG00000001823	STC2	stanniocalcin 2	Extracellular Space	other		689	738	1348	393	136	424	633.304	-0.991183	0.270893	-3.65894	0.000253258	0.00778726
141	ENSBTAG00000027766	C1QTNF5	C1q and TNF related 5	Plasma Membrane	transmembrane receptor		1570	1303	1697	864	633	747	1142.36	-0.985615	0.168247	-5.85813	4.68e-09	8.66e-07
142	ENSBTAG00000001879	PER2	period circadian regulator 2	Nucleus	transcription regulator		618	399	435	212	134	252	344.425	-0.980995	0.242046	-4.05292	5.06e-05	0.00224546
143	ENSBTAG00000011398	PRR7	proline rich 7, synaptic	Plasma Membrane	other		152	100	141	71	47	50	93.5231	-0.975713	0.242743	-4.01953	5.83e-05	0.00244704
144	ENSBTAG00000005534	ENO3	enolase 3	Cytoplasm	enzyme		8467	12375	12937	9191	3256	3182	8184.84	-0.972269	0.239993	-4.05125	5.09e-05	0.00225153
145	ENSBTAG00000010916	LHFPL4	LHFPL tetraspan subfamily member 4	Plasma Membrane	other		606	216	526	233	90	170	305.684	-0.972057	0.268092	-3.62583	0.000288036	0.00858882
146	ENSBTAG00000008464	ABCB9	ATP binding cassette subfamily B member 9	Cytoplasm	transporter		581	425	281	264	163	159	309.949	-0.967503	0.227119	-4.2599	2.05e-05	0.00106552
147	ENSBTAG00000001153	TLE2	TLE family member 2, transcriptional corepressor	Nucleus	transcription regulator		267	51	471	61	8	39	151.019	-0.966947	0.267751	-3.61136	0.000304592	0.0090047
148	ENSBTAG00000018563	SFRP2	secreted frizzled related protein 2	Plasma Membrane	transmembrane receptor		19840	10323	34992	5487	7303	5585	14136.4	-0.964611	0.278976	-3.45768	0.000544845	0.0145496
149	ENSBTAG00000010661	DPYSL3	dihydropyrimidinase like 3	Cytoplasm	enzyme		24775	23121	26282	18656	7323	10452	18361.9	-0.962799	0.204444	-4.70935	2.49e-06	0.000177763
150	ENSBTAG00000020213	NIPAL4	NIPA like domain containing 4	Other	other		22	16	47	2	2	1	15.3605	-0.961631	0.255992	-3.75648	0.000172317	0.00565086
151	ENSBTAG00000009907	MAPK4	mitogen-activated protein kinase 4	Cytoplasm	kinase		419	333	666	250	122	213	337.008	-0.960884	0.253561	-3.78956	0.000150915	0.00506944
152	ENSBTAG00000016315	COTL1	coactosin like F-actin binding protein 1	Cytoplasm	other		897	389	2008	465	330	340	745.677	-0.959762	0.27426	-3.49945	0.000466211	0.0128988
153	ENSBTAG00000021494	EN1	engrailed homeobox 1	Nucleus	transcription regulator		77	121	116	18	0	16	59.5067	-0.958316	0.263281	-3.63989	0.000272749	0.00822179
154	ENSBTAG00000025308	STON2	stonin 2	Cytoplasm	other		231	138	535	135	58	94	200.666	-0.957734	0.277763	-3.44803	0.000564701	0.0150217
155	ENSBTAG00000023377	SH3BP5	SH3 domain binding protein 5	Cytoplasm	other		585	438	667	351	168	260	412.385	-0.955289	0.226107	-4.22493	2.39e-05	0.00119992
156	ENSBTAG00000007807	HSPA2	heat shock protein family A (Hsp70) member 2	Cytoplasm	other	HSPA3	5361	2538	4959	1826	1414	2253	3084.65	-0.955002	0.237248	-4.02533	5.69e-05	0.00241015
157	ENSBTAG00000007156	AGAP2	ArfGAP with GTPase domain, ankyrin repeat and PH domain 2	Nucleus	enzyme		619	433	658	192	296	253	414.041	-0.953784	0.234445	-4.06826	4.74e-05	0.002137
158	ENSBTAG00000000715	GIMAP1-GIMAP5	GIMAP1-GIMAP5 readthrough	Cytoplasm	other		98	69	232	55	16	33	84.8073	-0.953012	0.278882	-3.41726	0.000632539	0.016446
159	ENSBTAG00000008175	ZNF713	zinc finger protein 713	Nucleus	transcription regulator		234	122	192	89	54	81	128.958	-0.950326	0.25415	-3.73924	0.000184577	0.00595392
160	ENSBTAG00000005432	CAPG	capping actin protein, gelsolin like	Nucleus	other		11075	11342	10960	9363	3175	3763	8192.78	-0.949585	0.223389	-4.25082	2.13e-05	0.00109914
161	ENSBTAG00000001124	GALC	galactosylceramidase	Cytoplasm	enzyme		1170	718	1543	364	47	127	664.576	-0.944747	0.268271	-3.52162	0.000428925	0.011939
162	ENSBTAG00000019241	FGF11	fibroblast growth factor 11	Extracellular Space	growth factor		74	36	83	29	8	13	40.3986	-0.939818	0.278638	-3.3729	0.000743804	0.0184411
163	ENSBTAG00000013099	ALDOC	aldolase, fructose-bisphosphate C	Cytoplasm	enzyme		571	471	495	311	301	136	378.67	-0.939219	0.215523	-4.35787	1.31e-05	0.000716682
164	ENSBTAG00000047896	ENSBTAG00000047896					629	381	711	371	248	216	424.426	-0.932592	0.21633	-4.31097	1.63e-05	0.000873172
165	ENSBTAG00000031217	MYL6B	myosin light chain 6B	Cytoplasm	other		1007	810	1183	542	236	531	724.911	-0.931219	0.244632	-3.80662	0.000140879	0.00482624
166	ENSBTAG00000015258	P2RX5	purinergic receptor P2X 5	Plasma Membrane	ion channel		199	188	245	158	38	38	142.588	-0.929046	0.276051	-3.36548	0.000764096	0.0188377
167	ENSBTAG00000004222	SAT2	spermidine/spermine N1-acetyltransferase family member 2	Plasma Membrane	enzyme		153	65	135	69	32	30	79.8147	-0.925387	0.273271	-3.38634	0.000708321	0.0178776
168	ENSBTAG00000000062	RASL12	RAS like family 12	Other	enzyme		70	24	159	23	8	4	48.4047	-0.924837	0.264587	-3.4954	0.000473359	0.0130183
169	ENSBTAG00000002391	TGFB1I1	transforming growth factor beta 1 induced transcript 1	Nucleus	transcription regulator		6725	6602	8187	3395	4266	3211	5454	-0.924739	0.179142	-5.16206	2.44e-07	2.63e-05
170	ENSBTAG00000002390	CCDC184	coiled-coil domain containing 184	Cytoplasm	other		180	71	143	29	39	54	87.0497	-0.922834	0.277539	-3.32506	0.000883998	0.0210422
171	ENSBTAG00000004894	GIMAP5	GTPase, IMAP family member 5	Cytoplasm	other		234	169	283	159	80	78	166.27	-0.921351	0.242619	-3.79752	0.000146151	0.00495765
172	ENSBTAG00000004494	B4GALNT1	beta-1,4-N-acetyl-galactosaminyltransferase 1	Cytoplasm	enzyme		1722	1427	1650	899	634	882	1211.21	-0.918579	0.1836	-5.00315	5.64e-07	5.09e-05
173	ENSBTAG00000000490	RTKN	rhotekin	Cytoplasm	other		449	218	332	160	160	139	242.959	-0.918029	0.230603	-3.98099	6.86e-05	0.00275001
174	ENSBTAG00000002006	THBS1	thrombospondin 1	Extracellular Space	other		273266	434257	676159	338933	131654	165858	337851	-0.915629	0.250394	-3.65676	0.000255425	0.00783645
175	ENSBTAG00000009742	DOK7	docking protein 7	Extracellular Space	other		637	553	640	396	282	291	467.197	-0.915279	0.156743	-5.83938	5.24e-09	9.52e-07
176	ENSBTAG00000043963	FHDC1	FH2 domain containing 1	Cytoplasm	other		658	736	612	547	225	232	497.332	-0.912066	0.223626	-4.07853	4.53e-05	0.00205826
177	ENSBTAG00000004940	CELF4	CUGBP Elav-like family member 4	Nucleus	translation regulator		21	26	25	3	2	4	13.8338	-0.90636	0.264654	-3.4247	0.000615472	0.0160325
178	ENSBTAG00000012351	ARNT2	aryl hydrocarbon receptor nuclear translocator 2	Nucleus	transcription regulator		178	67	234	34	73	34	104.395	-0.906154	0.279173	-3.24585	0.00117102	0.02538
179	ENSBTAG00000044117	ANKRD45	ankyrin repeat domain 45	Nucleus	transcription regulator		189	228	167	64	25	97	131.15	-0.905725	0.277932	-3.2588	0.00111885	0.0249735
180	ENSBTAG00000030180	SHANK3	SH3 and multiple ankyrin repeat domains 3	Plasma Membrane	other		1088	854	1123	303	400	591	742.064	-0.90426	0.24815	-3.644	0.000268431	0.00816233
181	ENSBTAG00000004556	SLC2A3	solute carrier family 2 member 3	Plasma Membrane	transporter		29020	23591	12282	14923	10599	6166	15888.9	-0.903423	0.229195	-3.94172	8.09e-05	0.00307683
182	ENSBTAG00000016026	PCOLCE2	procollagen C-endopeptidase enhancer 2	Extracellular Space	other		7921	7415	5318	3969	1967	3853	5105.55	-0.903388	0.224589	-4.02241	5.76e-05	0.00243214
183	ENSBTAG00000015217	DLX1	distal-less homeobox 1	Nucleus	transcription regulator		103	167	204	82	66	58	114.779	-0.897157	0.258316	-3.47309	0.000514496	0.0138733
184	ENSBTAG00000007052	BDKRB1	bradykinin receptor B1	Plasma Membrane	G-protein coupled receptor		237	166	333	99	141	75	176.516	-0.896922	0.257684	-3.48071	0.000500085	0.0135909
185	ENSBTAG00000018705	ADCY3	adenylate cyclase 3	Plasma Membrane	enzyme		4055	3332	3815	2428	1361	2014	2842.2	-0.896695	0.183365	-4.89021	1.01e-06	8.16e-05
186	ENSBTAG00000015750	AMN	amnion associated transmembrane protein	Plasma Membrane	other		20	26	46	2	6	2	17.4951	-0.892762	0.260468	-3.42753	0.000609102	0.0158965
187	ENSBTAG00000031267	SERPINB9	serpin family B member 9	Cytoplasm	other		2465	3397	2758	2039	1451	1201	2221.5	-0.888087	0.169438	-5.24137	1.59e-07	1.83e-05
188	ENSBTAG00000015347	WNT10B	Wnt family member 10B	Extracellular Space	other		290	193	192	144	114	79	167.345	-0.885606	0.219191	-4.04034	5.34e-05	0.00231719
189	ENSBTAG00000020361	SLC35F3	solute carrier family 35 member F3	Other	other		44	41	89	13	0	5	32.5547	-0.885352	0.256934	-3.44583	0.000569309	0.0151152
190	ENSBTAG00000035995	TNFAIP2	TNF alpha induced protein 2	Extracellular Space	other		306	320	292	206	37	110	211.383	-0.884802	0.274764	-3.22022	0.0012809	0.0272904
191	ENSBTAG00000007300	FHL3	four and a half LIM domains 3	Plasma Membrane	other		1944	1429	1519	998	652	892	1242.09	-0.884003	0.181939	-4.85878	1.18e-06	9.32e-05
192	ENSBTAG00000012720	ANKRD2	ankyrin repeat domain 2	Nucleus	transcription regulator		1456	2111	3574	1239	1082	1060	1780.81	-0.882906	0.239255	-3.69022	0.000224059	0.00701442
193	ENSBTAG00000006599	INHBE	inhibin subunit beta E	Extracellular Space	growth factor		558	56	391	70	72	98	207.46	-0.87892	0.277237	-3.17029	0.00152288	0.0308736
194	ENSBTAG00000000571	ARHGAP27	Rho GTPase activating protein 27				667	648	751	519	364	238	527.982	-0.875852	0.18653	-4.6955	2.66e-06	0.000189269
195	ENSBTAG00000023426	FAIM	Fas apoptotic inhibitory molecule	Plasma Membrane	other		135	64	155	71	29	35	81.0057	-0.875732	0.27513	-3.18298	0.0014577	0.0300372
196	ENSBTAG00000002089	FAM217A	family with sequence similarity 217 member A	Extracellular Space	other		84	71	77	28	35	32	55.1553	-0.873585	0.265153	-3.29465	0.000985454	0.0229044
197	ENSBTAG00000004789	LGR6	leucine rich repeat containing G protein-coupled receptor 6	Plasma Membrane	G-protein coupled receptor		460	423	457	133	137	272	321.2	-0.873517	0.26185	-3.33594	0.000850105	0.0204826
198	ENSBTAG00000001814	PLXND1	plexin D1	Plasma Membrane	transmembrane receptor		6117	4485	4918	2074	3272	2410	3914.31	-0.869668	0.204607	-4.25043	2.13e-05	0.00109914
199	ENSBTAG00000010605	VAX2	ventral anterior homeobox 2	Nucleus	transcription regulator		1310	744	1352	497	710	444	846.869	-0.868476	0.227247	-3.82173	0.000132521	0.00457396
200	ENSBTAG00000009868	VGF	VGF nerve growth factor inducible	Extracellular Space	growth factor		399	238	718	267	40	134	299.506	-0.868145	0.279227	-3.1091	0.00187657	0.035833
201	ENSBTAG00000033621	SMCO4	single-pass membrane protein with coiled-coil domains 4	Other	other		480	565	689	462	148	224	426.525	-0.868105	0.249365	-3.48127	0.000499051	0.0135895
202	ENSBTAG00000024947	TCAM1	testicular cell adhesion molecule 1	Plasma Membrane	other		117	27	103	36	10	13	50.4195	-0.867455	0.27487	-3.15587	0.0016002	0.0319255
203	ENSBTAG00000034193	BCO2	beta-carotene oxygenase 2	Cytoplasm	enzyme		2908	3006	3702	2089	1672	1561	2500.87	-0.866952	0.150045	-5.77796	7.56e-09	1.29e-06
204	ENSBTAG00000012137	NTN1	netrin 1	Extracellular Space	growth factor		4530	2494	3774	1312	146	454	2111	-0.86649	0.266583	-3.25036	0.00115261	0.0252185
205	ENSBTAG00000003514	HSF4	heat shock transcription factor 4	Nucleus	transcription regulator		1476	1191	1014	765	635	609	948.457	-0.863922	0.15478	-5.58163	2.38e-08	3.46e-06
206	ENSBTAG00000034075	SLC7A11	solute carrier family 7 member 11	Plasma Membrane	transporter		198	128	176	107	36	72	119.159	-0.862318	0.265078	-3.25307	0.00114164	0.0251379
207	ENSBTAG00000000654	ARMC4	armadillo repeat containing 4	Extracellular Space	other		96	32	186	16	0	2	56.0479	-0.861694	0.246038	-3.50228	0.000461287	0.0127882
208	ENSBTAG00000021057	TMEM190	transmembrane protein 190	Cytoplasm	other		343	159	272	173	69	104	184.997	-0.861375	0.25896	-3.32628	0.000880122	0.0209861
209	ENSBTAG00000010128	NAP1L5	nucleosome assembly protein 1 like 5	Other	other		1891	1597	2021	941	694	1116	1393.94	-0.860909	0.211686	-4.06691	4.76e-05	0.00214243
210	ENSBTAG00000038495	DCLK1	doublecortin like kinase 1				1056	654	3395	6	14	33	888.051	-0.859799	0.237369	-3.62221	0.000292098	0.00867247
211	ENSBTAG00000015872	PROKR2	prokineticin receptor 2	Plasma Membrane	G-protein coupled receptor		76	71	187	58	16	30	73.598	-0.859699	0.279036	-3.08096	0.00206336	0.0384956
212	ENSBTAG00000013095	FOXN1	forkhead box N1	Nucleus	transcription regulator		151	62	226	89	26	22	95.0204	-0.856832	0.278742	-3.07392	0.00211265	0.0390981
213	ENSBTAG00000009997	ANO1	anoctamin 1	Plasma Membrane	ion channel		4188	5017	5003	1063	267	1475	2902.86	-0.856732	0.271293	-3.15795	0.0015888	0.0318766
214	ENSBTAG00000018993	ITGB7	integrin subunit beta 7	Plasma Membrane	transmembrane receptor		358	212	380	216	163	88	233.908	-0.855585	0.242165	-3.53307	0.000410762	0.0114839
215	ENSBTAG00000047613	HTRA3	HtrA serine peptidase 3	Extracellular Space	peptidase		7188	6310	6138	4060	2025	3885	4964.42	-0.852345	0.213783	-3.98696	6.69e-05	0.00270959
216	ENSBTAG00000021972	DNAH5	dynein axonemal heavy chain 5	Cytoplasm	enzyme		141	91	105	51	11	46	74.4697	-0.848798	0.279206	-3.04004	0.00236548	0.0420199
217	ENSBTAG00000013103	COL1A1	collagen type I alpha 1 chain	Extracellular Space	other		594118	419891	665032	249623	260973	329504	425620	-0.848761	0.21138	-4.01533	5.94e-05	0.00247215
218	ENSBTAG00000019939	SLC35D2	solute carrier family 35 member D2	Cytoplasm	transporter		704	646	625	522	193	301	495.677	-0.848602	0.227002	-3.7383	0.000185267	0.00595946
219	ENSBTAG00000033562	LHX1	LIM homeobox 1	Nucleus	transcription regulator		153	88	121	77	19	42	82.6664	-0.848108	0.276561	-3.06662	0.00216491	0.0396929
220	ENSBTAG00000002941	FES	FES proto-oncogene, tyrosine kinase	Cytoplasm	kinase		1893	1350	1806	958	1017	785	1304.74	-0.84703	0.164939	-5.13541	2.82e-07	2.9e-05
221	ENSBTAG00000024555	EFCAB2	EF-hand calcium binding domain 2	Other	other		70	59	61	36	8	19	42.0758	-0.845822	0.279223	-3.0292	0.00245206	0.0431848
222	ENSBTAG00000003894	NDRG4	NDRG family member 4	Plasma Membrane	other		352	116	577	163	18	83	218.371	-0.844232	0.274959	-3.07039	0.0021378	0.0393562
223	ENSBTAG00000015293	NXPH3	neurexophilin 3	Extracellular Space	other		861	829	1011	659	352	456	695.228	-0.843693	0.191891	-4.39673	1.1e-05	0.000624366
224	ENSBTAG00000009998	GALNT16	polypeptide N-acetylgalactosaminyltransferase 16	Cytoplasm	enzyme		10128	7643	11396	3649	5253	5423	7367.03	-0.842525	0.22104	-3.81163	0.000138051	0.00474113
225	ENSBTAG00000004599	TAGLN3	transgelin 3	Extracellular Space	other		419	246	400	230	158	164	268.862	-0.841921	0.214952	-3.91678	8.97e-05	0.00330379
226	ENSBTAG00000026913	HHIPL1	HHIP like 1	Other	other		6235	5088	6379	4180	2310	3215	4572.08	-0.838901	0.178858	-4.69031	2.73e-06	0.00019314
227	ENSBTAG00000018164	FNDC4	fibronectin type III domain containing 4	Extracellular Space	other		763	593	653	483	227	348	510.106	-0.838643	0.210218	-3.9894	6.62e-05	0.00268978
228	ENSBTAG00000040000	CHST6	carbohydrate sulfotransferase 6	Cytoplasm	enzyme		134	47	157	55	18	36	74.4234	-0.838562	0.27921	-3.00334	0.00267033	0.0456836
229	ENSBTAG00000011327	OLFML3	olfactomedin like 3	Extracellular Space	other		327	480	618	408	86	103	333.825	-0.836163	0.276199	-3.02739	0.00246673	0.0432173
230	ENSBTAG00000003833	SLC35G2	solute carrier family 35 member G2	Cytoplasm	other		679	409	549	433	260	186	413.441	-0.833916	0.213911	-3.89842	9.68e-05	0.00350841
231	ENSBTAG00000007952	MVP	major vault protein	Nucleus	other		3979	3603	4451	2780	1163	2260	3051.01	-0.832706	0.222344	-3.74512	0.000180307	0.00587102
232	ENSBTAG00000027020	COL5A2	collagen type V alpha 2 chain				57459	43124	52092	27992	26737	28865	39649.4	-0.83156	0.161868	-5.13727	2.79e-07	2.9e-05
233	ENSBTAG00000011986	PLSCR4	phospholipid scramblase 4	Plasma Membrane	enzyme		296	16	208	30	3	18	94.3786	-0.83044	0.252625	-3.28725	0.00101172	0.0233185
234	ENSBTAG00000018463	VIM	vimentin	Cytoplasm	other		188131	204278	203650	161079	84440	95349	155683	-0.829948	0.165266	-5.0219	5.12e-07	4.71e-05
235	ENSBTAG00000009705	SERPINF1	serpin family F member 1	Extracellular Space	other		48	29	124	19	19	14	42.8796	-0.829616	0.275846	-3.00754	0.00263374	0.0451608
236	ENSBTAG00000013888	FOXA1	forkhead box A1	Nucleus	transcription regulator		729	791	887	658	313	355	619.654	-0.828802	0.202963	-4.08352	4.44e-05	0.00202121
237	ENSBTAG00000004558	C10H15orf48	chromosome 15 open reading frame 48	Nucleus	other		463	425	614	410	183	202	380.507	-0.828515	0.226947	-3.65071	0.000261519	0.00798965
238	ENSBTAG00000034147	OLFML2B	olfactomedin like 2B	Extracellular Space	other		493	380	618	322	93	248	360.258	-0.826679	0.264844	-3.12138	0.00180003	0.0350037
239	ENSBTAG00000000924	HOXC12	homeobox C12	Nucleus	transcription regulator		201	231	290	132	135	27	168.902	-0.822832	0.276338	-2.97763	0.0029049	0.0485533
240	ENSBTAG00000008923	GPR83	G protein-coupled receptor 83	Plasma Membrane	G-protein coupled receptor		110	122	255	100	40	60	115.321	-0.821516	0.274916	-2.98825	0.00280581	0.0474138
241	ENSBTAG00000031962	RAB20	RAB20, member RAS oncogene family	Cytoplasm	enzyme		352	191	340	148	100	163	217.211	-0.821402	0.251116	-3.271	0.00107168	0.0242949
242	ENSBTAG00000012969	DKK2	dickkopf WNT signaling pathway inhibitor 2	Extracellular Space	other		6132	2986	10540	532	139	976	3633.84	-0.818331	0.24984	-3.27541	0.00105507	0.0239923
243	ENSBTAG00000025659	ZNF618	zinc finger protein 618	Other	other		25	14	47	6	3	1	16.1823	-0.818279	0.254815	-3.21126	0.00132154	0.0278553
244	ENSBTAG00000021338	OAF	out at first homolog	Cytoplasm	other		1285	1458	1916	636	91	385	972.665	-0.812894	0.272023	-2.98833	0.00280506	0.0474138
245	ENSBTAG00000019382	PKDCC	protein kinase domain containing, cytoplasmic	Cytoplasm	kinase		1082	534	912	421	492	387	639.028	-0.812859	0.220567	-3.68532	0.00022842	0.00711865
246	ENSBTAG00000009145	SLC7A4	solute carrier family 7 member 4	Plasma Membrane	transporter		893	430	863	440	319	363	551.122	-0.811479	0.227066	-3.57375	0.000351903	0.010164
247	ENSBTAG00000003701	VASH2	vasohibin 2	Cytoplasm	peptidase		194	195	283	111	62	129	164.977	-0.808758	0.26213	-3.08533	0.00203328	0.0380487
248	ENSBTAG00000021048	ADM	adrenomedullin	Extracellular Space	other		1764	1238	1916	1031	1027	703	1279.14	-0.807531	0.179939	-4.48781	7.2e-06	0.000451574
249	ENSBTAG00000011584	CHST2	carbohydrate sulfotransferase 2	Cytoplasm	enzyme		458	325	559	253	141	259	335.5	-0.806033	0.245929	-3.27751	0.00104729	0.0238989
250	ENSBTAG00000012083	IRX3	iroquois homeobox 3	Nucleus	transcription regulator		475	426	307	302	107	193	300.13	-0.805184	0.248127	-3.24504	0.00117433	0.025412
251	ENSBTAG00000001597	PITPNM2	phosphatidylinositol transfer protein membrane associated 2	Cytoplasm	enzyme		526	410	473	409	167	190	358.096	-0.80383	0.224019	-3.58822	0.000332944	0.00973303
252	ENSBTAG00000000243	HEBP2	heme binding protein 2	Cytoplasm	other		2235	1724	2413	1518	1062	1093	1673.26	-0.803554	0.157124	-5.11414	3.15e-07	3.18e-05
253	ENSBTAG00000007698	TMEM59L	transmembrane protein 59 like	Cytoplasm	other		11431	9003	10551	5429	2865	6890	7792.02	-0.802669	0.238873	-3.36023	0.000778768	0.0191094
254	ENSBTAG00000024015	PTPRM	protein tyrosine phosphatase receptor type M	Plasma Membrane	phosphatase		2323	3216	3997	2444	1528	1393	2487.48	-0.802265	0.203113	-3.94984	7.82e-05	0.00299904
255	ENSBTAG00000015690	PLIN4	perilipin 4	Cytoplasm	other		177	26	429	53	39	43	129.742	-0.800998	0.269255	-2.97486	0.0029312	0.0488323
256	ENSBTAG00000039105	S100A3	S100 calcium binding protein A3	Nucleus	transporter		136	161	204	121	43	72	123.056	-0.798205	0.26394	-3.02419	0.00249299	0.0433807
257	ENSBTAG00000015181	EPM2A	EPM2A glucan phosphatase, laforin	Cytoplasm	phosphatase		108	91	137	78	38	46	82.8852	-0.798066	0.2585	-3.0873	0.00201985	0.0378886
258	ENSBTAG00000011424	TPM2	tropomyosin 2	Extracellular Space	other		511	314	480	228	261	205	334.302	-0.797542	0.212585	-3.75164	0.000175682	0.00574756
259	ENSBTAG00000033107	OSMR	oncostatin M receptor	Plasma Membrane	transmembrane receptor		2802	2145	2483	2144	432	1031	1817.39	-0.797029	0.261334	-3.04985	0.00228952	0.0411042
260	ENSBTAG00000012348	LRRC71	leucine rich repeat containing 71	Other	other		407	381	347	290	130	193	290.54	-0.795336	0.220593	-3.60545	0.000311618	0.00917313
261	ENSBTAG00000006608	GGT5	gamma-glutamyltransferase 5	Plasma Membrane	enzyme		269	111	202	108	105	65	142.23	-0.795015	0.256611	-3.09813	0.00194743	0.036881
262	ENSBTAG00000046142	PRKAR1B	protein kinase cAMP-dependent type I regulatory subunit beta	Cytoplasm	kinase		391	344	316	222	188	184	274.831	-0.794878	0.175742	-4.52297	6.1e-06	0.000398981
263	ENSBTAG00000016766	TMEM176B	transmembrane protein 176B	Other	other		1789	1225	2361	1430	428	835	1338.04	-0.79009	0.253562	-3.11597	0.00183343	0.0353524
264	ENSBTAG00000018421	WWP2	WW domain containing E3 ubiquitin protein ligase 2	Cytoplasm	enzyme		11993	13693	12847	10898	5479	6215	10145.8	-0.789785	0.175086	-4.51085	6.46e-06	0.000418511
265	ENSBTAG00000018031	PODXL2	podocalyxin like 2	Plasma Membrane	other		408	194	285	139	101	171	217.547	-0.789426	0.256373	-3.07921	0.00207552	0.0385386
266	ENSBTAG00000046744	PALM3	paralemmin 3	Other	other		1785	1500	2140	1303	896	942	1428.78	-0.789065	0.167157	-4.72049	2.35e-06	0.000169177
267	ENSBTAG00000002107	FZD1	frizzled class receptor 1	Plasma Membrane	G-protein coupled receptor		3660	3599	4559	2107	2527	2012	3107.03	-0.788738	0.179011	-4.40608	1.05e-05	0.000602989
268	ENSBTAG00000004994	ENSBTAG00000004994					299	322	352	179	194	163	253.794	-0.787413	0.201017	-3.91714	8.96e-05	0.00330379
269	ENSBTAG00000014312	ATL1	atlastin GTPase 1	Cytoplasm	enzyme		1084	126	880	134	37	77	387.948	-0.786937	0.252648	-3.11475	0.00184099	0.0354487
270	ENSBTAG00000007208	HDAC11	histone deacetylase 11	Nucleus	transcription regulator		391	285	437	219	127	219	281.806	-0.785464	0.238834	-3.28874	0.00100636	0.0232337
271	ENSBTAG00000004742	RUNX1	RUNX family transcription factor 1	Nucleus	transcription regulator		1175	1154	976	844	423	600	860.925	-0.785402	0.19476	-4.03267	5.51e-05	0.00235714
272	ENSBTAG00000003832	MFAP2	microfibril associated protein 2	Extracellular Space	other	MAGP; MAGP1; MAGP-1	4091	2570	3991	2051	2139	1798	2780.79	-0.785146	0.180012	-4.36163	1.29e-05	0.000710094
273	ENSBTAG00000023614	NUDT19	nudix hydrolase 19	Cytoplasm	enzyme		580	535	702	475	178	309	462.532	-0.78387	0.236535	-3.31397	0.000919805	0.0217074
274	ENSBTAG00000021565	PRSS2	serine protease 2	Extracellular Space	peptidase		1229	1272	1197	907	366	709	949.117	-0.780647	0.22694	-3.43989	0.000581961	0.0153637
275	ENSBTAG00000017751	RGS9	regulator of G protein signaling 9	Cytoplasm	enzyme		350	154	183	123	107	107	169.867	-0.774005	0.250336	-3.09186	0.00198905	0.0374637
276	ENSBTAG00000013155	COL2A1	collagen type II alpha 1 chain	Extracellular Space	other		695	87	714	67	18	55	273.68	-0.772367	0.247171	-3.12483	0.0017791	0.0347415
277	ENSBTAG00000016519	MBOAT1	membrane bound O-acyltransferase domain containing 1	Cytoplasm	enzyme		8558	9918	9276	7278	4523	4908	7411.55	-0.765911	0.150572	-5.08668	3.64e-07	3.54e-05
278	ENSBTAG00000001333	PPARG	peroxisome proliferator activated receptor gamma	Nucleus	ligand-dependent nuclear receptor		1614	1512	2316	1463	1066	627	1423.14	-0.762496	0.208958	-3.64903	0.000263228	0.00802236
279	ENSBTAG00000027397	PPP1R3D	protein phosphatase 1 regulatory subunit 3D	Cytoplasm	phosphatase		127	96	118	72	52	56	86.9247	-0.759819	0.23803	-3.19211	0.00141238	0.0291906
280	ENSBTAG00000008022	PTGFRN	prostaglandin F2 receptor inhibitor	Plasma Membrane	other		4275	3851	6811	3829	2819	2015	3922.19	-0.758554	0.204952	-3.70114	0.000214633	0.00674993
281	ENSBTAG00000021945	NID2	nidogen 2	Extracellular Space	other		16350	9506	15607	8479	7611	7588	10877.7	-0.758242	0.183692	-4.12779	3.66e-05	0.00173769
282	ENSBTAG00000017970	ZYX	zyxin	Plasma Membrane	other		39347	38726	46649	28243	23835	22996	33450.5	-0.757411	0.137298	-5.51653	3.46e-08	4.72e-06
283	ENSBTAG00000009302	RCAN2	regulator of calcineurin 2	Other	other		548	534	719	448	350	266	476.851	-0.756012	0.184285	-4.10241	4.09e-05	0.00190062
284	ENSBTAG00000006797	MARCHF3	membrane associated ring-CH-type finger 3	Cytoplasm	other		3756	3892	4185	3600	1303	1912	3085.3	-0.752078	0.217488	-3.45802	0.000544165	0.0145496
285	ENSBTAG00000014665	ADAMTS2	ADAM metallopeptidase with thrombospondin type 1 motif 2	Extracellular Space	peptidase		61	4	201	6	2	2	47.1361	-0.751215	0.233898	-3.21172	0.00131944	0.0278536
286	ENSBTAG00000027409	SLC4A11	solute carrier family 4 member 11	Plasma Membrane	transporter		1458	1427	1392	837	450	966	1101.44	-0.750189	0.233427	-3.21381	0.00130988	0.0276941
287	ENSBTAG00000044061	FAXC	failed axon connections homolog, metaxin like GST domain containing	Other	other		659	523	670	511	238	318	483.866	-0.748638	0.20809	-3.59767	0.000321085	0.00941168
288	ENSBTAG00000006239	PTCHD3	patched domain containing 3	Cytoplasm	other		617	601	675	562	164	292	481.375	-0.748308	0.248082	-3.01637	0.00255818	0.0443696
289	ENSBTAG00000000679	PGM3	phosphoglucomutase 3	Cytoplasm	enzyme		5880	6540	6344	5546	2924	2994	5007.69	-0.747044	0.168943	-4.42187	9.79e-06	0.000565249
290	ENSBTAG00000005647	GPR132	G protein-coupled receptor 132	Plasma Membrane	G-protein coupled receptor		29	10	29	3	0	1	12.0624	-0.744553	0.238607	-3.12042	0.00180593	0.035067
291	ENSBTAG00000022681	EOGT	EGF domain specific O-linked N-acetylglucosamine transferase	Extracellular Space	enzyme		4200	5447	4624	4259	2267	2139	3799.85	-0.743939	0.184344	-4.03559	5.45e-05	0.00234854
292	ENSBTAG00000019097	CNTNAP1	contactin associated protein 1	Plasma Membrane	other		2023	1274	1384	632	1109	748	1202.81	-0.741413	0.227649	-3.25682	0.00112668	0.0250342
293	ENSBTAG00000039477	TPBG	trophoblast glycoprotein	Plasma Membrane	other		4513	3564	3555	3252	1544	2123	3071.84	-0.735944	0.186841	-3.93888	8.19e-05	0.00310062
294	ENSBTAG00000032031	ZBTB12	zinc finger and BTB domain containing 12	Nucleus	transcription regulator		448	377	389	340	185	200	320.843	-0.73451	0.189363	-3.87885	0.000104949	0.00375371
295	ENSBTAG00000007424	LIF	LIF interleukin 6 family cytokine	Extracellular Space	cytokine		2310	1927	1618	1451	956	1113	1559.36	-0.73376	0.162844	-4.50591	6.61e-06	0.000423471
296	ENSBTAG00000045859	ENSBTAG00000045859					553	470	581	488	283	130	410.103	-0.733159	0.24514	-2.99078	0.00278266	0.047254
297	ENSBTAG00000021867	BFSP1	beaded filament structural protein 1	Cytoplasm	enzyme		526	527	533	329	275	323	422.269	-0.733133	0.183937	-3.98578	6.73e-05	0.00271509
298	ENSBTAG00000017023	INPP5J	inositol polyphosphate-5-phosphatase J	Plasma Membrane	phosphatase		362	235	257	219	153	129	223.743	-0.726285	0.202462	-3.58727	0.000334163	0.00973303
299	ENSBTAG00000006260	KIAA1614	KIAA1614	Other	other		360	372	329	311	177	150	280.591	-0.725854	0.19997	-3.62981	0.000283627	0.00847566
300	ENSBTAG00000009125	ALDH1A3	aldehyde dehydrogenase 1 family member A3	Cytoplasm	enzyme		8635	8230	9147	8696	4005	3197	6874.62	-0.725518	0.204161	-3.55365	0.00037992	0.0108821
301	ENSBTAG00000015037	GAREM2	GRB2 associated regulator of MAPK1 subtype 2	Cytoplasm	other		919	595	746	639	207	388	576.772	-0.724281	0.244306	-2.96465	0.00303023	0.0499825
302	ENSBTAG00000004570	PRRX1	paired related homeobox 1	Nucleus	transcription regulator		1353	1415	1965	1066	1126	604	1255.57	-0.724016	0.205552	-3.5223	0.000427821	0.0119323
303	ENSBTAG00000000042	PYCR1	pyrroline-5-carboxylate reductase 1	Cytoplasm	enzyme		6924	5075	6847	2591	2944	4403	4884.43	-0.722867	0.231587	-3.12137	0.00180013	0.0350037
304	ENSBTAG00000015584	BMI1	COMMD3-BMI1 readthrough	Nucleus	transcription regulator		1779	1878	1593	1365	1021	918	1423.38	-0.717315	0.129506	-5.53883	3.04e-08	4.29e-06
305	ENSBTAG00000009391	ADPRH	ADP-ribosylarginine hydrolase				935	927	738	680	489	446	700.164	-0.717099	0.151363	-4.73762	2.16e-06	0.000158799
306	ENSBTAG00000039015	TMEM145	transmembrane protein 145	Other	other		326	209	386	201	149	166	240.07	-0.713262	0.229106	-3.11324	0.00185045	0.0355317
307	ENSBTAG00000040490	CCDC3	coiled-coil domain containing 3	Cytoplasm	other		905	156	1271	138	22	27	421.596	-0.71228	0.237374	-3.00067	0.00269386	0.0460291
308	ENSBTAG00000001269	TMEM165	transmembrane protein 165	Plasma Membrane	other		7446	7944	9780	6010	4962	4640	6825.02	-0.711672	0.151906	-4.68495	2.8e-06	0.000197249
309	ENSBTAG00000013479	SLC9A3R2	SLC9A3 regulator 2	Plasma Membrane	transporter		394	265	456	182	215	211	290.185	-0.709781	0.233406	-3.04097	0.00235819	0.0419552
310	ENSBTAG00000031725	TNFSF12	TNF superfamily member 12	Extracellular Space	cytokine		2099	1349	1829	1215	1061	950	1414.78	-0.7088	0.15988	-4.43332	9.28e-06	0.000547485
311	ENSBTAG00000030474	PCDHB11	protocadherin beta 11	Plasma Membrane	other		416	418	307	295	208	190	304.545	-0.70835	0.186774	-3.79255	0.000149106	0.00503313
312	ENSBTAG00000002292	SMARCA1	SWI/SNF related, matrix associated, actin dependent regulator of chromatin, subfamily a, member 1	Nucleus	transcription regulator		9330	5740	8236	5993	4372	4037	6247.76	-0.708191	0.159004	-4.45391	8.43e-06	0.000506149
313	ENSBTAG00000033319	CD200	CD200 molecule	Plasma Membrane	other		5359	5148	5603	4009	3249	2979	4394.62	-0.707946	0.11003	-6.43411	1.24e-10	3.81e-08
314	ENSBTAG00000011154	SDC1	syndecan 1	Plasma Membrane	enzyme		9687	8694	9738	7226	5884	4897	7671.97	-0.707904	0.0999763	-7.08072	1.43e-12	7.61e-10
315	ENSBTAG00000011810	ANGPTL2	angiopoietin like 2	Extracellular Space	other		7359	7442	6757	5723	3785	4119	5858.99	-0.705321	0.132339	-5.32966	9.84e-08	1.2e-05
316	ENSBTAG00000004885	DDR2	discoidin domain receptor tyrosine kinase 2	Plasma Membrane	kinase		1780	1262	2180	990	708	1180	1365.92	-0.702986	0.230436	-3.05067	0.00228328	0.0410456
317	ENSBTAG00000023169	NINL	ninein like	Cytoplasm	other		3573	3418	4410	2509	2575	1974	3089.14	-0.701713	0.158659	-4.42279	9.74e-06	0.000565204
318	ENSBTAG00000018138	GK5	glycerol kinase 5	Other	kinase		667	490	657	506	320	298	486.083	-0.701358	0.176844	-3.96598	7.31e-05	0.00287506
319	ENSBTAG00000001086	FHL2	four and a half LIM domains 2	Nucleus	transcription regulator		19630	16963	18654	12695	10477	11365	15020.9	-0.69612	0.134329	-5.18218	2.19e-07	2.42e-05
320	ENSBTAG00000006769	HSD3B1	hydroxy-delta-5-steroid dehydrogenase, 3 beta- and steroid delta-isomerase 2	Cytoplasm	enzyme		510	200	2965	62	29	20	652.749	-0.694082	0.226587	-3.06321	0.00218979	0.0399864
321	ENSBTAG00000015212	IFNAR2	interferon alpha and beta receptor subunit 2	Plasma Membrane	transmembrane receptor		1638	1614	1704	1113	882	1054	1343.23	-0.692302	0.163545	-4.23311	2.3e-05	0.00116559
322	ENSBTAG00000011975	SERPINB1	serpin family B member 1	Cytoplasm	other		1011	864	953	668	638	486	769.577	-0.689657	0.13822	-4.98955	6.05e-07	5.37e-05
323	ENSBTAG00000019853	SMURF2	SMAD specific E3 ubiquitin protein ligase 2	Cytoplasm	enzyme		12210	14944	18302	12593	8431	7697	12358.3	-0.687611	0.175785	-3.91167	9.17e-05	0.00335667
324	ENSBTAG00000000130	TNFSF13	TNF superfamily member 13	Extracellular Space	cytokine		274	186	202	165	96	124	173.806	-0.687328	0.223006	-3.0821	0.00205545	0.0383999
325	ENSBTAG00000003808	HDAC9	histone deacetylase 9	Nucleus	transcription regulator		1763	2382	2410	1834	759	1287	1743.44	-0.684668	0.226026	-3.02916	0.00245233	0.0431848
326	ENSBTAG00000006305	AK1	adenylate kinase 1	Cytoplasm	kinase		1355	1419	1306	1339	758	456	1087.97	-0.683129	0.211546	-3.22921	0.00124131	0.0266116
327	ENSBTAG00000019516	COMT	catechol-O-methyltransferase	Cytoplasm	enzyme		815	484	864	592	380	344	575.119	-0.680827	0.20782	-3.27604	0.00105272	0.0239833
328	ENSBTAG00000010694	BICC1	BicC family RNA binding protein 1	Other	other		11183	9304	15416	5485	6882	7865	9519.28	-0.680718	0.224821	-3.02782	0.00246322	0.0432111
329	ENSBTAG00000004413	RHOBTB3	Rho related BTB domain containing 3	Cytoplasm	enzyme		5121	5027	6462	3401	3797	3090	4516.99	-0.678629	0.17073	-3.97487	7.04e-05	0.00280978
330	ENSBTAG00000024086	TMEM35B	transmembrane protein 35B	Other	other		1703	1720	1983	1274	1225	950	1479.44	-0.677595	0.146109	-4.6376	3.52e-06	0.000243319
331	ENSBTAG00000019421	DACT1	dishevelled binding antagonist of beta catenin 1	Cytoplasm	other		1403	1373	1726	1103	1005	762	1229.62	-0.67684	0.15552	-4.35212	1.35e-05	0.000732829
332	ENSBTAG00000009186	PAX9	paired box 9	Nucleus	transcription regulator		478	516	448	378	315	226	392.216	-0.674251	0.167672	-4.02126	5.79e-05	0.00243663
333	ENSBTAG00000010850	SERTAD4	SERTA domain containing 4	Other	other		1083	807	838	432	659	497	725	-0.673674	0.212278	-3.17354	0.00150591	0.0307098
334	ENSBTAG00000010015	NMRAL1	NmrA like redox sensor 1	Nucleus	other		3367	3854	3390	2879	2122	1911	2917	-0.673384	0.131238	-5.13102	2.88e-07	2.95e-05
335	ENSBTAG00000015426	PDLIM4	PDZ and LIM domain 4	Plasma Membrane	other		3633	2026	2869	1912	1352	1824	2271.02	-0.671987	0.20141	-3.33642	0.000848653	0.0204826
336	ENSBTAG00000032148	TMEM117	transmembrane protein 117	Cytoplasm	other		1186	1047	1111	904	423	702	895.033	-0.669498	0.208299	-3.21412	0.00130845	0.0276941
337	ENSBTAG00000047502	FKBP5	FKBP prolyl isomerase 5	Nucleus	enzyme		8219	7235	6224	5872	3948	4192	5926.96	-0.668059	0.135985	-4.91275	8.98e-07	7.59e-05
338	ENSBTAG00000013081	PSPH	phosphoserine phosphatase	Cytoplasm	phosphatase		5376	4758	5402	4295	1918	3279	4168.37	-0.667851	0.205653	-3.24747	0.00116434	0.02538
339	ENSBTAG00000019300	TPMT	thiopurine S-methyltransferase	Cytoplasm	enzyme		2563	2178	2148	1862	1279	1341	1889.23	-0.664404	0.127962	-5.19221	2.08e-07	2.33e-05
340	ENSBTAG00000010657	ADGRB2	adhesion G protein-coupled receptor B2	Plasma Membrane	G-protein coupled receptor		1599	1436	2150	1059	1109	1014	1406.28	-0.663722	0.190737	-3.47977	0.000501844	0.013597
341	ENSBTAG00000005718	PLIN2	perilipin 2	Plasma Membrane	other		1058	766	808	548	484	572	709.41	-0.662435	0.18679	-3.54642	0.00039051	0.0111084
342	ENSBTAG00000016582	GTF3C6	general transcription factor IIIC subunit 6	Nucleus	transcription regulator		1092	1023	1062	942	637	510	870.689	-0.662089	0.145167	-4.56087	5.09e-06	0.000339768
343	ENSBTAG00000022244	ACTN3	actinin alpha 3	Plasma Membrane	other		6370	5966	5542	6249	2818	2456	4815.75	-0.661651	0.199406	-3.31811	0.000906282	0.0214616
344	ENSBTAG00000014038	CDKL2	cyclin dependent kinase like 2	Nucleus	kinase		623	361	616	415	296	273	428.113	-0.660665	0.205301	-3.21803	0.00129073	0.0274573
345	ENSBTAG00000017763	NFIL3	nuclear factor, interleukin 3 regulated	Nucleus	transcription regulator		3785	3902	5324	3471	2598	2347	3572.62	-0.654645	0.166424	-3.9336	8.37e-05	0.00315661
346	ENSBTAG00000016683	NFKBIA	NFKB inhibitor alpha	Cytoplasm	transcription regulator		902	1425	1094	760	533	758	923.676	-0.652878	0.219853	-2.96961	0.00298175	0.0494785
347	ENSBTAG00000019470	NEK6	NIMA related kinase 6	Nucleus	kinase		3709	3773	3357	3337	2079	1812	2986.08	-0.64795	0.143327	-4.52077	6.16e-06	0.000401245
348	ENSBTAG00000021964	CDH17	cadherin 17	Plasma Membrane	transporter		634	532	760	572	381	291	523.85	-0.645937	0.190356	-3.39332	0.000690517	0.0175891
349	ENSBTAG00000001539	SAV1	salvador family WW domain containing protein 1	Cytoplasm	other		5992	5380	5726	5086	3223	3127	4725.76	-0.644671	0.125501	-5.13679	2.79e-07	2.9e-05
350	ENSBTAG00000021923	DSG2	desmoglein 2	Plasma Membrane	other		10277	11875	10830	9919	6251	5852	9124.63	-0.642881	0.144881	-4.43731	9.11e-06	0.000539731
351	ENSBTAG00000014932	ARSE	arylsulfatase L	Cytoplasm	enzyme		994	780	1006	659	461	619	756.4	-0.640622	0.189103	-3.38769	0.000704845	0.0178225
352	ENSBTAG00000000113	ARHGEF2	Rho/Rac guanine nucleotide exchange factor 2	Cytoplasm	other		9629	8423	8164	7440	4420	5348	7211.99	-0.63965	0.149323	-4.28365	1.84e-05	0.000972494
353	ENSBTAG00000014977	ALX1	ALX homeobox 1	Nucleus	transcription regulator		1170	1342	1708	1173	905	676	1159.99	-0.638616	0.182564	-3.49803	0.000468705	0.0129306
354	ENSBTAG00000017339	RUNX1T1	RUNX1 partner transcriptional co-repressor 1	Nucleus	transcription regulator		304	318	339	274	179	169	262.924	-0.638603	0.1851	-3.45004	0.000560499	0.0149387
355	ENSBTAG00000005657	CAMK2N2	calcium/calmodulin dependent protein kinase II inhibitor 2	Nucleus	other		1102	921	992	991	440	516	816.973	-0.63846	0.19859	-3.21497	0.00130459	0.027667
356	ENSBTAG00000012016	LMTK3	lemur tyrosine kinase 3	Other	kinase		387	245	358	229	192	193	267.335	-0.634812	0.204122	-3.10996	0.00187113	0.0358291
357	ENSBTAG00000017017	CTPS2	CTP synthase 2	Cytoplasm	enzyme		2518	1816	2713	1890	1430	1311	1939.8	-0.629643	0.159449	-3.94887	7.85e-05	0.00300289
358	ENSBTAG00000011352	TBC1D30	TBC1 domain family member 30	Cytoplasm	other		893	562	865	588	419	469	631.612	-0.624844	0.191854	-3.25688	0.00112644	0.0250342
359	ENSBTAG00000015580	TLE3	TLE family member 3, transcriptional corepressor	Nucleus	other		2147	2127	2680	2427	1079	1070	1896.8	-0.622928	0.206725	-3.01332	0.00258409	0.044595
360	ENSBTAG00000003589	COMMD3	COMM domain containing 3	Extracellular Space	other		2864	3000	2596	2317	1966	1441	2355.07	-0.622591	0.129283	-4.81572	1.47e-06	0.000111259
361	ENSBTAG00000016883	SGF29	SAGA complex associated factor 29	Nucleus	other		348	290	402	245	254	164	283.61	-0.62179	0.202125	-3.07627	0.00209608	0.0388436
362	ENSBTAG00000006078	IL15RA	interleukin 15 receptor subunit alpha	Plasma Membrane	transmembrane receptor		1627	1329	1323	1159	628	946	1167.43	-0.621452	0.192104	-3.23498	0.00121651	0.0262425
363	ENSBTAG00000004476	ADHFE1	alcohol dehydrogenase iron containing 1	Cytoplasm	enzyme		762	492	651	463	415	359	522.325	-0.61696	0.174278	-3.54009	0.000399994	0.0112835
364	ENSBTAG00000002103	PLCG2	phospholipase C gamma 2	Cytoplasm	enzyme		1215	1143	1551	1029	792	765	1083.68	-0.616834	0.164941	-3.73973	0.000184221	0.00595392
365	ENSBTAG00000017425	GJB2	gap junction protein beta 2	Plasma Membrane	transporter		4935	5087	6053	5036	2169	3218	4398.87	-0.616591	0.204927	-3.00883	0.00262255	0.0450895
366	ENSBTAG00000005681	ME1	malic enzyme 1	Cytoplasm	enzyme		5274	5007	5094	4806	2602	2953	4260.79	-0.616315	0.156482	-3.93856	8.2e-05	0.00310062
367	ENSBTAG00000014358	EVA1B	eva-1 homolog B	Other	other		1825	1759	1600	1591	1070	882	1442.11	-0.614104	0.137361	-4.47074	7.8e-06	0.000476187
368	ENSBTAG00000033608	ENSBTAG00000033608					442	556	405	409	248	259	385.432	-0.613856	0.197488	-3.10832	0.00188152	0.035833
369	ENSBTAG00000018007	NR2F2	nuclear receptor subfamily 2 group F member 2	Nucleus	ligand-dependent nuclear receptor		1740	1410	1446	1339	991	808	1278.82	-0.611335	0.125029	-4.88956	1.01e-06	8.16e-05
370	ENSBTAG00000040338	OBSL1	obscurin like cytoskeletal adaptor 1	Cytoplasm	other		3824	2270	3264	1892	2288	1758	2553.61	-0.610471	0.191097	-3.19457	0.00140041	0.0289866
371	ENSBTAG00000007485	GRHL1	grainyhead like transcription factor 1	Nucleus	transcription regulator		1282	919	1419	736	692	828	988.127	-0.60881	0.205227	-2.96652	0.00301196	0.0497405
372	ENSBTAG00000015106	DSP	desmoplakin	Plasma Membrane	other		25423	25677	24620	20284	20358	9899	20898	-0.608787	0.182419	-3.3373	0.000845977	0.0204546
373	ENSBTAG00000047598	ENSBTAG00000033608					2677	1784	2234	1620	1350	1418	1847.05	-0.608615	0.160512	-3.79171	0.000149614	0.00503798
374	ENSBTAG00000003319	FLRT3	fibronectin leucine rich transmembrane protein 3	Plasma Membrane	other		36047	38935	43648	24895	30498	22284	32957.8	-0.607063	0.171617	-3.53731	0.000404218	0.0113659
375	ENSBTAG00000018285	VAMP5	vesicle associated membrane protein 5	Plasma Membrane	transporter		889	755	740	585	566	446	662.821	-0.606509	0.143223	-4.23472	2.29e-05	0.00116153
376	ENSBTAG00000015717	HEY1	hes related family bHLH transcription factor with YRPW motif 1	Nucleus	transcription regulator		1415	1575	1699	1541	683	875	1289.34	-0.605627	0.20297	-2.98382	0.00284678	0.04793
377	ENSBTAG00000002249	NAALADL1	N-acetylated alpha-linked acidic dipeptidase like 1	Plasma Membrane	peptidase		200	168	192	154	121	90	153.191	-0.603272	0.202485	-2.97935	0.00288864	0.0483401
378	ENSBTAG00000003711	EPAS1	endothelial PAS domain protein 1	Nucleus	transcription regulator		18157	11901	12991	13893	8512	6803	11850.5	-0.600542	0.169862	-3.53548	0.000407034	0.0114218
379	ENSBTAG00000014880	ENSBTAG00000014880	inducible T cell costimulator ligand				5218	5226	6701	3892	3533	3806	4769.4	-0.600326	0.173168	-3.46673	0.000526825	0.0141505
380	ENSBTAG00000039819	RPH3AL	rabphilin 3A like (without C2 domains)	Plasma Membrane	other		626	472	503	460	279	324	441.497	-0.597291	0.178308	-3.34978	0.000808771	0.0196583
381	ENSBTAG00000037907	DSEL	dermatan sulfate epimerase like	Extracellular Space	enzyme		1089	879	1199	1027	528	579	875.246	-0.590073	0.190141	-3.10334	0.00191348	0.0363878
382	ENSBTAG00000022777	CDC42BPA	CDC42 binding protein kinase alpha				3269	2844	3714	2528	2295	1914	2761.65	-0.581862	0.141088	-4.1241	3.72e-05	0.00175974
383	ENSBTAG00000015938	ARAP3	DnaJ heat shock protein family (Hsp40) member A4	Nucleus	other		3870	3187	3293	2891	1799	2311	2887.23	-0.581418	0.159579	-3.64345	0.000269003	0.00816233
384	ENSBTAG00000011133	AP1S3	adaptor related protein complex 1 subunit sigma 3	Cytoplasm	transporter		4989	5440	5708	4572	3030	3467	4538.67	-0.581084	0.151565	-3.8339	0.000126127	0.00437516
385	ENSBTAG00000007241	SLAMF9	SLAM family member 9	Extracellular Space	other		3809	3508	3162	3089	1714	2289	2919.48	-0.580483	0.170673	-3.40114	0.000671051	0.0171565
386	ENSBTAG00000007331	PLOD2	procollagen-lysine,2-oxoglutarate 5-dioxygenase 2	Cytoplasm	enzyme		35629	34258	33519	29418	15692	24068	28781	-0.576695	0.183753	-3.13843	0.00169856	0.0334526
387	ENSBTAG00000021294	VWA1	von Willebrand factor A domain containing 1	Extracellular Space	other		9770	6744	7542	7149	4384	4968	6709.92	-0.572956	0.156217	-3.6677	0.000244744	0.00754225
388	ENSBTAG00000032887	SUPT3H	SPT3 homolog, SAGA and STAGA complex component	Nucleus	transcription regulator		594	586	604	562	328	344	499.849	-0.570004	0.170078	-3.35142	0.000803981	0.0195763
389	ENSBTAG00000015874	CASP3	caspase 3	Cytoplasm	peptidase		6072	7107	6373	5834	4208	3736	5538.3	-0.5694	0.13341	-4.26805	1.97e-05	0.00103121
390	ENSBTAG00000016637	WBP4	WW domain binding protein 4	Cytoplasm	other		4086	3638	3769	3595	2380	2212	3255.83	-0.560782	0.118267	-4.74165	2.12e-06	0.000157344
391	ENSBTAG00000016240	RNF157	ring finger protein 157	Cytoplasm	enzyme		1939	1556	1815	1324	1212	1138	1499.36	-0.558136	0.13839	-4.03307	5.51e-05	0.00235714
392	ENSBTAG00000002232	TRPC1	transient receptor potential cation channel subfamily C member 1	Plasma Membrane	ion channel		1759	1316	1168	1204	865	864	1188.47	-0.557223	0.157139	-3.54606	0.00039104	0.0111084
393	ENSBTAG00000004553	TPM4	tropomyosin 4	Cytoplasm	other		163942	175670	212114	133141	139316	108681	156193	-0.556281	0.159379	-3.49031	0.000482463	0.013216
394	ENSBTAG00000001888	MED13L	mediator complex subunit 13L	Nucleus	other		7796	6704	9844	7103	4674	5112	6861.13	-0.554277	0.169245	-3.27501	0.00105659	0.0239923
395	ENSBTAG00000018281	GPX7	glutathione peroxidase 7	Cytoplasm	enzyme		2517	1756	2792	1817	1742	1312	1985.04	-0.547921	0.174582	-3.13847	0.0016983	0.0334526
396	ENSBTAG00000005263	KLHL2	kelch like family member 2	Cytoplasm	other		2642	2283	3443	2660	1630	1588	2359.28	-0.545175	0.17935	-3.03973	0.00236792	0.0420199
397	ENSBTAG00000039162	PCDHGA2	protocadherin gamma subfamily A, 2	Other	other		1211	1265	1088	1121	877	537	1005.92	-0.543114	0.172285	-3.15242	0.00161926	0.032259
398	ENSBTAG00000006189	ACTG1	actin gamma 1	Cytoplasm	other		329465	344565	392312	281002	246095	226896	304257	-0.542691	0.135085	-4.0174	5.88e-05	0.00246182
399	ENSBTAG00000014374	CARD6	caspase recruitment domain family member 6	Cytoplasm	other		1347	1306	1681	1027	1000	955	1227.26	-0.540656	0.172642	-3.13165	0.00173825	0.0341856
400	ENSBTAG00000045941	C7H5orf30					2060	1748	1632	1666	1220	1027	1546.05	-0.539914	0.1235	-4.37176	1.23e-05	0.000686121
401	ENSBTAG00000011190	FLNA	filamin A	Cytoplasm	other		140216	147296	181937	121813	103547	103478	133659	-0.53985	0.155173	-3.47901	0.000503264	0.013597
402	ENSBTAG00000045683	PCDHGA5	protocadherin gamma subfamily A, 5	Other	other		2048	2025	2386	1465	1484	1489	1831.45	-0.536405	0.170823	-3.14012	0.0016888	0.0333556
403	ENSBTAG00000021164	SLMAP	sarcolemma associated protein	Plasma Membrane	other		9987	12844	13761	9223	7503	8543	10397.8	-0.535786	0.179741	-2.98088	0.00287424	0.048216
404	ENSBTAG00000021850	NCKIPSD	NCK interacting protein with SH3 domain	Other	other		1043	752	799	656	535	598	730.816	-0.531884	0.170604	-3.11765	0.00182301	0.0353147
405	ENSBTAG00000021802	MIEN1	migration and invasion enhancer 1	Cytoplasm	other		3452	3254	2884	3029	1905	1981	2733.12	-0.530175	0.136966	-3.87086	0.000108453	0.0038442
406	ENSBTAG00000007271	TCTN2	tectonic family member 2	Extracellular Space	other		1112	951	878	816	656	627	837.866	-0.527289	0.135182	-3.90057	9.6e-05	0.00348657
407	ENSBTAG00000010395	DOCK9	dedicator of cytokinesis 9	Cytoplasm	other		9557	9234	9471	8357	6538	5745	8122.92	-0.526904	0.0954388	-5.52086	3.37e-08	4.66e-06
408	ENSBTAG00000039695	PPP1R18	protein phosphatase 1 regulatory subunit 18	Other	other		5038	5010	5001	4994	2930	3015	4298.82	-0.526332	0.14306	-3.67911	0.000234052	0.0072614
409	ENSBTAG00000014093	IDH2	isocitrate dehydrogenase (NADP(+)) 2	Cytoplasm	enzyme		6129	6361	6112	5461	4457	3662	5346.81	-0.525568	0.107163	-4.90436	9.37e-07	7.8e-05
410	ENSBTAG00000015910	ITGB1	integrin subunit beta 1	Plasma Membrane	transmembrane receptor		124904	140235	133619	111045	87996	87820	114474	-0.525069	0.129475	-4.05537	5.01e-05	0.00222923
411	ENSBTAG00000018527	HDGFL3	HDGF like 3	Nucleus	other		10691	12737	13081	11830	8296	6510	10457.9	-0.524115	0.153408	-3.41648	0.000634362	0.0164624
412	ENSBTAG00000008143	STK17A	serine/threonine kinase 17a	Nucleus	kinase		3995	4770	4135	4023	2934	2450	3700.8	-0.52282	0.140385	-3.72417	0.000195958	0.00620504
413	ENSBTAG00000010397	B3GNT5	UDP-GlcNAc:betaGal beta-1,3-N-acetylglucosaminyltransferase 5	Cytoplasm	enzyme		1649	1473	1578	1685	966	770	1333.18	-0.522488	0.171749	-3.04215	0.00234893	0.0419525
414	ENSBTAG00000013290	DYSF	dysferlin	Plasma Membrane	other		3923	3235	3910	2867	2970	2085	3159.5	-0.521176	0.143076	-3.64264	0.000269857	0.00817028
415	ENSBTAG00000034347	RBM11	RNA binding motif protein 11	Nucleus	other		751	557	521	544	393	363	517.239	-0.521157	0.164244	-3.17307	0.00150837	0.0307146
416	ENSBTAG00000009844	CCN1	cellular communication network factor 1	Extracellular Space	other	CYR61	160644	170003	207545	160503	120776	109046	154503	-0.519878	0.144056	-3.60886	0.000307549	0.0090727
417	ENSBTAG00000008921	NEXN	nexilin F-actin binding protein	Plasma Membrane	other		16022	21507	22295	18746	12840	11658	17142.7	-0.519513	0.169105	-3.07214	0.00212529	0.0392794
418	ENSBTAG00000001774	SPRY2	sprouty RTK signaling antagonist 2	Plasma Membrane	other		907	872	729	735	471	570	712.659	-0.517469	0.170798	-3.0297	0.00244794	0.0431848
419	ENSBTAG00000005478	PATZ1	POZ/BTB and AT hook containing zinc finger 1	Nucleus	transcription regulator		1703	1166	1250	1034	859	968	1163.77	-0.516792	0.17266	-2.99312	0.00276141	0.0469738
420	ENSBTAG00000009928	MLST8	MTOR associated protein, LST8 homolog	Cytoplasm	other		2401	2046	2004	1452	1633	1431	1836.3	-0.51525	0.160771	-3.20487	0.00135124	0.0281818
421	ENSBTAG00000009245	PPP2CB	protein phosphatase 2 catalytic subunit beta	Cytoplasm	phosphatase		13855	13783	12978	14171	9613	6091	11578.4	-0.514374	0.167994	-3.06186	0.0021997	0.0400646
422	ENSBTAG00000009459	MTCL1	microtubule crosslinking factor 1	Cytoplasm	other		2522	2867	2799	2766	1732	1525	2349.75	-0.512682	0.153999	-3.32912	0.000871222	0.0208459
423	ENSBTAG00000024772	TRIP6	thyroid hormone receptor interactor 6	Extracellular Space	cytokine		6475	5366	5667	5028	3833	3880	5028.69	-0.511296	0.11415	-4.47917	7.49e-06	0.000466009
424	ENSBTAG00000004679	WARS1	tryptophanyl-tRNA synthetase 1	Cytoplasm	enzyme		22546	24360	30244	24869	15908	15579	22160.2	-0.508397	0.161621	-3.14562	0.00165735	0.0329702
425	ENSBTAG00000011105	SLC38A2	solute carrier family 38 member 2	Plasma Membrane	transporter		51971	50095	46596	47356	27463	33292	42601.1	-0.507126	0.150507	-3.36946	0.000753153	0.0186011
426	ENSBTAG00000007657	SCARA3	scavenger receptor class A member 3	Plasma Membrane	transmembrane receptor		2662	2143	2191	2080	1509	1518	2007.66	-0.506858	0.123289	-4.11112	3.94e-05	0.00183647
427	ENSBTAG00000013867	DLGAP3	DLG associated protein 3	Cytoplasm	other		2532	2173	2485	2241	1580	1485	2070.57	-0.504986	0.119466	-4.22703	2.37e-05	0.00119312
428	ENSBTAG00000017011	CCDC125	coiled-coil domain containing 125	Cytoplasm	other		1125	929	971	992	693	552	867.404	-0.501206	0.141273	-3.54778	0.000388492	0.0110973
429	ENSBTAG00000003702	ANGEL2	angel homolog 2	Nucleus	other		1856	1634	1464	1453	1148	1038	1425.76	-0.501027	0.121093	-4.13755	3.51e-05	0.00167116
430	ENSBTAG00000007878	ARHGAP22	Rho GTPase activating protein 22	Cytoplasm	other		1476	1298	1688	1079	1116	985	1279.56	-0.49851	0.166381	-2.9962	0.00273367	0.0465939
431	ENSBTAG00000017530	PLGRKT	plasminogen receptor with a C-terminal lysine	Cytoplasm	other		3819	3679	3707	3469	2477	2387	3242.8	-0.49693	0.110469	-4.49836	6.85e-06	0.000435456
432	ENSBTAG00000009761	ACTR2	actin related protein 2	Plasma Membrane	other		48951	46054	44353	47552	26263	29589	40123.3	-0.491553	0.149566	-3.28652	0.00101433	0.0233398
433	ENSBTAG00000015978	ANXA1	annexin A1	Plasma Membrane	enzyme		111702	121331	108441	114737	76430	66375	99045.4	-0.486191	0.130184	-3.73465	0.000187976	0.00599936
434	ENSBTAG00000003446	EPHB4	EPH receptor B4	Plasma Membrane	kinase		5437	4238	5420	3654	3617	3569	4341.4	-0.484646	0.15916	-3.04502	0.00232663	0.041662
435	ENSBTAG00000013882	CHMP2A	charged multivesicular body protein 2A	Cytoplasm	other		5363	5856	5467	4529	4648	3169	4834.75	-0.483855	0.14416	-3.35637	0.000789729	0.0192973
436	ENSBTAG00000015202	ATP5S	distal membrane arm assembly complex 2 like	Cytoplasm	transporter		1670	1434	1443	1619	926	861	1308.13	-0.48289	0.157329	-3.06929	0.00214568	0.0393927
437	ENSBTAG00000021746	ANXA5	annexin A5	Plasma Membrane	transporter		27650	29127	27670	27879	20284	16004	24575.8	-0.478384	0.121986	-3.92164	8.79e-05	0.00327286
438	ENSBTAG00000015942	DNAJA4	dnaJ homolog subfamily A member 4				2780	2606	2656	2793	1741	1559	2331.22	-0.47736	0.136605	-3.49445	0.000475036	0.0130385
439	ENSBTAG00000012926	TM6SF1	transmembrane 6 superfamily member 1	Plasma Membrane	other		4242	4484	4491	3782	3253	2861	3851.95	-0.4769	0.118846	-4.01276	6e-05	0.00248305
440	ENSBTAG00000014377	CHD3	chromodomain helicase DNA binding protein 3	Nucleus	enzyme		13640	10970	12071	10044	10683	6435	10581.3	-0.475973	0.15274	-3.11622	0.00183183	0.0353524
441	ENSBTAG00000007384	CYTH3	cytohesin 3	Cytoplasm	other		4101	3386	3670	3316	2756	2342	3246.52	-0.473031	0.101026	-4.68227	2.84e-06	0.000198833
442	ENSBTAG00000000396	PIM1	Pim-1 proto-oncogene, serine/threonine kinase	Cytoplasm	kinase		1331	1080	1240	1078	858	796	1060	-0.471952	0.125445	-3.76222	0.00016841	0.00557569
443	ENSBTAG00000020595	KCTD20	potassium channel tetramerization domain containing 20	Cytoplasm	other		8027	6229	7637	6845	5408	4296	6357.13	-0.471901	0.120371	-3.9204	8.84e-05	0.00328088
444	ENSBTAG00000008812	PFDN4	prefoldin subunit 4	Cytoplasm	other		3365	3331	2935	2744	2103	2303	2798.89	-0.468955	0.138541	-3.38497	0.000711871	0.0179345
445	ENSBTAG00000045507	ZNF469	zinc finger protein 469	Nucleus	transcription regulator		3802	3562	4219	3371	2456	2771	3366.61	-0.468386	0.147377	-3.17816	0.00148213	0.0304499
446	ENSBTAG00000008061	RILPL1	Rab interacting lysosomal protein like 1	Cytoplasm	other		2259	2052	2003	1965	1404	1402	1839.29	-0.467309	0.117074	-3.99158	6.56e-05	0.00267306
447	ENSBTAG00000040043	ARMCX6					1158	1005	1019	903	796	688	926.02	-0.466672	0.122913	-3.79678	0.000146585	0.00496019
448	ENSBTAG00000018169	ITGB4	integrin subunit beta 4	Plasma Membrane	transmembrane receptor		11129	10739	10130	10467	6286	7311	9296.95	-0.466596	0.14374	-3.24612	0.00116988	0.02538
449	ENSBTAG00000040001	MARVELD2	MARVEL domain containing 2	Plasma Membrane	other		3748	3979	3744	3843	2543	2364	3347.42	-0.465846	0.129857	-3.58738	0.000334011	0.00973303
450	ENSBTAG00000030930	HMCES	5-hydroxymethylcytosine binding, ES cell specific	Nucleus	other		3551	3561	3042	2885	2616	2142	2960.75	-0.465654	0.122005	-3.81668	0.000135258	0.00465678
451	ENSBTAG00000018829	SPRYD7	SPRY domain containing 7	Other	other		1672	1720	1494	1578	1153	986	1424.37	-0.465333	0.127838	-3.64004	0.0002726	0.00822179
452	ENSBTAG00000016981	FBXO4	F-box protein 4	Nucleus	enzyme		862	749	808	807	578	455	702.643	-0.463078	0.14221	-3.25629	0.00112877	0.0250342
453	ENSBTAG00000015053	CFL2	cofilin 2	Extracellular Space	other		11961	13525	13955	13759	9127	7375	11514.5	-0.461246	0.149748	-3.08015	0.00206897	0.0385386
454	ENSBTAG00000018313	MBNL2	muscleblind like splicing regulator 2	Nucleus	other		9815	9276	9779	7973	6546	7020	8421.78	-0.461204	0.132564	-3.47911	0.000503077	0.013597
455	ENSBTAG00000007163	SLC44A1	solute carrier family 44 member 1	Plasma Membrane	transporter		4138	4046	4945	4121	3255	2616	3835.4	-0.461123	0.136596	-3.37581	0.000735999	0.018361
456	ENSBTAG00000017808	ARSJ	arylsulfatase family member J	Extracellular Space	enzyme		5866	5126	5505	4445	4373	3585	4815.72	-0.459151	0.120663	-3.80523	0.000141673	0.00483666
457	ENSBTAG00000001403	PRKCI	protein kinase C iota	Cytoplasm	kinase		11373	9868	10326	8900	8293	6730	9227.71	-0.458739	0.10569	-4.34044	1.42e-05	0.000769873
458	ENSBTAG00000013755	ITGB5	integrin subunit beta 5	Plasma Membrane	other		7791	5517	6529	6266	4189	4488	5757.26	-0.454897	0.142853	-3.18438	0.00145065	0.0299367
459	ENSBTAG00000013249	SALL2	spalt like transcription factor 2	Nucleus	transcription regulator		650	540	569	485	465	368	511.586	-0.454205	0.148665	-3.05523	0.00224886	0.0406384
460	ENSBTAG00000000102	GPR75	G protein-coupled receptor 75	Plasma Membrane	G-protein coupled receptor		2792	2236	1968	2090	1627	1553	2033.46	-0.452861	0.137535	-3.29269	0.000992335	0.0229571
461	ENSBTAG00000006208	ADCY7	adenylate cyclase 7	Plasma Membrane	enzyme		3297	3293	3084	2803	2003	2424	2822.05	-0.451958	0.151646	-2.98035	0.00287922	0.0482409
462	ENSBTAG00000002233	CPNE2	copine 2	Cytoplasm	other		7670	8751	9439	7479	7111	5073	7579.44	-0.450519	0.149717	-3.00913	0.00261994	0.0450895
463	ENSBTAG00000005028	HIRIP3	HIRA interacting protein 3	Nucleus	other		1095	1166	1075	1130	797	648	976.982	-0.446701	0.142676	-3.13087	0.00174289	0.0342282
464	ENSBTAG00000008023	RHBDL2	rhomboid like 2	Plasma Membrane	peptidase		3196	3014	2934	3030	2075	1965	2683.79	-0.445815	0.11451	-3.89323	9.89e-05	0.00356564
465	ENSBTAG00000017298	AAMDC	adipogenesis associated Mth938 domain containing	Cytoplasm	other		1913	1584	1635	1568	1320	1058	1503.6	-0.444707	0.112511	-3.95258	7.73e-05	0.00297397
466	ENSBTAG00000016707	FKBP9	FKBP prolyl isomerase 9	Cytoplasm	enzyme		16829	15296	17670	12754	13107	11575	14591.3	-0.442265	0.141476	-3.12607	0.00177158	0.0346689
467	ENSBTAG00000017832	PDK3	pyruvate dehydrogenase kinase 3	Cytoplasm	kinase		4384	3506	4349	3909	2836	2672	3587.68	-0.441712	0.124785	-3.53977	0.000400472	0.0112835
468	ENSBTAG00000027051	PTAFR	platelet activating factor receptor	Plasma Membrane	G-protein coupled receptor		1383	1296	1397	1303	1060	803	1198.84	-0.436814	0.125202	-3.48888	0.000485058	0.0132608
469	ENSBTAG00000016073	UGCG	UDP-glucose ceramide glucosyltransferase	Cytoplasm	enzyme		4922	3803	4620	4530	3309	2543	3909.65	-0.435999	0.133998	-3.25378	0.0011388	0.0251154
470	ENSBTAG00000005443	MIER1	MIER1 transcriptional regulator	Nucleus	transcription regulator		7004	6530	6174	5854	5016	4373	5809.29	-0.435657	0.0989813	-4.40141	1.08e-05	0.000613572
471	ENSBTAG00000021960	GPX8	glutathione peroxidase 8 (putative)	Cytoplasm	enzyme		5959	4708	5527	5722	3578	3299	4743.3	-0.435565	0.137632	-3.1647	0.00155241	0.0312428
472	ENSBTAG00000011209	SYT11	synaptotagmin 11	Cytoplasm	transporter		6596	6098	6394	5921	5097	3890	5635.34	-0.431298	0.103555	-4.16493	3.11e-05	0.00149821
473	ENSBTAG00000005622	LITAF	lipopolysaccharide induced TNF factor	Nucleus	transcription regulator		8169	8788	7840	8944	5589	4964	7307.21	-0.428367	0.14147	-3.02798	0.00246195	0.0432111
474	ENSBTAG00000002750	KRIT1	KRIT1 ankyrin repeat containing	Plasma Membrane	other		1828	1843	1733	1728	1150	1294	1591.8	-0.426066	0.143227	-2.97476	0.0029322	0.0488323
475	ENSBTAG00000001093	KLHL23	kelch like family member 23	Extracellular Space	other		1088	1089	1006	1022	811	656	939.628	-0.425174	0.125336	-3.39227	0.000693171	0.0176242
476	ENSBTAG00000018410	EBPL	EBP like	Cytoplasm	enzyme		1589	1176	1352	1159	1052	940	1208.47	-0.423279	0.139958	-3.02432	0.0024919	0.0433807
477	ENSBTAG00000012361	ARHGEF11	Rho guanine nucleotide exchange factor 11	Cytoplasm	other		2668	2287	2089	2302	1822	1396	2074.16	-0.422432	0.124041	-3.40559	0.00066021	0.0169421
478	ENSBTAG00000013274	CENPV	centromere protein V	Nucleus	other		2089	2052	2058	1894	1530	1413	1835.4	-0.422411	0.112351	-3.75974	0.000170091	0.00559661
479	ENSBTAG00000016828	TAPBP	TAP binding protein	Cytoplasm	transporter		30079	25492	29108	29092	18032	19100	24956.2	-0.422347	0.132919	-3.17749	0.00148558	0.0304555
480	ENSBTAG00000025221	TEX30	testis expressed 30	Other	other		3193	2721	2673	2808	2103	1848	2538.18	-0.418624	0.105482	-3.96867	7.23e-05	0.00286728
481	ENSBTAG00000007139	WSB2	WD repeat and SOCS box containing 2	Cytoplasm	other		7907	6682	8794	7762	5306	5206	6901.73	-0.418558	0.140412	-2.98092	0.0028738	0.048216
482	ENSBTAG00000004154	SKIL	SKI like proto-oncogene	Nucleus	transcription regulator		2790	2850	2834	2434	2117	2021	2510.96	-0.417061	0.127002	-3.28389	0.00102384	0.0234413
483	ENSBTAG00000034269	RCBTB1	RCC1 and BTB domain containing protein 1	Nucleus	other		1860	1472	1665	1605	1166	1137	1475.21	-0.414935	0.125283	-3.31199	0.000926349	0.0218245
484	ENSBTAG00000005356	DENND2B	DENN domain containing 2B	Cytoplasm	enzyme		6660	7103	6888	6633	4756	4825	6128.91	-0.414681	0.12483	-3.32197	0.000893851	0.021229
485	ENSBTAG00000020374	THSD1	thrombospondin type 1 domain containing 1	Extracellular Space	other		6645	6245	5497	6312	4231	3993	5440.52	-0.413487	0.122299	-3.38096	0.000722341	0.018125
486	ENSBTAG00000013666	SLC25A29	solute carrier family 25 member 29	Cytoplasm	transporter		2189	1925	1972	1654	1640	1412	1799.86	-0.411738	0.132072	-3.11752	0.0018238	0.0353147
487	ENSBTAG00000006966	NRM	nurim	Nucleus	other		3045	2584	3137	2474	2429	1943	2599.49	-0.404048	0.135189	-2.98875	0.00280117	0.0474138
488	ENSBTAG00000010153	ANXA3	annexin A3	Cytoplasm	enzyme		16588	17104	17634	16071	14851	9831	15261	-0.403507	0.135954	-2.96797	0.00299778	0.0495657
489	ENSBTAG00000017271	MASTL	microtubule associated serine/threonine kinase like	Cytoplasm	kinase		3236	2677	2912	2664	2351	1972	2624.97	-0.398704	0.108652	-3.66955	0.000242979	0.00750463
490	ENSBTAG00000003115	KBTBD2	kelch repeat and BTB domain containing 2	Other	other		3728	3693	3445	3659	2508	2500	3237.16	-0.397891	0.119995	-3.31589	0.000913505	0.0215956
491	ENSBTAG00000015427	CFDP1	craniofacial development protein 1	Extracellular Space	other		2737	2625	3014	2580	2014	2015	2495.36	-0.397649	0.131383	-3.02663	0.00247296	0.0432173
492	ENSBTAG00000017419	ZZZ3	zinc finger ZZ-type containing 3	Nucleus	transcription regulator		8889	8683	9070	8845	6693	5883	7965.94	-0.394254	0.10186	-3.87054	0.000108593	0.0038442
493	ENSBTAG00000017129	CLCC1	chloride channel CLIC like 1	Cytoplasm	ion channel		3479	3088	3187	3134	2578	2121	2913.64	-0.391667	0.0962196	-4.07056	4.69e-05	0.00212299
494	ENSBTAG00000021367	ANP32B	acidic nuclear phosphoprotein 32 family member B	Nucleus	other		6471	6174	6516	6167	5044	4214	5736.77	-0.389528	0.0985195	-3.95382	7.69e-05	0.00297397
495	ENSBTAG00000005634	LSM2	LSM2 homolog, U6 small nuclear RNA and mRNA degradation associated	Nucleus	other		2755	2600	2462	2437	2196	1649	2337.62	-0.384616	0.114545	-3.35779	0.000785689	0.0192327
496	ENSBTAG00000004961	GOSR1	golgi SNAP receptor complex member 1	Cytoplasm	transporter		2109	1996	2187	2121	1572	1409	1887.66	-0.378106	0.115897	-3.26243	0.00110463	0.0247574
497	ENSBTAG00000015898	RABL3	RAB, member of RAS oncogene family like 3	Other	enzyme		2371	1828	1903	2018	1501	1401	1822.88	-0.37359	0.122263	-3.05562	0.00224598	0.0406384
498	ENSBTAG00000001027	SERPINH1	serpin family H member 1	Extracellular Space	other		108376	88640	110733	91738	84408	70661	92211.7	-0.373562	0.123919	-3.01458	0.00257338	0.0445215
499	ENSBTAG00000016501	ARHGAP1	Rho GTPase activating protein 1	Cytoplasm	other		11173	9654	11610	9593	9004	7435	9728.98	-0.373315	0.123283	-3.02811	0.00246089	0.0432111
500	ENSBTAG00000020634	FBXO7	F-box protein 7	Cytoplasm	enzyme		4783	4535	4571	4586	3355	3325	4174.72	-0.372186	0.109169	-3.40928	0.000651349	0.0167459
501	ENSBTAG00000018103	HMGB1	high mobility group box 1	Nucleus	transcription regulator		48701	45800	43981	45914	37069	30298	41683.6	-0.370699	0.0894485	-4.14428	3.41e-05	0.00162849
502	ENSBTAG00000003222	ASNS	asparagine synthetase (glutamine-hydrolyzing)	Cytoplasm	enzyme		6766	6174	6629	6524	4505	4829	5880.47	-0.367571	0.123593	-2.97404	0.00293908	0.0488878
503	ENSBTAG00000015117	GADD45GIP1	GADD45G interacting protein 1	Nucleus	other		1397	1200	1166	1161	1048	836	1129.09	-0.365723	0.122506	-2.98534	0.00283263	0.04775
504	ENSBTAG00000021879	VCL	vinculin	Plasma Membrane	enzyme		50677	52972	57649	51176	43729	36813	48725	-0.361878	0.119909	-3.01792	0.00254514	0.044199
505	ENSBTAG00000030258	CDC42EP1	CDC42 effector protein 1	Extracellular Space	other		11963	9594	10999	10288	8286	7861	9792.97	-0.361298	0.110661	-3.2649	0.00109502	0.0246218
506	ENSBTAG00000021705	UFC1	ubiquitin-fold modifier conjugating enzyme 1	Cytoplasm	enzyme		4959	4987	4778	4700	4131	3267	4451.73	-0.356499	0.107798	-3.30712	0.000942616	0.0221699
507	ENSBTAG00000035319	MAD2L1	mitotic arrest deficient 2 like 1	Nucleus	other		8218	8664	7425	8463	6268	5420	7356.95	-0.350557	0.117374	-2.98666	0.00282041	0.0476022
508	ENSBTAG00000021135	RMI1	RecQ mediated genome instability 1	Nucleus	other		2452	2351	2295	2530	1807	1563	2147.27	-0.349821	0.113074	-3.09372	0.00197661	0.0372801
509	ENSBTAG00000007648	NET1	neuroepithelial cell transforming 1	Nucleus	other		7912	8036	7024	7637	5964	5447	6971.55	-0.342403	0.109506	-3.12679	0.00176728	0.0346578
510	ENSBTAG00000010587	SH3BGRL	SH3 domain binding glutamate rich protein like	Cytoplasm	other		4762	4686	4479	4994	3728	2957	4227.12	-0.340783	0.113162	-3.01147	0.0025999	0.0448118
511	ENSBTAG00000015188	KLF6	Kruppel like factor 6	Nucleus	transcription regulator		17211	18222	17575	17587	13481	12914	16118	-0.340655	0.113668	-2.99694	0.00272707	0.0465389
512	ENSBTAG00000007865	GNPDA1	glucosamine-6-phosphate deaminase 1	Cytoplasm	enzyme		4825	4293	4135	4410	3527	3088	4021.51	-0.33963	0.0952568	-3.56541	0.000363289	0.0104491
513	ENSBTAG00000038488	TMSB4X	thymosin beta 4 X-linked	Cytoplasm	other		100176	102328	100293	104013	82861	66759	92127.4	-0.339528	0.102942	-3.29824	0.000972934	0.0227281
514	ENSBTAG00000038979	TMEM167B	transmembrane protein 167B	Cytoplasm	other		4027	3428	3432	3687	2932	2519	3313.24	-0.327736	0.0974198	-3.36416	0.00076778	0.0188948
515	ENSBTAG00000004943	CCNA2	cyclin A2	Nucleus	other		14211	12516	13656	13168	10805	9819	12313.2	-0.326941	0.0969338	-3.37283	0.000744004	0.0184411
516	ENSBTAG00000031561	RSRC1	arginine and serine rich coiled-coil 1	Nucleus	other		7644	6545	6090	6988	5636	4434	6164.73	-0.326476	0.109212	-2.98938	0.00279545	0.0474127
517	ENSBTAG00000005654	TMSB10	thymosin beta 4 X-linked	Cytoplasm	other		48399	45750	44341	48795	38958	30209	42369.1	-0.317283	0.0990169	-3.20433	0.00135377	0.0281904
518	ENSBTAG00000003569	DZIP1	DAZ interacting zinc finger protein 1	Cytoplasm	other		12334	10069	11093	10796	9521	7976	10247.3	-0.309989	0.103052	-3.00808	0.00262901	0.0451445
519	ENSBTAG00000014482	FAF1	Fas associated factor 1	Nucleus	other		6309	5773	5647	6264	5089	4034	5473.37	-0.287227	0.0965925	-2.9736	0.00294328	0.0488989
520	ENSBTAG00000017759	ENSBTAG00000017759	nodal modulator 1				22756	19992	20918	34100	26122	22475	24040.4	0.279163	0.0878632	3.17724	0.00148682	0.0304555
521	ENSBTAG00000020560	CLPTM1	CLPTM1 regulator of GABA type A receptor forward trafficking	Plasma Membrane	other		6966	6655	6621	10922	8305	7411	7710.14	0.296669	0.0937305	3.16512	0.00155017	0.0312428
522	ENSBTAG00000003162	CRYZ	crystallin zeta	Cytoplasm	enzyme		5240	5165	5329	8849	6601	5725	6060.9	0.320089	0.104861	3.0525	0.00226942	0.0409029
523	ENSBTAG00000018093	KMT2A	lysine methyltransferase 2A	Nucleus	transcription regulator		9758	9560	9123	14527	12719	10673	10949.3	0.321726	0.0996299	3.22921	0.00124133	0.0266116
524	ENSBTAG00000017868	DHX40	DEAH-box helicase 40	Other	enzyme		6893	5734	5718	9231	8032	7101	7046.96	0.322905	0.105765	3.05305	0.00226526	0.0408813
525	ENSBTAG00000017429	PREPL	prolyl endopeptidase like	Other	peptidase		2458	2329	2167	3669	3206	2527	2691.59	0.335532	0.107947	3.1083	0.00188165	0.035833
526	ENSBTAG00000045510	EMC10	ER membrane protein complex subunit 10	Cytoplasm	other		22548	20616	19573	34032	28957	22037	24258.7	0.33649	0.100563	3.34605	0.000819718	0.0198893
527	ENSBTAG00000012412	URB1	URB1 ribosome biogenesis homolog	Nucleus	other		2593	2695	2662	4222	3546	3042	3094.05	0.341574	0.112305	3.0415	0.00235402	0.0419552
528	ENSBTAG00000001483	SRGAP2	SLIT-ROBO Rho GTPase activating protein 2	Cytoplasm	other		4299	4435	3885	6637	5676	4862	4914.35	0.34591	0.112631	3.07118	0.00213213	0.0393531
529	ENSBTAG00000005785	DPY19L1	dpy-19 like C-mannosyltransferase 1	Other	other		5386	5039	4568	7559	7015	5756	5831.48	0.347254	0.113119	3.06981	0.00214195	0.0393765
530	ENSBTAG00000001754	AHCYL2	adenosylhomocysteinase like 2	Other	enzyme		1789	1490	1531	2602	2076	1865	1867.77	0.348469	0.106939	3.25858	0.0011197	0.0249735
531	ENSBTAG00000011234	FOXO3	forkhead box O3	Nucleus	transcription regulator		2354	2089	2014	3634	2739	2448	2508.37	0.348844	0.102772	3.39435	0.000687908	0.017555
532	ENSBTAG00000005221	WNK1	WNK lysine deficient protein kinase 1	Cytoplasm	kinase		15166	14298	15345	25883	19350	16362	17449.4	0.349301	0.101729	3.43364	0.000595526	0.0156309
533	ENSBTAG00000019788	TEAD4	TEA domain transcription factor 4	Nucleus	transcription regulator		4250	4354	3908	6879	5468	4790	4880.04	0.351257	0.10665	3.29356	0.000989289	0.0229548
534	ENSBTAG00000007467	MIB1	mindbomb E3 ubiquitin protein ligase 1	Cytoplasm	enzyme		7187	7328	6793	11901	9054	8286	8318.18	0.353641	0.104374	3.38822	0.000703481	0.0178207
535	ENSBTAG00000017855	ITM2C	integral membrane protein 2C	Cytoplasm	other		4114	3320	3325	5965	5052	3783	4187.99	0.35468	0.115754	3.06408	0.00218342	0.0399263
536	ENSBTAG00000005787	IFT57	intraflagellar transport 57	Cytoplasm	other		1742	1566	1558	2659	2335	1719	1900.82	0.357428	0.116085	3.07902	0.00207683	0.0385386
537	ENSBTAG00000019180	AP2A1	adaptor related protein complex 2 subunit alpha 1	Cytoplasm	transporter		12542	11683	10860	17158	16436	14170	13714.9	0.357726	0.11824	3.02542	0.00248289	0.0433359
538	ENSBTAG00000004211	TNFRSF1A	TNF receptor superfamily member 1A	Plasma Membrane	transmembrane receptor		9042	7494	7296	12027	11647	9089	9332.88	0.367177	0.119588	3.07036	0.002138	0.0393562
539	ENSBTAG00000016236	SLC12A6	solute carrier family 12 member 6	Plasma Membrane	transporter		2632	2543	2567	4176	3362	3178	3046.32	0.372842	0.108389	3.43986	0.000582007	0.0153637
540	ENSBTAG00000004509	SLX4	SLX4 structure-specific endonuclease subunit	Nucleus	other		3195	2877	2780	4905	4040	3337	3472.65	0.373825	0.0963045	3.88169	0.000103731	0.00371977
541	ENSBTAG00000007430	MYBBP1A	MYB binding protein 1a	Nucleus	transcription regulator		17176	19282	18533	31863	24761	20731	21747.8	0.374534	0.120943	3.09679	0.00195627	0.0369469
542	ENSBTAG00000015354	ZDHHC9	zinc finger DHHC-type palmitoyltransferase 9	Cytoplasm	enzyme		5493	4613	4481	8907	6232	5349	5728.87	0.375082	0.115244	3.25467	0.00113522	0.0251125
543	ENSBTAG00000021939	ELAC2	elaC ribonuclease Z 2	Nucleus	enzyme		3585	3672	3622	6193	5214	3939	4305.42	0.382541	0.115166	3.32163	0.000894921	0.021229
544	ENSBTAG00000004403	CD320	CD320 molecule	Plasma Membrane	transmembrane receptor		1909	1783	1784	2747	2645	2230	2167.22	0.383944	0.123001	3.12146	0.00179954	0.0350037
545	ENSBTAG00000027442	NFIB	nuclear factor I B	Nucleus	transcription regulator		2736	2937	2745	4904	3847	3152	3336.18	0.384036	0.11712	3.27899	0.00104181	0.0238132
546	ENSBTAG00000013773	PKP4	plakophilin 4	Plasma Membrane	other		6742	7255	6746	11471	10252	7720	8258.19	0.393541	0.120615	3.26278	0.00110326	0.0247574
547	ENSBTAG00000047214	TRAPPC1	trafficking protein particle complex 1	Cytoplasm	other		1832	1621	1676	2641	2584	1988	2036.38	0.393849	0.123221	3.19629	0.00139207	0.0289122
548	ENSBTAG00000016696	NCDN	neurochondrin	Cytoplasm	other		3902	3521	3022	6515	4283	4162	4155.69	0.398696	0.13222	3.0154	0.00256639	0.0444561
549	ENSBTAG00000021703	MED12L	mediator complex subunit 12L	Extracellular Space	other		1068	918	1031	1750	1444	1117	1201.38	0.401701	0.121786	3.2984	0.000972364	0.0227281
550	ENSBTAG00000016253	G6PC3	glucose-6-phosphatase catalytic subunit 3	Cytoplasm	phosphatase		3702	2955	3164	5356	4858	3718	3903.69	0.404673	0.114542	3.53298	0.00041091	0.0114839
551	ENSBTAG00000002348	SLC4A4	solute carrier family 4 member 4	Plasma Membrane	transporter		2182	1681	1747	2912	2751	2270	2233.42	0.405437	0.129007	3.14274	0.00167373	0.0331466
552	ENSBTAG00000012194	DENND2C	DENN domain containing 2C	Other	other		1355	1310	1272	2304	1820	1506	1569.96	0.406454	0.109198	3.72219	0.000197506	0.00623973
553	ENSBTAG00000021553	PTPN14	protein tyrosine phosphatase non-receptor type 14	Cytoplasm	phosphatase		3910	3663	3624	5517	5658	4668	4480.32	0.407826	0.129773	3.14261	0.00167451	0.0331466
554	ENSBTAG00000008213	ATMIN	ATM interactor	Nucleus	transcription regulator		2840	2966	2684	4665	3946	3536	3405.94	0.415644	0.115496	3.59877	0.000319731	0.00939194
555	ENSBTAG00000005614	UXS1	UDP-glucuronate decarboxylase 1	Cytoplasm	enzyme		6700	6705	5913	10623	10230	7176	7786.61	0.424665	0.128778	3.29765	0.000974992	0.0227377
556	ENSBTAG00000011770	TJP2	tight junction protein 2	Plasma Membrane	kinase		10968	11199	8968	17245	15379	12386	12539	0.424679	0.125722	3.37791	0.000730386	0.0182676
557	ENSBTAG00000007097	THTPA	thiamine triphosphatase	Cytoplasm	phosphatase		956	688	811	1441	1120	1009	988.552	0.429026	0.137923	3.11061	0.00186699	0.0357996
558	ENSBTAG00000010508	BLVRB	biliverdin reductase B	Cytoplasm	enzyme		4636	4046	5176	8009	6980	5276	5603.89	0.429106	0.133723	3.20891	0.0013324	0.0279561
559	ENSBTAG00000013048	NIPAL3	NIPA like domain containing 3	Other	other		1443	1206	1172	2519	1561	1549	1542.03	0.42954	0.141605	3.03336	0.00241844	0.0428063
560	ENSBTAG00000001410	GRAMD1B	GRAM domain containing 1B	Other	other		1260	1301	1357	2418	1755	1576	1586.03	0.431034	0.126667	3.40289	0.000666777	0.0170789
561	ENSBTAG00000046533	RAB31	RAB31, member RAS oncogene family	Cytoplasm	enzyme		3760	4006	3180	6483	5288	4315	4438.57	0.437787	0.128221	3.41432	0.000639424	0.0165627
562	ENSBTAG00000000754	PPP2R5A	protein phosphatase 2 regulatory subunit B'alpha	Cytoplasm	phosphatase		3947	3016	2968	5349	4989	4078	4009.51	0.440457	0.12904	3.41333	0.000641752	0.0165918
563	ENSBTAG00000018517	VLDLR	very low density lipoprotein receptor	Plasma Membrane	transporter		3006	2440	2032	4132	3825	3008	3032.06	0.443271	0.144726	3.06284	0.00219251	0.0399864
564	ENSBTAG00000003763	MYO5C	myosin VC	Cytoplasm	other		2346	2367	2304	4060	3213	2985	2846.11	0.444345	0.109742	4.04901	5.14e-05	0.00225434
565	ENSBTAG00000008349	ZNF311	zinc finger protein 311	Other	other		1024	830	897	1440	1408	1168	1117.92	0.445958	0.137038	3.25427	0.00113685	0.0251125
566	ENSBTAG00000002313	ITPR2	inositol 1,4,5-trisphosphate receptor type 2	Cytoplasm	ion channel		3154	3665	3530	6695	4644	4176	4237.5	0.447848	0.138598	3.23127	0.0012324	0.0265024
567	ENSBTAG00000015381	ARHGAP18	Rho GTPase activating protein 18	Cytoplasm	other		5685	5342	4489	8671	8467	5816	6319.31	0.448953	0.138114	3.25059	0.00115164	0.0252185
568	ENSBTAG00000013018	AMPD2	adenosine monophosphate deaminase 2	Cytoplasm	enzyme		3776	3349	3155	5605	5018	4401	4175.27	0.45447	0.111153	4.08867	4.34e-05	0.00198994
569	ENSBTAG00000009489	CACNA2D2	calcium voltage-gated channel auxiliary subunit alpha2delta 2	Plasma Membrane	ion channel		3733	4384	4112	6793	5742	5600	5029.08	0.455826	0.142034	3.20928	0.00133066	0.0279561
570	ENSBTAG00000003559	PPP1R13B	protein phosphatase 1 regulatory subunit 13B	Cytoplasm	phosphatase		1307	1241	1054	2157	1902	1331	1472.15	0.455834	0.139506	3.26748	0.00108508	0.0244383
571	ENSBTAG00000004425	BBS10	Bardet-Biedl syndrome 10				829	780	705	1532	994	957	947.25	0.458087	0.141282	3.24236	0.00118545	0.0256123
572	ENSBTAG00000000546	TOB1	transducer of ERBB2, 1	Nucleus	transcription regulator		5053	4410	3346	8338	5763	5195	5240.84	0.458733	0.150848	3.04102	0.00235776	0.0419552
573	ENSBTAG00000014178	RALGAPA2	Ral GTPase activating protein catalytic subunit alpha 2	Cytoplasm	other		1979	1943	1473	3496	2353	2299	2216.9	0.4633	0.149053	3.10829	0.00188171	0.035833
574	ENSBTAG00000030503	H2AFJ	H2A.J histone	Cytoplasm	other		2644	2546	2297	5162	3469	2778	3073.26	0.466019	0.135542	3.43818	0.000585636	0.0154299
575	ENSBTAG00000021182	DOCK4	dedicator of cytokinesis 4	Plasma Membrane	other		3452	3674	3196	5771	5172	4440	4243.59	0.470715	0.122512	3.8422	0.000121936	0.00424398
576	ENSBTAG00000040151	GCH1	GTP cyclohydrolase 1	Cytoplasm	enzyme		1248	1339	1048	2339	1821	1412	1505.51	0.479249	0.144011	3.32786	0.000875146	0.0209036
577	ENSBTAG00000019295	MDH1	malate dehydrogenase 1	Cytoplasm	enzyme		21276	19452	18054	33962	35578	20557	24386.3	0.48055	0.155758	3.08524	0.0020339	0.0380487
578	ENSBTAG00000031010	ACAD11	acyl-CoA dehydrogenase family member 11	Cytoplasm	enzyme		963	638	874	1580	1209	1011	1025.48	0.483951	0.157931	3.06431	0.00218172	0.0399263
579	ENSBTAG00000047727	ENSBTAG00000047727					3142	2514	2990	4210	4902	3988	3612.72	0.493919	0.161383	3.06055	0.00220933	0.0401871
580	ENSBTAG00000003470	TTYH1	tweety family member 1	Plasma Membrane	ion channel		292	277	258	547	382	358	346.052	0.495635	0.159915	3.09937	0.00193932	0.0367779
581	ENSBTAG00000037726	PLCD1	phospholipase C delta 1	Cytoplasm	enzyme		3949	3591	3092	6801	5111	4341	4397.74	0.496142	0.116758	4.24933	2.14e-05	0.00110045
582	ENSBTAG00000012757	GCNT1	glucosaminyl (N-acetyl) transferase 1	Cytoplasm	enzyme		966	837	1099	1696	1636	1164	1216.39	0.497874	0.157129	3.16857	0.00153189	0.0309226
583	ENSBTAG00000012976	WLS	Wnt ligand secretion mediator	Cytoplasm	other		10097	9707	9373	15781	17041	11761	12166.7	0.499274	0.137793	3.62336	0.000290797	0.00865247
584	ENSBTAG00000005124	JADE3	jade family PHD finger 3	Nucleus	other		5269	4554	4368	7951	8258	5541	5908.61	0.501455	0.137806	3.63884	0.000273868	0.00823751
585	ENSBTAG00000005425	GATA4	GATA binding protein 4	Nucleus	transcription regulator		3940	4481	3603	6728	6259	5491	5046.14	0.506642	0.141594	3.57812	0.000346071	0.0100165
586	ENSBTAG00000007361	EHD1	EH domain-containing protein 1				11418	11044	8840	18443	18772	11757	13161.3	0.511069	0.154742	3.30271	0.000957561	0.022445
587	ENSBTAG00000038112	ENSBTAG00000038112	UL16-binding protein 3-like				1631	1388	1880	2807	2486	2287	2062.37	0.511111	0.151417	3.37551	0.00073678	0.018361
588	ENSBTAG00000018747	PRKAA2	protein kinase AMP-activated catalytic subunit alpha 2	Cytoplasm	kinase		547	570	593	1108	777	789	720.64	0.511536	0.14884	3.43681	0.000588603	0.0154786
589	ENSBTAG00000022288	AMMECR1	AMMECR nuclear protein 1	Nucleus	other		625	745	691	1380	1054	835	872.251	0.513952	0.154301	3.33085	0.000865814	0.0207525
590	ENSBTAG00000004849	IGSF3	immunoglobulin superfamily member 3	Plasma Membrane	other		1427	1722	1875	3397	2364	2249	2139.16	0.518792	0.160759	3.22715	0.00125029	0.0267621
591	ENSBTAG00000031696	ANKRD44	ankyrin repeat domain 44	Other	other		697	622	664	1247	959	881	832.623	0.524422	0.12275	4.27228	1.93e-05	0.00101708
592	ENSBTAG00000004511	VAV2	vav guanine nucleotide exchange factor 2	Cytoplasm	transcription regulator		5060	4553	4351	9244	7810	5060	5877.15	0.524801	0.136596	3.84199	0.000122038	0.00424398
593	ENSBTAG00000003089	RHPN2	rhophilin Rho GTPase binding protein 2	Cytoplasm	other		8912	9697	8298	17517	13922	10875	11330.9	0.525928	0.12225	4.30207	1.69e-05	0.00090545
594	ENSBTAG00000010961	LYRM7	LYR motif containing 7	Cytoplasm	other		469	466	454	794	774	609	588.392	0.526105	0.148617	3.54001	0.000400106	0.0112835
595	ENSBTAG00000001886	FAM122B	family with sequence similarity 122B	Other	other		2464	1812	2180	4587	2510	3224	2744.6	0.526215	0.173716	3.02917	0.00245224	0.0431848
596	ENSBTAG00000004168	STON1	stonin 1	Plasma Membrane	other		9537	10241	8780	13919	18542	12595	12230.2	0.527101	0.177551	2.96873	0.00299031	0.0495297
597	ENSBTAG00000003936	PNKD	PNKD metallo-beta-lactamase domain containing	Nucleus	other		2412	2300	2132	3963	3893	2828	2884.14	0.530289	0.126932	4.17774	2.94e-05	0.00142124
598	ENSBTAG00000007166	CAMKK1	calcium/calmodulin dependent protein kinase kinase 1	Cytoplasm	kinase		866	747	721	1428	1102	1107	983.118	0.53054	0.131485	4.03499	5.46e-05	0.00234854
599	ENSBTAG00000012176	QPCTL	glutaminyl-peptide cyclotransferase like	Cytoplasm	enzyme		2373	1999	2212	4257	3134	2881	2762.14	0.53157	0.107614	4.93959	7.83e-07	6.76e-05
600	ENSBTAG00000005475	TCAF2	TRPM8 channel associated factor 2	Plasma Membrane	other	FAM115C	1195	1029	1068	2293	1678	1271	1388.57	0.533381	0.132009	4.04049	5.33e-05	0.00231719
601	ENSBTAG00000016961	RAP2B	RAP2B, member of RAS oncogene family	Plasma Membrane	enzyme		3439	3200	2684	5476	4874	4180	3929	0.53514	0.123802	4.32254	1.54e-05	0.000831841
602	ENSBTAG00000014400	E2F2	E2F transcription factor 2	Nucleus	transcription regulator		814	874	624	1308	1335	1048	991.617	0.538895	0.170727	3.15648	0.00159687	0.0319255
603	ENSBTAG00000018062	KIAA1522	KIAA1522	Other	other		4918	4270	3977	7360	7708	5629	5581.03	0.544079	0.135166	4.02527	5.69e-05	0.00241015
604	ENSBTAG00000047116	TPPP	tubulin polymerization promoting protein	Cytoplasm	enzyme		1355	1346	1062	2252	1863	1843	1604.84	0.54718	0.145517	3.76025	0.000169742	0.00559661
605	ENSBTAG00000010131	CBFA2T2	CBFA2/RUNX1 partner transcriptional co-repressor 2	Nucleus	transcription regulator		768	593	710	1097	1077	1111	890.851	0.548467	0.173066	3.16912	0.00152899	0.0309226
606	ENSBTAG00000012943	PPARGC1B	PPARG coactivator 1 beta	Nucleus	transcription regulator		1137	1449	1171	2498	2164	1491	1622.13	0.54882	0.164751	3.33122	0.000864671	0.0207525
607	ENSBTAG00000007489	NCOA3	nuclear receptor coactivator 3	Nucleus	transcription regulator		4623	5193	4808	8063	9643	5970	6323.31	0.551103	0.169524	3.25088	0.00115047	0.0252185
608	ENSBTAG00000010534	MPRIP	myosin phosphatase Rho interacting protein	Cytoplasm	other		25464	22144	19571	36583	43880	27444	28851.2	0.554253	0.163953	3.38056	0.000723373	0.018125
609	ENSBTAG00000021997	ITSN1	intersectin 1	Cytoplasm	other		7401	6931	6917	11277	14497	8652	9193.55	0.55769	0.171638	3.24923	0.00115719	0.0252787
610	ENSBTAG00000031287	TMEM158	transmembrane protein 158 (gene/pseudogene)	Plasma Membrane	other		614	565	477	1014	877	758	708.197	0.557768	0.14237	3.91773	8.94e-05	0.00330379
611	ENSBTAG00000000283	CSF1	colony stimulating factor 1	Extracellular Space	cytokine		4033	5043	4235	7493	7137	6758	5763.23	0.558541	0.159687	3.49773	0.000469234	0.0129306
612	ENSBTAG00000039686	ACOT11	acyl-CoA thioesterase 11				885	913	955	1614	1483	1298	1181.33	0.558554	0.137888	4.05079	5.1e-05	0.00225153
613	ENSBTAG00000010135	TMEM189	transmembrane protein 189	Cytoplasm	enzyme		8050	6700	6426	11320	11070	11007	9062.35	0.558821	0.147833	3.78007	0.000156781	0.0052537
614	ENSBTAG00000013205	IL1RAP	interleukin 1 receptor accessory protein	Plasma Membrane	transmembrane receptor		984	1141	1333	2101	1910	1630	1503.42	0.560494	0.165718	3.38222	0.000719015	0.0180815
615	ENSBTAG00000030974	TUBA4A	tubulin alpha 4a	Cytoplasm	other		19405	22801	19829	45639	25845	30937	26937.6	0.562981	0.165004	3.41193	0.000645049	0.0166148
616	ENSBTAG00000014603	VAMP1	vesicle associated membrane protein 1	Cytoplasm	transporter		710	553	467	1102	1020	710	745.768	0.564187	0.169268	3.33311	0.000858811	0.0206563
617	ENSBTAG00000038978	ENSBTAG00000038978					251	200	196	383	399	287	282.296	0.569622	0.184964	3.07964	0.00207252	0.0385386
618	ENSBTAG00000040564	COX7C					599	481	400	829	943	661	645.024	0.570808	0.184704	3.09039	0.00199896	0.037599
619	ENSBTAG00000017649	SCML1	Scm polycomb group protein like 1	Nucleus	transcription regulator		378	253	310	646	456	457	409.166	0.5765	0.174921	3.29577	0.000981509	0.0228511
620	ENSBTAG00000038306	CBX2	chromobox 2	Nucleus	transcription regulator		872	951	741	1334	1536	1356	1131.24	0.58511	0.182433	3.20726	0.00134006	0.0280742
621	ENSBTAG00000019036	ARHGAP28	Rho GTPase activating protein 28	Cytoplasm	other		1198	1126	1097	1755	2203	1672	1504.15	0.591063	0.172236	3.4317	0.000599815	0.0156997
622	ENSBTAG00000018252	ARRDC4	arrestin domain containing 4	Plasma Membrane	other		237	157	220	385	339	314	272.18	0.591938	0.194389	3.04512	0.00232587	0.041662
623	ENSBTAG00000006013	NT5DC3	5'-nucleotidase domain containing 3	Cytoplasm	other		532	633	559	1038	1153	729	764.891	0.592713	0.181302	3.26921	0.00107849	0.0243295
624	ENSBTAG00000046509	FAM46C	terminal nucleotidyltransferase 5C	Extracellular Space	enzyme		242	182	197	456	363	249	274.26	0.596282	0.186056	3.20485	0.00135132	0.0281818
625	ENSBTAG00000003339	ZBTB10	zinc finger and BTB domain containing 10	Nucleus	other		1417	1180	1309	2127	2920	1590	1738.29	0.59761	0.192924	3.09765	0.00195059	0.0368903
626	ENSBTAG00000008348	NOL4L	nucleolar protein 4 like	Other	other		1660	1485	1382	2147	2967	2409	2012.42	0.598276	0.190253	3.14463	0.00166298	0.0330346
627	ENSBTAG00000001877	HMGN5	high mobility group nucleosome binding domain 5	Nucleus	transcription regulator		878	927	957	1787	1948	1026	1230.65	0.598918	0.186217	3.21623	0.00129885	0.0275875
628	ENSBTAG00000010394	MCF2L2	MCF.2 cell line derived transforming sequence-like 2	Other	other		165	131	171	299	261	238	208.468	0.600478	0.193637	3.10105	0.00192837	0.0366204
629	ENSBTAG00000004381	TACSTD2	tumor associated calcium signal transducer 2	Plasma Membrane	other		3404	3219	2211	6207	5702	3338	3915.98	0.603407	0.183263	3.29258	0.000992712	0.0229571
630	ENSBTAG00000030425	ID3	inhibitor of DNA binding 3, HLH protein	Nucleus	transcription regulator		14564	16347	12840	23769	29704	20101	19435	0.606702	0.174139	3.48401	0.000493966	0.0134777
631	ENSBTAG00000011356	CAMSAP3	calmodulin regulated spectrin associated protein family member 3	Cytoplasm	other		1419	858	1128	1871	2412	1566	1526.92	0.618845	0.196935	3.14238	0.00167582	0.0331466
632	ENSBTAG00000000224	TSPAN15	tetraspanin 15	Plasma Membrane	other		4039	3274	3698	6208	7236	4997	4862	0.619868	0.154607	4.00931	6.09e-05	0.00250214
633	ENSBTAG00000009159	PLXNA1	plexin A1	Plasma Membrane	transmembrane receptor		11189	9671	9077	16299	19934	14028	13268.7	0.624569	0.159536	3.9149	9.04e-05	0.00332082
634	ENSBTAG00000009199	GLIS2	GLIS family zinc finger 2	Nucleus	transcription regulator		3350	2780	2354	4127	6515	4087	3857.11	0.628304	0.205483	3.0577	0.00223046	0.0405181
635	ENSBTAG00000000598	CST3	cystatin C	Extracellular Space	other		21088	19860	15355	32556	41574	23536	25338.1	0.630653	0.184826	3.41215	0.000644524	0.0166148
636	ENSBTAG00000013391	ANKH	ANKH inorganic pyrophosphate transport regulator	Plasma Membrane	transporter		9958	8775	6959	16753	18382	9877	11544.6	0.634896	0.180738	3.5128	0.000443404	0.0123172
637	ENSBTAG00000011156	ATP8A1	ATPase phospholipid transporting 8A1	Cytoplasm	transporter		1159	1096	931	2356	1784	1350	1411.94	0.63895	0.138031	4.62902	3.67e-06	0.000252353
638	ENSBTAG00000007746	AHR	aryl hydrocarbon receptor	Nucleus	ligand-dependent nuclear receptor		280	294	257	618	481	360	373.228	0.639825	0.166531	3.84208	0.000121998	0.00424398
639	ENSBTAG00000000109	NPTXR	neuronal pentraxin receptor	Plasma Membrane	transmembrane receptor		5173	5907	6098	9072	13619	7820	7913.99	0.643089	0.201206	3.19617	0.00139263	0.0289122
640	ENSBTAG00000001082	SH2D5	SH2 domain containing 5	Plasma Membrane	other		386	307	313	521	704	546	462.192	0.648143	0.203862	3.17932	0.00147622	0.0303737
641	ENSBTAG00000047158	LRFN1	leucine rich repeat and fibronectin type III domain containing 1	Nucleus	other		538	454	420	812	1049	634	644.118	0.648795	0.193411	3.35449	0.000795117	0.0193947
642	ENSBTAG00000003491	SLC25A23	solute carrier family 25 member 23				548	401	415	966	780	615	607.682	0.648809	0.151078	4.29454	1.75e-05	0.000933149
643	ENSBTAG00000005108	SLIT2	slit guidance ligand 2	Extracellular Space	other		11407	12303	9115	23590	16799	16398	14685	0.651471	0.142767	4.56318	5.04e-06	0.000337681
644	ENSBTAG00000000419	PHEX	phosphate regulating endopeptidase homolog X-linked	Cytoplasm	peptidase		334	249	319	819	397	457	416.273	0.653776	0.206131	3.17165	0.00151574	0.030774
645	ENSBTAG00000000305	LMO4	LIM domain only 4	Nucleus	transcription regulator		7630	7287	6514	12408	16262	9217	9774.82	0.660733	0.1795	3.68098	0.000232343	0.00722463
646	ENSBTAG00000020315	DENND5B	DENN domain containing 5B	Cytoplasm	other		2527	3024	2979	6006	4965	3990	3853.11	0.664404	0.140703	4.72204	2.33e-06	0.000169177
647	ENSBTAG00000018158	TMEM139	transmembrane protein 139	Other	other		263	222	317	552	564	355	372.273	0.666874	0.199492	3.34287	0.000829168	0.0200833
648	ENSBTAG00000015450	CPEB3	cytoplasmic polyadenylation element binding protein 3	Cytoplasm	translation regulator		287	199	237	378	472	469	341.609	0.673252	0.221197	3.04368	0.00233703	0.0417941
649	ENSBTAG00000003556	ZFYVE21	zinc finger FYVE-type containing 21	Other	other		1380	1005	1031	1782	2758	1647	1590.93	0.673855	0.207271	3.25108	0.00114967	0.0252185
650	ENSBTAG00000012543	EDA	ectodysplasin-A	Other	other		235	318	273	470	634	439	394.028	0.675729	0.218779	3.08864	0.00201075	0.0377693
651	ENSBTAG00000017527	CRYBG1	crystallin beta-gamma domain containing 1	Extracellular Space	other		5982	7180	6166	15181	12023	7989	8861.69	0.684899	0.156886	4.36557	1.27e-05	0.000700195
652	ENSBTAG00000008939	DNMBP	dynamin binding protein	Cytoplasm	other		2288	1568	1883	3177	4184	2913	2651.08	0.689196	0.184973	3.72593	0.000194599	0.00617617
653	ENSBTAG00000017746	SLIT3	slit guidance ligand 3	Extracellular Space	other		5602	5631	4145	6700	12605	9537	7439.12	0.695698	0.227983	3.05153	0.00227677	0.0409818
654	ENSBTAG00000015470	SYPL2	synaptophysin like 2	Other	other		2225	2243	2293	4932	4104	3018	3073.1	0.698377	0.121813	5.73318	9.86e-09	1.6e-06
655	ENSBTAG00000013855	ORMDL3	ORMDL sphingolipid biosynthesis regulator 3	Cytoplasm	other		3182	2412	2431	4127	5908	4435	3745.17	0.698601	0.192381	3.63133	0.000281963	0.00845743
656	ENSBTAG00000006974	PLEKHA7	pleckstrin homology domain containing A7	Cytoplasm	other		3654	3633	3726	6625	8486	4999	5132.31	0.704477	0.1756	4.01183	6.03e-05	0.00248305
657	ENSBTAG00000002979	PIK3R3	phosphoinositide-3-kinase regulatory subunit 3	Cytoplasm	kinase	p55PIK	869	630	904	1502	1662	1222	1119.79	0.709108	0.17745	3.9961	6.44e-05	0.00263026
658	ENSBTAG00000019872	PIK3AP1	phosphoinositide-3-kinase adaptor protein 1	Cytoplasm	other		257	168	317	667	437	367	358.319	0.709861	0.220264	3.22277	0.00126956	0.0270905
659	ENSBTAG00000006307	HSD17B11	hydroxysteroid 17-beta dehydrogenase 11	Cytoplasm	enzyme		473	200	229	701	533	551	438.963	0.714263	0.235975	3.02687	0.00247103	0.0432173
660	ENSBTAG00000037413	TMEM164	transmembrane protein 164	Other	other		863	717	734	1315	1701	1213	1084.32	0.717604	0.180189	3.9825	6.82e-05	0.00274488
661	ENSBTAG00000003199	SLC35C1	solute carrier family 35 member C1	Cytoplasm	transporter		5223	7099	5277	13036	9304	10297	8280.08	0.719639	0.171884	4.18676	2.83e-05	0.00138531
662	ENSBTAG00000002181	KHDRBS3	KH RNA binding domain containing, signal transduction associated 3	Nucleus	other		333	432	345	1295	657	426	553.581	0.726559	0.233167	3.11605	0.0018329	0.0353524
663	ENSBTAG00000024269	TGFBR3	transforming growth factor beta receptor 3	Plasma Membrane	kinase		505	515	623	993	1406	788	798.226	0.730496	0.210422	3.47157	0.000517416	0.0139248
664	ENSBTAG00000004459	TMEM45A	transmembrane protein 45A	Plasma Membrane	other		1468	1109	1304	2476	2545	2002	1796.8	0.730956	0.145035	5.03985	4.66e-07	4.41e-05
665	ENSBTAG00000007808	ANTXR1	ANTXR cell adhesion molecule 1	Plasma Membrane	transmembrane receptor		2309	1893	2063	3474	4506	3500	2949.79	0.732742	0.175354	4.17864	2.93e-05	0.00142062
666	ENSBTAG00000047933	CYP4F22	cytochrome P450 family 4 subfamily F member 22				6	2	0	37	22	24	14.517	0.733672	0.247148	2.96856	0.00299202	0.0495297
667	ENSBTAG00000008271	MEDAG	mesenteric estrogen dependent adipogenesis	Cytoplasm	other		2303	2200	1628	3626	4743	3127	2914.59	0.735168	0.18829	3.90444	9.44e-05	0.00344032
668	ENSBTAG00000009359	ENSBTAG00000009359					8819	8228	7502	17881	14932	11598	11271.8	0.737274	0.103494	7.12381	1.05e-12	6.04e-10
669	ENSBTAG00000003220	ACKR1	atypical chemokine receptor 1 (Duffy blood group)	Plasma Membrane	G-protein coupled receptor		522	559	323	690	1186	963	713.187	0.737985	0.242993	3.03706	0.00238901	0.0423397
670	ENSBTAG00000004034	SESN3	sestrin 3	Extracellular Space	other		0	0	2	20	30	16	11.0753	0.741933	0.234718	3.16096	0.00157251	0.0316012
671	ENSBTAG00000034113	GALNT10	polypeptide N-acetylgalactosaminyltransferase 10	Cytoplasm	enzyme		1306	1185	1313	2769	2489	1757	1768.45	0.745294	0.129548	5.75306	8.76e-09	1.46e-06
672	ENSBTAG00000008849	SORT1	sortilin 1	Plasma Membrane	G-protein coupled receptor		3075	1407	1754	4308	4519	3291	3004.43	0.749468	0.210073	3.56765	0.000360198	0.0103818
673	ENSBTAG00000010349	IL1A	interleukin 1 alpha	Extracellular Space	cytokine		48	49	47	109	93	108	75.3405	0.750417	0.250726	2.99297	0.00276276	0.0469738
674	ENSBTAG00000009315	CDON	cell adhesion associated, oncogene regulated	Plasma Membrane	other		5264	5609	4074	8208	11994	8356	7240.38	0.750855	0.198972	3.77367	0.000160863	0.00536443
675	ENSBTAG00000009812	CXCL5	C-X-C motif chemokine ligand 5	Extracellular Space	cytokine	CXCL6, GCP-2, GCP2, SCYB6	1240	711	1117	2403	1294	2535	1543	0.752406	0.235512	3.19476	0.00139947	0.0289866
676	ENSBTAG00000003069	MAN1C1	mannosidase alpha class 1C member 1	Cytoplasm	enzyme		726	359	571	753	1557	1158	861.206	0.752505	0.252933	2.97512	0.00292878	0.0488323
677	ENSBTAG00000009617	SLC2A1	solute carrier family 2 member 1	Plasma Membrane	transporter		6160	4903	3156	10373	9162	7630	6775.84	0.753065	0.186629	4.0351	5.46e-05	0.00234854
678	ENSBTAG00000044185	SOX6	SRY-box transcription factor 6	Nucleus	transcription regulator		340	402	412	707	985	597	570.225	0.756651	0.21143	3.57874	0.000345254	0.0100138
679	ENSBTAG00000013548	GABRE	gamma-aminobutyric acid type A receptor subunit epsilon	Plasma Membrane	ion channel		431	304	327	606	942	562	525.141	0.758669	0.220463	3.44125	0.000579025	0.0153436
680	ENSBTAG00000021829	GM2A	GM2 ganglioside activator	Cytoplasm	enzyme		76	54	56	157	108	128	95.0016	0.760997	0.240172	3.16855	0.00153202	0.0309226
681	ENSBTAG00000018130	MAP2	microtubule associated protein 2	Plasma Membrane	other		4	3	14	23	101	37	30.5695	0.762161	0.25558	2.98208	0.00286299	0.0481443
682	ENSBTAG00000010717	SSBP3	single stranded DNA binding protein 3	Nucleus	transcription regulator		3139	2891	2547	5388	6416	4296	4068.76	0.762892	0.161011	4.73814	2.16e-06	0.000158799
683	ENSBTAG00000047944	GATA5	GATA binding protein 5	Nucleus	transcription regulator		2080	1829	1059	3021	3877	2924	2450.39	0.765192	0.215704	3.54741	0.000389039	0.0110973
684	ENSBTAG00000008596	PRICKLE1	prickle planar cell polarity protein 1	Nucleus	other		1595	1372	1281	2700	2594	2566	2006.45	0.766395	0.150324	5.09829	3.43e-07	3.38e-05
685	ENSBTAG00000014091	ARHGEF3	Rho guanine nucleotide exchange factor 3	Cytoplasm	other		2235	1702	1598	2990	4721	3071	2711.12	0.769775	0.20613	3.73441	0.000188159	0.00599936
686	ENSBTAG00000014699	FAM81A	family with sequence similarity 81 member A	Other	other		1162	1438	1069	3426	2354	1592	1780.85	0.771423	0.18365	4.2005	2.66e-05	0.00131787
687	ENSBTAG00000012897	ITGA7	integrin subunit alpha 7	Plasma Membrane	other		11959	10895	7127	26523	14943	17661	14502	0.772525	0.188674	4.0945	4.23e-05	0.00195481
688	ENSBTAG00000011184	FTH1	ferritin heavy chain 1	Cytoplasm	enzyme		50309	44617	39657	99866	89308	62907	63111.6	0.773548	0.123575	6.25976	3.86e-10	1.06e-07
689	ENSBTAG00000018297	PLEKHH1	pleckstrin homology, MyTH4 and FERM domain containing H1	Cytoplasm	other		634	466	462	1348	716	1033	762.082	0.773852	0.199761	3.8739	0.000107108	0.00381117
690	ENSBTAG00000020607	ABCB6	ATP binding cassette subfamily B member 6 (Langereis blood group)	Cytoplasm	transporter		3254	2917	2496	5743	5584	4766	4082.84	0.774134	0.135323	5.72062	1.06e-08	1.67e-06
691	ENSBTAG00000016058	FAM83B	family with sequence similarity 83 member B	Cytoplasm	other		1	0	0	71	6	126	34.9336	0.775982	0.230119	3.37209	0.000745989	0.0184572
692	ENSBTAG00000014270	UNC5B	unc-5 netrin receptor B	Plasma Membrane	transmembrane receptor		1991	3066	2684	3142	8412	5612	4226.85	0.776321	0.257629	3.01333	0.00258395	0.044595
693	ENSBTAG00000000737	DMXL2	Dmx like 2	Cytoplasm	other		2114	2211	1577	4568	4328	2645	2841.04	0.777265	0.172383	4.50894	6.52e-06	0.000420334
694	ENSBTAG00000011857	PPM1H	protein phosphatase, Mg2+/Mn2+ dependent 1H	Nucleus	phosphatase		443	276	217	1094	419	578	484.184	0.777628	0.245152	3.17202	0.00151383	0.030774
695	ENSBTAG00000011779	MAL2	mal, T cell differentiation protein 2 (gene/pseudogene)	Plasma Membrane	transporter		22340	18721	21488	30293	72196	31117	32648.5	0.780608	0.243441	3.20656	0.00134333	0.0281001
696	ENSBTAG00000001481	IGSF9	immunoglobulin superfamily member 9	Plasma Membrane	other		1739	905	874	1706	3970	2065	1874.42	0.782629	0.256022	3.05689	0.00223649	0.0405411
697	ENSBTAG00000004126	MLF1	myeloid leukemia factor 1	Nucleus	other		216	147	200	477	366	282	274.105	0.782709	0.190249	4.11414	3.89e-05	0.00182497
698	ENSBTAG00000020539	CHPF	chondroitin polymerizing factor	Cytoplasm	enzyme		6744	5463	4719	14693	8460	9721	8104.23	0.787725	0.161615	4.87409	1.09e-06	8.72e-05
699	ENSBTAG00000024115	FOXO6	forkhead box O6	Nucleus	transcription regulator		320	282	285	526	791	480	444.69	0.788014	0.214376	3.67585	0.000237063	0.00733832
700	ENSBTAG00000010677	LIMCH1	LIM and calponin homology domains 1	Cytoplasm	other		5702	4941	6612	10701	12148	10226	8354.61	0.789286	0.169507	4.65635	3.22e-06	0.000224431
701	ENSBTAG00000005198	FGF1	fibroblast growth factor 1	Extracellular Space	growth factor		485	447	289	1187	548	868	623.544	0.792467	0.228713	3.4649	0.00053043	0.0142197
702	ENSBTAG00000001788	PDPN	podoplanin				27269	29565	27521	57553	59023	44007	40345.8	0.796083	0.135037	5.89529	3.74e-09	7.17e-07
703	ENSBTAG00000015129	KLK10	kallikrein related peptidase 10	Extracellular Space	peptidase		2709	2326	2065	3879	5583	4413	3499.35	0.796396	0.194823	4.08778	4.36e-05	0.00199096
704	ENSBTAG00000020839	MEGF6	multiple EGF like domains 6	Cytoplasm	other		22	4	10	22	255	62	63.1378	0.797467	0.252556	3.15758	0.00159083	0.0318766
705	ENSBTAG00000001257	AGTPBP1	ATP/GTP binding protein 1	Nucleus	peptidase		853	354	494	1136	1516	960	873.033	0.798209	0.23656	3.37424	0.000740205	0.0184131
706	ENSBTAG00000040132	MUM1L1	PWWP domain containing 3B	Cytoplasm	other		116	18	192	1608	1144	536	562.493	0.79912	0.253205	3.15602	0.00159938	0.0319255
707	ENSBTAG00000020330	BTG1	BTG anti-proliferation factor 1	Nucleus	transcription regulator		2561	1959	1968	4921	4112	3303	3074.28	0.803091	0.120116	6.68594	2.29e-11	8.34e-09
708	ENSBTAG00000007534	GGH	gamma-glutamyl hydrolase	Cytoplasm	peptidase		902	478	700	1219	1841	1238	1057.49	0.804286	0.224327	3.58534	0.000336644	0.00978464
709	ENSBTAG00000015326	GSDME	gasdermin E	Cytoplasm	other		1546	1793	1893	3558	3306	3314	2557.08	0.805982	0.164537	4.89848	9.66e-07	7.89e-05
710	ENSBTAG00000020665	GFRA2	GDNF family receptor alpha 2	Plasma Membrane	transmembrane receptor		291	476	449	925	1260	570	651.408	0.813975	0.240193	3.38884	0.00070189	0.017813
711	ENSBTAG00000002170	NOVA1	NOVA alternative splicing regulator 1	Nucleus	other		399	265	139	610	751	474	432.094	0.816157	0.251411	3.2463	0.00116915	0.02538
712	ENSBTAG00000019455	MYO5B	myosin VB	Cytoplasm	enzyme		4560	4235	4749	7741	12198	7475	6804.45	0.816935	0.199585	4.09317	4.26e-05	0.00195824
713	ENSBTAG00000005439	FAM102B	family with sequence similarity 102 member B	Other	other		2675	2508	2040	4715	6787	3429	3642.71	0.822543	0.203124	4.04946	5.13e-05	0.00225434
714	ENSBTAG00000040496	KCNB2	potassium voltage-gated channel subfamily B member 2	Plasma Membrane	ion channel		599	435	613	922	1340	1135	843.878	0.823369	0.216685	3.79985	0.000144784	0.00492338
715	ENSBTAG00000003045	BAMBI	BMP and activin membrane bound inhibitor	Plasma Membrane	other		80	145	155	276	380	251	213.781	0.824945	0.255294	3.23135	0.00123205	0.0265024
716	ENSBTAG00000032764	ENSBTAG00000032764					349	382	321	894	671	546	515.175	0.826321	0.156713	5.27283	1.34e-07	1.57e-05
717	ENSBTAG00000010399	TXNDC16	thioredoxin domain containing 16	Extracellular Space	enzyme		466	213	313	693	684	725	512.422	0.827447	0.227889	3.63093	0.000282405	0.00845743
718	ENSBTAG00000025182	FBXL21	F-box and leucine rich repeat protein 21, pseudogene	Cytoplasm	enzyme		35	24	27	57	89	95	55.2415	0.831514	0.276506	3.00722	0.00263651	0.0451608
719	ENSBTAG00000019164	RHOBTB1	Rho related BTB domain containing 1	Other	enzyme		670	377	555	818	2039	933	897.789	0.833584	0.258395	3.22601	0.0012553	0.0268277
720	ENSBTAG00000008966	TSPAN7	tetraspanin 7	Plasma Membrane	other	TM4SF2	5129	4510	3717	7890	12965	7085	6834.84	0.836831	0.21058	3.97393	7.07e-05	0.00281272
721	ENSBTAG00000006453	CD3G	CD3g molecule	Plasma Membrane	transmembrane receptor		61	38	25	234	41	224	102.027	0.838408	0.277255	3.02396	0.00249488	0.0433807
722	ENSBTAG00000010581	MAGI1	membrane associated guanylate kinase, WW and PDZ domain containing 1	Plasma Membrane	kinase		3007	2496	2627	5446	6061	4463	3972.85	0.841983	0.144489	5.82731	5.63e-09	1.01e-06
723	ENSBTAG00000012955	TRUB1	TruB pseudouridine synthase family member 1	Other	enzyme		330	309	419	614	898	753	556.692	0.843175	0.223916	3.76559	0.000166155	0.00551426
724	ENSBTAG00000019822	TPPP3	tubulin polymerization promoting protein family member 3	Cytoplasm	other		1709	952	870	1851	4590	2000	1986.81	0.843664	0.259105	3.25607	0.00112968	0.0250342
725	ENSBTAG00000017188	ISM1	isthmin 1	Other	other		16	13	21	65	47	42	33.0837	0.846837	0.277039	3.05674	0.0022376	0.0405411
726	ENSBTAG00000016388	SLCO4A1	solute carrier organic anion transporter family member 4A1	Plasma Membrane	transporter		127	201	137	435	261	377	253.809	0.850903	0.239151	3.55801	0.000373675	0.0107255
727	ENSBTAG00000002311	REEP6	receptor accessory protein 6	Plasma Membrane	other		523	353	575	1084	1130	819	736.325	0.852945	0.192674	4.42688	9.56e-06	0.00056168
728	ENSBTAG00000027320	KCNB1	potassium voltage-gated channel subfamily B member 1	Plasma Membrane	ion channel		12	6	2	35	70	28	24.9954	0.854007	0.266133	3.20895	0.00133222	0.0279561
729	ENSBTAG00000001303	HSPB8	heat shock protein family B (small) member 8	Cytoplasm	kinase		7520	5598	5001	12191	11658	12586	9051.41	0.86045	0.173606	4.95633	7.18e-07	6.32e-05
730	ENSBTAG00000010463	ENSBTAG00000010463					102	110	76	457	144	184	169.288	0.860833	0.263299	3.26941	0.0010777	0.0243295
731	ENSBTAG00000010353	ATP7B	ATPase copper transporting beta	Cytoplasm	transporter		2160	2145	2449	4442	5272	3984	3387.6	0.860993	0.165901	5.1898	2.11e-07	2.34e-05
732	ENSBTAG00000010716	FRAS1	Fraser extracellular matrix complex subunit 1	Extracellular Space	other		5530	6890	5469	10775	17294	10328	9355.13	0.863326	0.209991	4.11126	3.94e-05	0.00183647
733	ENSBTAG00000033299	IGFALS	insulin like growth factor binding protein acid labile subunit	Extracellular Space	other		92	75	66	142	299	158	138.482	0.864925	0.265199	3.26141	0.00110858	0.0248056
734	ENSBTAG00000004004	CSDC2	cold shock domain containing C2	Cytoplasm	other		1281	1444	1497	2739	3145	2785	2145.82	0.868445	0.176801	4.912	9.02e-07	7.59e-05
735	ENSBTAG00000005247	FRMD3	FERM domain containing 3	Cytoplasm	other		80	86	206	342	786	180	274.639	0.869146	0.279124	3.11383	0.00184676	0.0355102
736	ENSBTAG00000015609	PREX1	phosphatidylinositol-3,4,5-trisphosphate dependent Rac exchange factor 1	Cytoplasm	other		96	81	220	185	424	824	322.182	0.871246	0.278722	3.12586	0.00177287	0.0346689
737	ENSBTAG00000025458	DPF3	double PHD fingers 3	Nucleus	other		82	20	54	192	120	163	102.988	0.878437	0.276525	3.1767	0.00148963	0.0304679
738	ENSBTAG00000011838	PCED1B	PC-esterase domain containing 1B	Other	other		164	135	100	307	357	232	212.408	0.879247	0.223023	3.94241	8.07e-05	0.00307649
739	ENSBTAG00000008172	EGLN3	egl-9 family hypoxia inducible factor 3	Cytoplasm	enzyme		889	624	945	1629	2563	1317	1313.71	0.881528	0.222942	3.95408	7.68e-05	0.00297397
740	ENSBTAG00000012222	FA2H	fatty acid 2-hydroxylase	Cytoplasm	enzyme		40	21	54	86	314	85	99.4638	0.881539	0.277713	3.17427	0.00150212	0.0306778
741	ENSBTAG00000012854	GSDMB	gasdermin B	Cytoplasm	other		257	162	143	277	728	455	340.105	0.882853	0.26708	3.30558	0.000947817	0.0222544
742	ENSBTAG00000006282	POU2AF1	POU class 2 homeobox associating factor 1	Nucleus	transcription regulator		160	173	201	239	748	467	337.329	0.885203	0.270664	3.27048	0.00107365	0.0242996
743	ENSBTAG00000005208	CLEC16A	C-type lectin domain containing 16A	Cytoplasm	other		2345	2265	1973	4716	5499	3464	3328.71	0.886983	0.162764	5.44951	5.05e-08	6.7e-06
744	ENSBTAG00000015766	ZFPM1	zinc finger protein, FOG family member 1	Nucleus	transcription regulator		1211	830	542	1560	2620	1801	1424.67	0.892322	0.24077	3.70612	0.000210455	0.00663367
745	ENSBTAG00000001395	C1H21ORF91	chromosome 21 open reading frame 91	Other	other		780	814	646	1661	2046	1157	1165.33	0.898963	0.190179	4.72692	2.28e-06	0.000166514
746	ENSBTAG00000015700	ELOVL3	ELOVL fatty acid elongase 3	Cytoplasm	enzyme		33	13	29	62	120	79	56.0392	0.905668	0.279	3.24612	0.0011699	0.02538
747	ENSBTAG00000011533	SLC22A31	solute carrier family 22 member 31	Other	other		272	98	204	375	1122	344	398.764	0.910825	0.277324	3.28433	0.00102224	0.0234413
748	ENSBTAG00000017338	FAM205C	family with sequence similarity 205 member C	Other	other		6	8	2	40	40	24	19.3138	0.911322	0.271222	3.36005	0.000779271	0.0191094
749	ENSBTAG00000002025	AMIGO2	adhesion molecule with Ig like domain 2	Plasma Membrane	other		1124	1163	953	2563	2649	1696	1659.84	0.914809	0.159552	5.7336	9.83e-09	1.6e-06
750	ENSBTAG00000013824	WWC3	WWC family member 3	Cytoplasm	other		3997	4338	3379	9948	8428	6280	5931.23	0.915021	0.137191	6.66971	2.56e-11	8.85e-09
751	ENSBTAG00000020979	NGFR	nerve growth factor receptor	Plasma Membrane	transmembrane receptor		49	55	69	555	83	129	142.186	0.91707	0.279124	3.28553	0.00101792	0.0233833
752	ENSBTAG00000006138	SEMA3C	semaphorin 3C	Extracellular Space	other		1370	1505	796	4221	2633	1876	1984.98	0.918581	0.215735	4.25791	2.06e-05	0.00107098
753	ENSBTAG00000019052	ANK3	ankyrin 3				1503	1547	1583	3403	4414	2460	2450.52	0.934177	0.185658	5.0317	4.86e-07	4.54e-05
754	ENSBTAG00000003217	CADM3	cell adhesion molecule 3	Plasma Membrane	other		5778	5868	3748	10214	14636	9818	8298.41	0.935727	0.206389	4.5338	5.79e-06	0.00038086
755	ENSBTAG00000014863	GYPC	glycophorin C (Gerbich blood group)	Plasma Membrane	other		1242	1032	1011	1839	3966	2089	1863.41	0.937068	0.236948	3.95475	7.66e-05	0.00297397
756	ENSBTAG00000010174	SPATA46	spermatogenesis associated 46	Nucleus	other		85	33	60	127	237	169	118.722	0.937527	0.273218	3.43142	0.000600425	0.0156997
757	ENSBTAG00000005888	MDGA1	MAM domain containing glycosylphosphatidylinositol anchor 1	Plasma Membrane	other		1889	1554	2304	3236	7955	3599	3424.2	0.946612	0.251057	3.77051	0.000162915	0.00541978
758	ENSBTAG00000021396	HEG1	heart development protein with EGF like domains 1	Plasma Membrane	other		8413	10019	7214	16741	26335	15932	14049.5	0.950647	0.208816	4.55256	5.3e-06	0.000350079
759	ENSBTAG00000010158	NOS1AP	nitric oxide synthase 1 adaptor protein	Cytoplasm	other		875	906	656	1593	2725	1479	1364.2	0.952183	0.22432	4.24474	2.19e-05	0.00111902
760	ENSBTAG00000018746	FAM117B	family with sequence similarity 117 member B	Other	other		701	350	443	1115	1089	1276	826.607	0.956315	0.222749	4.29324	1.76e-05	0.000934995
761	ENSBTAG00000000905	RAB6B	RAB6B, member RAS oncogene family	Cytoplasm	enzyme		5034	3280	2872	7818	10034	7267	5993.43	0.956903	0.197994	4.833	1.34e-06	0.000103155
762	ENSBTAG00000004555	LRP2	LDL receptor related protein 2	Plasma Membrane	transporter		1286	2997	2362	12993	71061	19318	18389.5	0.958668	0.256228	3.74147	0.00018295	0.00592921
763	ENSBTAG00000010888	VSIR	V-set immunoregulatory receptor	Plasma Membrane	other		483	312	341	868	1567	576	678.488	0.973232	0.248873	3.91056	9.21e-05	0.00336323
764	ENSBTAG00000019818	CASZ1	castor zinc finger 1	Nucleus	enzyme		371	325	302	702	865	689	539.463	0.975859	0.188628	5.17346	2.3e-07	2.5e-05
765	ENSBTAG00000009902	AKR1B1	aldo-keto reductase family 1 member B	Cytoplasm	enzyme		8783	8533	8663	18463	27808	14255	14248.5	0.976599	0.199342	4.89911	9.63e-07	7.89e-05
766	ENSBTAG00000008494	TMEM171	transmembrane protein 171	Other	other		29	35	45	141	155	63	75.332	0.981107	0.27135	3.61566	0.000299588	0.00887578
767	ENSBTAG00000021132	SYNPO2L	synaptopodin 2 like	Cytoplasm	other		70	33	81	174	194	163	117.979	0.982053	0.262733	3.73783	0.000185613	0.00595946
768	ENSBTAG00000010573	FAM227A	family with sequence similarity 227 member A	Other	other		27	14	17	74	52	86	44.8356	0.98446	0.278024	3.54091	0.000398744	0.0112835
769	ENSBTAG00000011482	SLC43A2	solute carrier family 43 member 2	Plasma Membrane	transporter		4184	4035	3709	7880	12318	7528	6575.64	0.990945	0.19771	5.0121	5.38e-07	4.9e-05
770	ENSBTAG00000020829	PTPRK	protein tyrosine phosphatase receptor type K	Plasma Membrane	phosphatase		1426	1268	1197	2169	4022	3295	2253.18	0.999249	0.227644	4.38952	1.14e-05	0.000634966
771	ENSBTAG00000010119	ALDH1A2	aldehyde dehydrogenase 1 family member A2	Cytoplasm	enzyme		18872	16177	13099	32980	49454	30613	26666.6	1.00533	0.198068	5.07567	3.86e-07	3.7e-05
772	ENSBTAG00000006679	MITF	melanocyte inducing transcription factor	Nucleus	transcription regulator		107	57	112	427	185	205	173.853	1.00589	0.256137	3.92715	8.6e-05	0.00321616
773	ENSBTAG00000018347	IL33	interleukin 33	Extracellular Space	cytokine		8	14	4	83	75	25	32.7657	1.01327	0.274542	3.69075	0.00022359	0.00701442
774	ENSBTAG00000004899	ABLIM1	actin binding LIM protein 1	Cytoplasm	other		421	705	473	1095	2046	1239	999.007	1.0295	0.245647	4.19098	2.78e-05	0.00136466
775	ENSBTAG00000021971	SNCAIP	synuclein alpha interacting protein	Cytoplasm	transcription regulator		20	25	9	82	83	56	44.6809	1.03916	0.278077	3.73694	0.00018627	0.0059667
776	ENSBTAG00000010948	CLIC2	chloride intracellular channel 2	Cytoplasm	enzyme		34	5	14	461	63	83	96.5943	1.04004	0.267249	3.89164	9.96e-05	0.00357983
777	ENSBTAG00000019953	CYBB	cytochrome b-245 beta chain	Cytoplasm	enzyme		109	23	55	174	278	298	157.859	1.0457	0.278822	3.75043	0.000176532	0.0057617
778	ENSBTAG00000003667	TLN2	talin 2	Nucleus	other		5389	5146	3411	9475	14691	10502	8092.28	1.04703	0.213404	4.90632	9.28e-07	7.77e-05
779	ENSBTAG00000021215	VWA5A	von Willebrand factor A domain containing 5A	Nucleus	other	BCSC1	591	311	285	2522	506	1166	843.926	1.04735	0.270774	3.86798	0.000109742	0.00387494
780	ENSBTAG00000019665	IL1RN	interleukin 1 receptor antagonist	Extracellular Space	cytokine		260	192	390	991	562	756	514.794	1.05209	0.235065	4.47572	7.62e-06	0.000469358
781	ENSBTAG00000019801	FAM151A	family with sequence similarity 151 member A	Extracellular Space	other		219	289	198	629	667	479	407.569	1.05358	0.202289	5.2083	1.91e-07	2.16e-05
782	ENSBTAG00000008013	LRRC2	leucine rich repeat containing 2	Other	other		67	55	24	156	150	186	106.17	1.05684	0.271205	3.89682	9.75e-05	0.00352247
783	ENSBTAG00000020661	ABCA1	ATP binding cassette subfamily A member 1	Plasma Membrane	transporter		114	54	49	232	183	251	145.996	1.05822	0.262803	4.02665	5.66e-05	0.00241015
784	ENSBTAG00000021272	ABCG1	ATP binding cassette subfamily G member 1	Plasma Membrane	transporter		2	0	0	19	126	69	37.0584	1.05882	0.250923	4.2197	2.45e-05	0.00122366
785	ENSBTAG00000014432	HNMT	histamine N-methyltransferase	Cytoplasm	enzyme		30	5	21	129	218	51	72.5023	1.0589	0.274921	3.85166	0.00011732	0.00412499
786	ENSBTAG00000004010	PAPPA	pappalysin 1	Extracellular Space	peptidase		6	14	12	28	132	155	61.0752	1.06409	0.26865	3.96089	7.47e-05	0.0029287
787	ENSBTAG00000005685	HSD11B2	hydroxysteroid 11-beta dehydrogenase 2	Cytoplasm	enzyme		26	15	11	36	251	138	81.7741	1.07559	0.271996	3.95443	7.67e-05	0.00297397
788	ENSBTAG00000021707	MYBPC3	myosin binding protein C3	Cytoplasm	other		14	21	22	32	216	315	110.691	1.07873	0.268675	4.01499	5.94e-05	0.00247215
789	ENSBTAG00000036061	ENSBTAG00000036061	UL16-binding protein 27 precursor				107	120	160	526	244	356	245.537	1.08055	0.240361	4.49554	6.94e-06	0.000437469
790	ENSBTAG00000000942	SIPA1L2	signal induced proliferation associated 1 like 2	Other	other		630	1015	1198	2370	4377	1964	1910.32	1.10226	0.250892	4.39336	1.12e-05	0.000631529
791	ENSBTAG00000012708	SERPINI1	serpin family I member 1	Extracellular Space	other		59	27	83	168	533	165	171.3	1.10565	0.279204	3.96	7.5e-05	0.00293134
792	ENSBTAG00000012809	PHF24	PHD finger protein 24	Other	other		276	393	192	856	997	611	544.443	1.10838	0.2332	4.75293	2e-06	0.000149621
793	ENSBTAG00000017741	HACD4	3-hydroxyacyl-CoA dehydratase 4	Cytoplasm	enzyme		295	276	210	768	770	483	455.826	1.11569	0.18839	5.92224	3.18e-09	6.26e-07
794	ENSBTAG00000005984	DAAM1	dishevelled associated activator of morphogenesis 1	Cytoplasm	other		4584	4910	4437	10251	15029	10435	8248.24	1.12784	0.190872	5.90887	3.44e-09	6.7e-07
795	ENSBTAG00000020647	RASL11B	RAS like family 11 member B	Plasma Membrane	enzyme		728	925	1007	2185	3754	1782	1713.5	1.13698	0.23201	4.90056	9.56e-07	7.89e-05
796	ENSBTAG00000002880	SORBS1	sorbin and SH3 domain containing 1	Plasma Membrane	other		202	160	243	488	642	568	384.146	1.14933	0.225074	5.10646	3.28e-07	3.26e-05
797	ENSBTAG00000002574	MYOZ2	myozenin 2	Other	other		128	116	76	802	169	366	259.706	1.1505	0.272985	4.21454	2.5e-05	0.00124299
798	ENSBTAG00000010244	CLIC5	chloride intracellular channel 5	Cytoplasm	ion channel		3285	3351	2014	7405	8677	6794	5205.87	1.15164	0.196077	5.87342	4.27e-09	8.07e-07
799	ENSBTAG00000011743	TLL2	tolloid like 2	Extracellular Space	peptidase		35	45	74	257	199	126	118.038	1.19759	0.261916	4.57241	4.82e-06	0.000324707
800	ENSBTAG00000000128	FGF18	fibroblast growth factor 18	Extracellular Space	growth factor		104	102	51	204	470	339	214.102	1.20076	0.271448	4.42351	9.71e-06	0.000565204
801	ENSBTAG00000018819	TENM1	teneurin transmembrane protein 1	Plasma Membrane	transmembrane receptor		24	27	16	122	64	105	58.5342	1.2017	0.273741	4.38993	1.13e-05	0.000634966
802	ENSBTAG00000000473	ATP10D	ATPase phospholipid transporting 10D (putative)	Cytoplasm	transporter		123	42	78	530	178	312	201.001	1.20574	0.271523	4.44065	8.97e-06	0.000533721
803	ENSBTAG00000009443	GCNT3	glucosaminyl (N-acetyl) transferase 3, mucin type	Plasma Membrane	enzyme		288	345	550	1798	1026	939	794.069	1.21372	0.227782	5.32844	9.91e-08	1.2e-05
804	ENSBTAG00000003638	ZNF215	zinc finger protein 215	Nucleus	transcription regulator		67	85	92	261	293	203	164.359	1.21461	0.22942	5.29428	1.19e-07	1.41e-05
805	ENSBTAG00000011446	SEMA7A	semaphorin 7A (John Milton Hagen blood group)	Plasma Membrane	transmembrane receptor		57	66	70	194	255	174	134.729	1.21674	0.240911	5.0506	4.4e-07	4.19e-05
806	ENSBTAG00000016169	ID1	inhibitor of DNA binding 1, HLH protein	Nucleus	transcription regulator		6387	6866	4881	14388	20573	16350	11571.7	1.23456	0.200827	6.14739	7.88e-10	1.91e-07
807	ENSBTAG00000025853	HOMER1	homer scaffold protein 1	Plasma Membrane	other		923	761	960	2790	2136	2058	1572.87	1.23692	0.134889	9.16991	4.73e-20	1.31e-16
808	ENSBTAG00000007778	TRPM3	transient receptor potential cation channel subfamily M member 3	Plasma Membrane	ion channel		20	26	7	94	319	89	91.6007	1.24171	0.27609	4.49749	6.88e-06	0.000435456
809	ENSBTAG00000004948	LRATD1	LRAT domain containing 1	Other	other		13	6	16	58	80	80	42.3656	1.24494	0.279226	4.45852	8.25e-06	0.000497535
810	ENSBTAG00000001125	ADAMDEC1	ADAM DEC1 precursor				0	0	0	37	200	58	49.2798	1.25329	0.258006	4.85759	1.19e-06	9.32e-05
811	ENSBTAG00000032821	SCEL	sciellin	Cytoplasm	other		9102	6557	5029	18166	26569	16496	13500.6	1.25784	0.210438	5.97725	2.27e-09	4.68e-07
812	ENSBTAG00000014920	SEMA3E	semaphorin 3E	Extracellular Space	other		1054	868	596	1708	5541	2811	2114.8	1.29459	0.265265	4.88036	1.06e-06	8.5e-05
813	ENSBTAG00000027425	CCDC190	coiled-coil domain containing 190	Other	other		54	11	22	208	422	108	132.905	1.31464	0.278436	4.7215	2.34e-06	0.000169177
814	ENSBTAG00000015743	GMPR	guanosine monophosphate reductase	Cytoplasm	enzyme		78	69	165	612	487	258	265.565	1.32136	0.262619	5.03149	4.87e-07	4.54e-05
815	ENSBTAG00000020701	MEF2C	myocyte enhancer factor 2C	Nucleus	transcription regulator		303	364	227	1054	831	905	605.337	1.33933	0.197286	6.78878	1.13e-11	4.59e-09
816	ENSBTAG00000001021	CYP1A1	cytochrome P450 family 1 subfamily A member 1	Cytoplasm	enzyme		190	89	204	831	609	418	374.053	1.38765	0.239493	5.79413	6.87e-09	1.19e-06
817	ENSBTAG00000009733	FBP1	fructose-bisphosphatase 1	Cytoplasm	phosphatase		1505	1228	1287	6058	4626	2675	2772.58	1.44022	0.173081	8.32109	8.72e-17	1.34e-13
818	ENSBTAG00000000033	PHOSPHO1	phosphoethanolamine/phosphocholine phosphatase 1	Extracellular Space	enzyme		106	64	95	369	408	242	208.349	1.47	0.227209	6.46982	9.81e-11	3.15e-08
819	ENSBTAG00000011634	ACP3	acid phosphatase 3	Extracellular Space	phosphatase	ACP3	11	13	13	608	76	95	118.214	1.47695	0.275317	5.36453	8.12e-08	1.01e-05
820	ENSBTAG00000037399	ENSBTAG00000037399					541	305	234	997	2983	1598	1116.99	1.48623	0.268841	5.52829	3.23e-08	4.51e-06
821	ENSBTAG00000010954	ART3	ADP-ribosyltransferase 3	Plasma Membrane	enzyme		31	10	35	128	321	417	163.607	1.5599	0.278957	5.5919	2.25e-08	3.37e-06
822	ENSBTAG00000016140	PPFIBP2	PPFIA binding protein 2	Nucleus	phosphatase		127	219	202	823	1415	560	546.674	1.56759	0.256373	6.11447	9.69e-10	2.24e-07
823	ENSBTAG00000011500	CASQ2	calsequestrin 2	Cytoplasm	other		62	115	45	328	682	406	273.252	1.58099	0.271834	5.81601	6.03e-09	1.06e-06
824	ENSBTAG00000014069	PDK4	pyruvate dehydrogenase kinase 4	Cytoplasm	kinase		28	17	12	240	101	96	76.8038	1.60767	0.274475	5.85726	4.71e-09	8.66e-07
825	ENSBTAG00000013848	ADGRD1	adhesion G protein-coupled receptor D1	Plasma Membrane	G-protein coupled receptor		355	354	191	1108	3290	1182	1073.87	1.60856	0.269648	5.96541	2.44e-09	4.95e-07
826	ENSBTAG00000015885	PPFIA4	protein tyrosine phosphatase, receptor type, f polypeptide (PTPRF), interacting protein (liprin), alpha 4	Plasma Membrane	other		823	676	561	2058	5263	2895	2054.57	1.63824	0.250852	6.5307	6.55e-11	2.15e-08
827	ENSBTAG00000016137	ZNF608	zinc finger protein 608	Other	other		83	118	75	441	368	488	261.203	1.65278	0.23769	6.9535	3.56e-12	1.59e-09
828	ENSBTAG00000017549	KITLG	KIT ligand	Extracellular Space	growth factor		898	1214	704	3316	5518	4281	2664.25	1.68806	0.232841	7.24982	4.17e-13	2.62e-10
829	ENSBTAG00000033726	GRIP1	glutamate receptor interacting protein 1	Plasma Membrane	transcription regulator		4	4	16	145	135	85	62.2423	1.73252	0.279218	6.2049	5.47e-10	1.37e-07
830	ENSBTAG00000004720	SULF1	sulfatase 1	Cytoplasm	enzyme		1436	905	712	3480	9538	5126	3548.01	1.73528	0.259772	6.68004	2.39e-11	8.46e-09
831	ENSBTAG00000015317	SLC4A10	solute carrier family 4 member 10	Plasma Membrane	transporter		4	1	2	57	78	62	33.6543	1.76365	0.278376	6.33547	2.37e-10	6.67e-08
832	ENSBTAG00000018497	CAVIN2	caveolae associated protein 2	Plasma Membrane	other		67	53	29	544	214	325	195.791	1.83448	0.261603	7.01246	2.34e-12	1.11e-09
833	ENSBTAG00000045757	TNNC1	troponin C1, slow skeletal and cardiac type	Cytoplasm	other		721	726	651	3041	4908	2666	2090.73	1.88611	0.210129	8.97596	2.81e-19	6.46e-16
834	ENSBTAG00000006546	GSTA2	glutathione S-transferase alpha 1	Cytoplasm	enzyme		78	46	46	483	590	213	231.867	1.91891	0.258557	7.42162	1.16e-13	9.98e-11
835	ENSBTAG00000015330	ENSBTAG00000015330					44	9	12	244	577	430	221.866	1.95125	0.279205	6.98858	2.78e-12	1.28e-09
836	ENSBTAG00000048246	DPP4	Dipeptidyl peptidase 4			ACT3, ADCP-1, CD26,DPPIV, WC10	27	11	12	156	489	418	190.892	2.0802	0.278943	7.45743	8.82e-14	8.12e-11
837	ENSBTAG00000007141	GULP1	GULP PTB domain containing engulfment adaptor 1	Cytoplasm	other		40	62	32	516	505	325	238.124	2.444	0.236594	10.33	5.16e-25	7.12e-21
838	ENSBTAG00000003088	LANCL3	LanC like 3	Other	other		28	17	21	260	205	220	122.225	2.44777	0.240481	10.1786	2.47e-24	1.04e-20
