# Supplementary material for: A parasite DNA binding protein with potential to influence disease susceptibility acts as an analogue of mammalian HMGA transcription factors
Source: PLoS One. 2023 Jun 5;18(6):e0286526. doi: 10.1371/journal.pone.0286526 (PMC10241358; doi:10.1371/journal.pone.0286526)
Supplement: S3 File — (XLSX) [file pone.0286526.s005.xlsx]

## Sheet: S4_ KEGG_PATHWAY analysis
	Term	Count	%	PValue	Genes	Gene Name	List Total	Pop Hits	Pop Total	Fold Enrichment	Bonferroni	Benjamini	FDR
KEGG_PATHWAY	Focal adhesion	26	3.35052	2.33642e-07	ENSBTAG00000014737,ENSBTAG00000011802,ENSBTAG00000005260,ENSBTAG00000006189,ENSBTAG00000011190,ENSBTAG00000018169,ENSBTAG00000018993,ENSBTAG00000022927,ENSBTAG00000017970,ENSBTAG00000019269,ENSBTAG00000002006,ENSBTAG00000015910,ENSBTAG00000002979,ENSBTAG00000013155,ENSBTAG00000013472,ENSBTAG00000013103,ENSBTAG00000022244,ENSBTAG00000013755,ENSBTAG00000021978,ENSBTAG00000027020,ENSBTAG00000004511,…	VEGFC,COL6A1,SPP1,ACTG1,FLNA,ITGB4,ITGB7,RAC3,ZYX,COL6A2,THBS1,ITGB1,PIK3R3,COL2A1,COL1A2,COL1A1,ACTN3,ITGB5,PARVB,COL5A2,VAV2,LAMC2,TLN2,FN1,VCL,COL11A1	287	208	7583	3.3027	5.46707e-05	5.46707e-05	0.000300363
KEGG_PATHWAY	ECM-receptor interaction	16	2.06186	7.00288e-07	ENSBTAG00000011802,ENSBTAG00000005260,ENSBTAG00000011154,ENSBTAG00000018169,ENSBTAG00000018993,ENSBTAG00000015910,ENSBTAG00000002006,ENSBTAG00000019269,ENSBTAG00000013155,ENSBTAG00000013103,ENSBTAG00000013472,ENSBTAG00000027020,ENSBTAG00000013755,ENSBTAG00000000793,ENSBTAG00000008300,ENSBTAG00000021217	COL6A1,SPP1,SDC1,ITGB4,ITGB7,ITGB1,THBS1,COL6A2,COL2A1,COL1A1,COL1A2,COL5A2,ITGB5,LAMC2,FN1,COL11A1	287	87	7583	4.85915	0.000163854	8.19304e-05	0.000900266
KEGG_PATHWAY	PI3K-Akt signaling pathway	32	4.12371	5.94346e-06	ENSBTAG00000014737,ENSBTAG00000009245,ENSBTAG00000000283,ENSBTAG00000020979,ENSBTAG00000018993,ENSBTAG00000000754,ENSBTAG00000005198,ENSBTAG00000018747,ENSBTAG00000002006,ENSBTAG00000013472,ENSBTAG00000000793,ENSBTAG00000008300,ENSBTAG00000015212,ENSBTAG00000021217,ENSBTAG00000011802,ENSBTAG00000005260,ENSBTAG00000019241,ENSBTAG00000002908,ENSBTAG00000018169,ENSBTAG00000017549,ENSBTAG00000011234,…	VEGFC,PPP2CB,CSF1,NGFR,ITGB7,PPP2R5A,FGF1,PRKAA2,THBS1,COL1A2,LAMC2,FN1,IFNAR2,COL11A1,COL6A1,SPP1,FGF11,GNG4,ITGB4,KITLG,FOXO3,MLST8,FGF18,G6PC3,ITGB1,COL6A2,PIK3R3,COL2A1,COL1A1,COL5A2,ITGB5,OSMR	287	347	7583	2.43657	0.00138981	0.000463484	0.00764047
KEGG_PATHWAY	Rap1 signaling pathway	23	2.96392	1.67993e-05	ENSBTAG00000014737,ENSBTAG00000006189,ENSBTAG00000000942,ENSBTAG00000000283,ENSBTAG00000019574,ENSBTAG00000019241,ENSBTAG00000010581,ENSBTAG00000017549,ENSBTAG00000020979,ENSBTAG00000005198,ENSBTAG00000022927,ENSBTAG00000000128,ENSBTAG00000015910,ENSBTAG00000002006,ENSBTAG00000002979,ENSBTAG00000018705,ENSBTAG00000030182,ENSBTAG00000006208,ENSBTAG00000016169,ENSBTAG00000003667,ENSBTAG00000002750,…	VEGFC,ACTG1,SIPA1L2,CSF1,MAPK12,FGF11,MAGI1,KITLG,NGFR,FGF1,RAC3,FGF18,ITGB1,THBS1,PIK3R3,ADCY3,MAPK11,ADCY7,ID1,TLN2,KRIT1,PRKCI,DOCK4	287	214	7583	2.8397	0.00392335	0.000982283	0.0215945
KEGG_PATHWAY	Platelet activation	16	2.06186	7.96347e-05	ENSBTAG00000002103,ENSBTAG00000006189,ENSBTAG00000019574,ENSBTAG00000015910,ENSBTAG00000018705,ENSBTAG00000002979,ENSBTAG00000030182,ENSBTAG00000013155,ENSBTAG00000013103,ENSBTAG00000013472,ENSBTAG00000006208,ENSBTAG00000027020,ENSBTAG00000003667,ENSBTAG00000001403,ENSBTAG00000021217,ENSBTAG00000002313	PLCG2,ACTG1,MAPK12,ITGB1,ADCY3,PIK3R3,MAPK11,COL2A1,COL1A1,COL1A2,ADCY7,COL5A2,TLN2,PRKCI,COL11A1,ITPR2	287	127	7583	3.32871	0.0184627	0.00372011	0.102328
KEGG_PATHWAY	Pathways in cancer	31	3.99485	0.00022369	ENSBTAG00000014737,ENSBTAG00000002103,ENSBTAG00000008172,ENSBTAG00000002107,ENSBTAG00000006844,ENSBTAG00000005198,ENSBTAG00000003012,ENSBTAG00000022927,ENSBTAG00000012020,ENSBTAG00000000793,ENSBTAG00000008300,ENSBTAG00000021717,ENSBTAG00000012361,ENSBTAG00000004742,ENSBTAG00000019241,ENSBTAG00000002908,ENSBTAG00000017549,ENSBTAG00000001333,ENSBTAG00000006679,ENSBTAG00000000128,ENSBTAG00000015910,…	VEGFC,PLCG2,EGLN3,FZD1,LEF1,FGF1,TRAF1,RAC3,TRAF5,LAMC2,FN1,BDKRB2,ARHGEF11,RUNX1,FGF11,GNG4,KITLG,PPARG,MITF,FGF18,ITGB1,EPAS1,PIK3R3,ADCY3,BDKRB1,RUNX1T1,ADCY7,CASP3,NFKBIA,WNT5A,SLC2A1	287	400	7583	2.04767	0.0510026	0.00868692	0.287188
KEGG_PATHWAY	Axon guidance	15	1.93299	0.000242755	ENSBTAG00000012137,ENSBTAG00000006138,ENSBTAG00000005108,ENSBTAG00000003183,ENSBTAG00000022927,ENSBTAG00000003446,ENSBTAG00000015910,ENSBTAG00000001483,ENSBTAG00000014270,ENSBTAG00000011446,ENSBTAG00000014920,ENSBTAG00000015053,ENSBTAG00000017746,ENSBTAG00000009159,ENSBTAG00000002941	NTN1,SEMA3C,SLIT2,NTN4,RAC3,EPHB4,ITGB1,SRGAP2,UNC5B,SEMA7A,SEMA3E,CFL2,SLIT3,PLXNA1,FES	287	125	7583	3.17059	0.0552279	0.00808308	0.31163
KEGG_PATHWAY	Amoebiasis	14	1.80412	0.00028313	ENSBTAG00000002979,ENSBTAG00000013155,ENSBTAG00000013472,ENSBTAG00000013103,ENSBTAG00000022244,ENSBTAG00000027020,ENSBTAG00000015874,ENSBTAG00000000793,ENSBTAG00000031267,ENSBTAG00000008300,ENSBTAG00000021879,ENSBTAG00000011975,ENSBTAG00000021217,ENSBTAG00000021127	PIK3R3,COL2A1,COL1A2,COL1A1,ACTN3,COL5A2,CASP3,LAMC2,SERPINB9,FN1,VCL,SERPINB1,COL11A1,GNA14	287	112	7583	3.3027	0.0641141	0.00824851	0.363373
KEGG_PATHWAY	Protein digestion and absorption	12	1.54639	0.000289597	ENSBTAG00000023907,ENSBTAG00000021565,ENSBTAG00000013155,ENSBTAG00000011802,ENSBTAG00000013472,ENSBTAG00000013103,ENSBTAG00000010082,ENSBTAG00000011105,ENSBTAG00000027020,ENSBTAG00000021217,ENSBTAG00000020622,ENSBTAG00000019269	COL18A1,PRSS2,COL2A1,COL6A1,COL1A2,COL1A1,COL15A1,SLC38A2,COL5A2,COL11A1,COL9A2,COL6A2	287	84	7583	3.77451	0.0655298	0.00750233	0.371659
KEGG_PATHWAY	Dilated cardiomyopathy	12	1.54639	0.000356766	ENSBTAG00000018705,ENSBTAG00000045757,ENSBTAG00000006208,ENSBTAG00000009489,ENSBTAG00000006189,ENSBTAG00000004553,ENSBTAG00000018169,ENSBTAG00000013755,ENSBTAG00000011424,ENSBTAG00000018993,ENSBTAG00000021707,ENSBTAG00000015910	ADCY3,TNNC1,ADCY7,CACNA2D2,ACTG1,TPM4,ITGB4,ITGB5,TPM2,ITGB7,MYBPC3,ITGB1	287	86	7583	3.68674	0.0801072	0.00831506	0.457679
KEGG_PATHWAY	Hypertrophic cardiomyopathy (HCM)	11	1.41753	0.000791201	ENSBTAG00000045757,ENSBTAG00000009489,ENSBTAG00000006189,ENSBTAG00000004553,ENSBTAG00000018169,ENSBTAG00000013755,ENSBTAG00000011424,ENSBTAG00000018993,ENSBTAG00000018747,ENSBTAG00000021707,ENSBTAG00000015910	TNNC1,CACNA2D2,ACTG1,TPM4,ITGB4,ITGB5,TPM2,ITGB7,PRKAA2,MYBPC3,ITGB1	287	80	7583	3.63297	0.169074	0.0166967	1.01239
KEGG_PATHWAY	Arrhythmogenic right ventricular cardiomyopathy (ARVC)	10	1.28866	0.0010562	ENSBTAG00000009489,ENSBTAG00000006189,ENSBTAG00000022244,ENSBTAG00000018169,ENSBTAG00000013755,ENSBTAG00000006844,ENSBTAG00000015106,ENSBTAG00000018993,ENSBTAG00000021923,ENSBTAG00000015910	CACNA2D2,ACTG1,ACTN3,ITGB4,ITGB5,LEF1,DSP,ITGB7,DSG2,ITGB1	287	69	7583	3.82922	0.21908	0.020396	1.34935
KEGG_PATHWAY	Regulation of actin cytoskeleton	18	2.31959	0.00277056	ENSBTAG00000006189,ENSBTAG00000019241,ENSBTAG00000018169,ENSBTAG00000018993,ENSBTAG00000005198,ENSBTAG00000022927,ENSBTAG00000000128,ENSBTAG00000015910,ENSBTAG00000002979,ENSBTAG00000007052,ENSBTAG00000022244,ENSBTAG00000013755,ENSBTAG00000017850,ENSBTAG00000004511,ENSBTAG00000008300,ENSBTAG00000021879,ENSBTAG00000015053,ENSBTAG00000021717	ACTG1,FGF11,ITGB4,ITGB7,FGF1,RAC3,FGF18,ITGB1,PIK3R3,BDKRB1,ACTN3,ITGB5,ARHGEF6,VAV2,FN1,VCL,CFL2,BDKRB2	287	213	7583	2.23281	0.477542	0.0487128	3.50384
KEGG_PATHWAY	Proteoglycans in cancer	17	2.19072	0.00413809	ENSBTAG00000002103,ENSBTAG00000006189,ENSBTAG00000011190,ENSBTAG00000019574,ENSBTAG00000011154,ENSBTAG00000002107,ENSBTAG00000021444,ENSBTAG00000015910,ENSBTAG00000002006,ENSBTAG00000002979,ENSBTAG00000030182,ENSBTAG00000013755,ENSBTAG00000019052,ENSBTAG00000015874,ENSBTAG00000008300,ENSBTAG00000020221,ENSBTAG00000002313	PLCG2,ACTG1,FLNA,MAPK12,SDC1,FZD1,TWIST2,ITGB1,THBS1,PIK3R3,MAPK11,ITGB5,ANK3,CASP3,FN1,WNT5A,ITPR2	287	203	7583	2.21265	0.621039	0.0669614	5.19125
KEGG_PATHWAY	Osteoclast differentiation	13	1.67526	0.00456359	ENSBTAG00000002103,ENSBTAG00000000283,ENSBTAG00000019574,ENSBTAG00000001086,ENSBTAG00000001333,ENSBTAG00000006679,ENSBTAG00000010349,ENSBTAG00000019953,ENSBTAG00000002979,ENSBTAG00000030182,ENSBTAG00000004211,ENSBTAG00000016683,ENSBTAG00000015212	PLCG2,CSF1,MAPK12,FHL2,PPARG,MITF,IL1A,CYBB,PIK3R3,MAPK11,TNFRSF1A,NFKBIA,IFNAR2	287	134	7583	2.56329	0.657103	0.0688687	5.7107
KEGG_PATHWAY	Transcriptional misregulation in cancer	15	1.93299	0.00594434	ENSBTAG00000004104,ENSBTAG00000004742,ENSBTAG00000020979,ENSBTAG00000001333,ENSBTAG00000018993,ENSBTAG00000003012,ENSBTAG00000004126,ENSBTAG00000032887,ENSBTAG00000011059,ENSBTAG00000015584,ENSBTAG00000008966,ENSBTAG00000017339,ENSBTAG00000011001,ENSBTAG00000018093,ENSBTAG00000020701	RUNX2,RUNX1,NGFR,PPARG,ITGB7,TRAF1,MLF1,SUPT3H,CDKN2C,BMI1,TSPAN7,RUNX1T1,ERG,KMT2A,MEF2C	287	174	7583	2.27772	0.752198	0.083502	7.37829
KEGG_PATHWAY	TNF signaling pathway	11	1.41753	0.00738472	ENSBTAG00000002979,ENSBTAG00000030182,ENSBTAG00000007424,ENSBTAG00000012020,ENSBTAG00000000283,ENSBTAG00000019574,ENSBTAG00000008096,ENSBTAG00000015874,ENSBTAG00000004211,ENSBTAG00000016683,ENSBTAG00000003012	PIK3R3,MAPK11,LIF,TRAF5,CSF1,MAPK12,EDN1,CASP3,TNFRSF1A,NFKBIA,TRAF1	287	108	7583	2.69109	0.8235	0.0969937	9.0889
KEGG_PATHWAY	AMPK signaling pathway	11	1.41753	0.014939	ENSBTAG00000002979,ENSBTAG00000009190,ENSBTAG00000004943,ENSBTAG00000009245,ENSBTAG00000007166,ENSBTAG00000001333,ENSBTAG00000011234,ENSBTAG00000009733,ENSBTAG00000000754,ENSBTAG00000018747,ENSBTAG00000016253	PIK3R3,SLC2A4,CCNA2,PPP2CB,CAMKK1,PPARG,FOXO3,FBP1,PPP2R5A,PRKAA2,G6PC3	287	120	7583	2.42198	0.970463	0.177718	17.593
KEGG_PATHWAY	Signaling pathways regulating pluripotency of stem cells	12	1.54639	0.0157	ENSBTAG00000002979,ENSBTAG00000015584,ENSBTAG00000004154,ENSBTAG00000030182,ENSBTAG00000007424,ENSBTAG00000004561,ENSBTAG00000006599,ENSBTAG00000002107,ENSBTAG00000019574,ENSBTAG00000016169,ENSBTAG00000030425,ENSBTAG00000020221	PIK3R3,BMI1,SKIL,MAPK11,LIF,PAX6,INHBE,FZD1,MAPK12,ID1,ID3,WNT5A	287	139	7583	2.281	0.975349	0.177076	18.4077
KEGG_PATHWAY	Inflammatory mediator regulation of TRP channels	10	1.28866	0.016331	ENSBTAG00000002979,ENSBTAG00000018705,ENSBTAG00000030182,ENSBTAG00000007052,ENSBTAG00000002103,ENSBTAG00000006208,ENSBTAG00000019574,ENSBTAG00000013205,ENSBTAG00000021717,ENSBTAG00000002313	PIK3R3,ADCY3,MAPK11,BDKRB1,PLCG2,ADCY7,MAPK12,IL1RAP,BDKRB2,ITPR2	287	104	7583	2.54054	0.978784	0.175229	19.0776
KEGG_PATHWAY	Adrenergic signaling in cardiomyocytes	12	1.54639	0.0199359	ENSBTAG00000002979,ENSBTAG00000018705,ENSBTAG00000030182,ENSBTAG00000045757,ENSBTAG00000009245,ENSBTAG00000006208,ENSBTAG00000009489,ENSBTAG00000004553,ENSBTAG00000019574,ENSBTAG00000011424,ENSBTAG00000000754,ENSBTAG00000003826	PIK3R3,ADCY3,MAPK11,TNNC1,PPP2CB,ADCY7,CACNA2D2,TPM4,MAPK12,TPM2,PPP2R5A,SCN1B	287	144	7583	2.2018	0.991014	0.200994	22.8084
KEGG_PATHWAY	Insulin resistance	10	1.28866	0.023951	ENSBTAG00000002979,ENSBTAG00000009190,ENSBTAG00000027397,ENSBTAG00000010606,ENSBTAG00000004211,ENSBTAG00000016683,ENSBTAG00000009617,ENSBTAG00000018747,ENSBTAG00000012943,ENSBTAG00000016253	PIK3R3,SLC2A4,PPP1R3D,PPP1R3B,TNFRSF1A,NFKBIA,SLC2A1,PRKAA2,PPARGC1B,G6PC3	287	111	7583	2.38032	0.996562	0.227291	26.7766
KEGG_PATHWAY	Hippo signaling pathway	12	1.54639	0.0272135	ENSBTAG00000019788,ENSBTAG00000009245,ENSBTAG00000002564,ENSBTAG00000006189,ENSBTAG00000002107,ENSBTAG00000016169,ENSBTAG00000006844,ENSBTAG00000013227,ENSBTAG00000020221,ENSBTAG00000001539,ENSBTAG00000005198,ENSBTAG00000001403	TEAD4,PPP2CB,DLG4,ACTG1,FZD1,ID1,LEF1,SNAI2,WNT5A,SAV1,FGF1,PRKCI	287	151	7583	2.09973	0.998429	0.244749	29.8614
KEGG_PATHWAY	Mucin type O-Glycan biosynthesis	5	0.64433	0.0310414	ENSBTAG00000009037,ENSBTAG00000034113,ENSBTAG00000009443,ENSBTAG00000009998,ENSBTAG00000012757	GALNT12,GALNT10,GCNT3,GALNT16,GCNT1	287	32	7583	4.12838	0.999376	0.26468	33.3279
KEGG_PATHWAY	Leukocyte transendothelial migration	10	1.28866	0.0354315	ENSBTAG00000019953,ENSBTAG00000002979,ENSBTAG00000030182,ENSBTAG00000002103,ENSBTAG00000006189,ENSBTAG00000019574,ENSBTAG00000022244,ENSBTAG00000004511,ENSBTAG00000021879,ENSBTAG00000015910	CYBB,PIK3R3,MAPK11,PLCG2,ACTG1,MAPK12,ACTN3,VAV2,VCL,ITGB1	287	119	7583	2.2203	0.999784	0.28656	37.1087
KEGG_PATHWAY	Adherens junction	7	0.902062	0.042412	ENSBTAG00000006189,ENSBTAG00000022244,ENSBTAG00000006844,ENSBTAG00000013227,ENSBTAG00000024015,ENSBTAG00000021879,ENSBTAG00000022927	ACTG1,ACTN3,LEF1,SNAI2,PTPRM,VCL,RAC3	287	68	7583	2.71987	0.999961	0.322969	42.7153
KEGG_PATHWAY	Progesterone-mediated oocyte maturation	8	1.03093	0.0477637	ENSBTAG00000002979,ENSBTAG00000018705,ENSBTAG00000030182,ENSBTAG00000004943,ENSBTAG00000006208,ENSBTAG00000019574,ENSBTAG00000015450,ENSBTAG00000035319	PIK3R3,ADCY3,MAPK11,CCNA2,ADCY7,MAPK12,CPEB3,MAD2L1	287	88	7583	2.40196	0.999989	0.345684	46.6974
KEGG_PATHWAY	Adipocytokine signaling pathway	7	0.902062	0.0506136	ENSBTAG00000009190,ENSBTAG00000007166,ENSBTAG00000004211,ENSBTAG00000016683,ENSBTAG00000009617,ENSBTAG00000018747,ENSBTAG00000016253	SLC2A4,CAMKK1,TNFRSF1A,NFKBIA,SLC2A1,PRKAA2,G6PC3	287	71	7583	2.60495	0.999995	0.35213	48.7122
KEGG_PATHWAY	Glutamatergic synapse	9	1.15979	0.0630788	ENSBTAG00000018705,ENSBTAG00000002564,ENSBTAG00000006208,ENSBTAG00000002232,ENSBTAG00000002908,ENSBTAG00000030180,ENSBTAG00000011105,ENSBTAG00000025853,ENSBTAG00000002313	ADCY3,DLG4,ADCY7,TRPC1,GNG4,SHANK3,SLC38A2,HOMER1,ITPR2	287	113	7583	2.10438	1	0.408884	56.7264
KEGG_PATHWAY	Thyroid hormone signaling pathway	9	1.15979	0.0630788	ENSBTAG00000002979,ENSBTAG00000002103,ENSBTAG00000009302,ENSBTAG00000006189,ENSBTAG00000005425,ENSBTAG00000001888,ENSBTAG00000009617,ENSBTAG00000007489,ENSBTAG00000037726	PIK3R3,PLCG2,RCAN2,ACTG1,GATA4,MED13L,SLC2A1,NCOA3,PLCD1	287	113	7583	2.10438	1	0.408884	56.7264
KEGG_PATHWAY	Chagas disease (American trypanosomiasis)	9	1.15979	0.0657346	ENSBTAG00000002979,ENSBTAG00000030182,ENSBTAG00000009245,ENSBTAG00000019574,ENSBTAG00000004211,ENSBTAG00000006453,ENSBTAG00000016683,ENSBTAG00000021717,ENSBTAG00000021127	PIK3R3,MAPK11,PPP2CB,MAPK12,TNFRSF1A,CD3G,NFKBIA,BDKRB2,GNA14	287	114	7583	2.08592	1	0.411606	58.2771
KEGG_PATHWAY	Pertussis	7	0.902062	0.0697513	ENSBTAG00000030182,ENSBTAG00000019574,ENSBTAG00000015874,ENSBTAG00000009812,ENSBTAG00000015053,ENSBTAG00000010349,ENSBTAG00000015910	MAPK11,MAPK12,CASP3,CXCL6,CFL2,IL1A,ITGB1	287	77	7583	2.40196	1	0.420607	60.5253
KEGG_PATHWAY	Wnt signaling pathway	10	1.28866	0.0738004	ENSBTAG00000018563,ENSBTAG00000008596,ENSBTAG00000034435,ENSBTAG00000002107,ENSBTAG00000012969,ENSBTAG00000003045,ENSBTAG00000006844,ENSBTAG00000020221,ENSBTAG00000022927,ENSBTAG00000005984	SFRP2,PRICKLE1,NKD2,FZD1,DKK2,BAMBI,LEF1,WNT5A,RAC3,DAAM1	287	137	7583	1.92858	1	0.429143	62.6781
KEGG_PATHWAY	Melanogenesis	8	1.03093	0.0795612	ENSBTAG00000018705,ENSBTAG00000006208,ENSBTAG00000002107,ENSBTAG00000008096,ENSBTAG00000017549,ENSBTAG00000006844,ENSBTAG00000020221,ENSBTAG00000006679	ADCY3,ADCY7,FZD1,EDN1,KITLG,LEF1,WNT5A,MITF	287	99	7583	2.13508	1	0.444491	65.5547
KEGG_PATHWAY	TGF-beta signaling pathway	7	0.902062	0.0925421	ENSBTAG00000006599,ENSBTAG00000009245,ENSBTAG00000019853,ENSBTAG00000016169,ENSBTAG00000003045,ENSBTAG00000030425,ENSBTAG00000002006	INHBE,PPP2CB,SMURF2,ID1,BAMBI,ID3,THBS1	287	83	7583	2.22833	1	0.487437	71.3034
KEGG_PATHWAY	Neurotrophin signaling pathway	9	1.15979	0.0994766	ENSBTAG00000002979,ENSBTAG00000030182,ENSBTAG00000002103,ENSBTAG00000027854,ENSBTAG00000019574,ENSBTAG00000008849,ENSBTAG00000020979,ENSBTAG00000011234,ENSBTAG00000016683	PIK3R3,MAPK11,PLCG2,ARHGDIG,MAPK12,SORT1,NGFR,FOXO3,NFKBIA	287	125	7583	1.90236	1	0.503674	73.9983
