# Supplementary material for: A parasite DNA binding protein with potential to influence disease susceptibility acts as an analogue of mammalian HMGA transcription factors
Source: PLoS One. 2023 Jun 5;18(6):e0286526. doi: 10.1371/journal.pone.0286526 (PMC10241358; doi:10.1371/journal.pone.0286526)
Supplement: S4 File — The file contains Canonical Pathway, -log(p-value) Ratio, z-score, Molecules identified within the pathway. (XLSX) [file pone.0286526.s006.xlsx]

## Sheet: S6_IPA pathway (top100)
© 2000-2020 QIAGEN. All rights reserved.
Ingenuity Canonical Pathways	-log(p-value)	Ratio	z-score	Molecules
ILK Signaling	11.2	0.158	-1.8	ACTG1,Actn3,ARHGEF6,CASP3,CFL2,DSP,FBLIM1,FLNA,FN1,ITGB1,ITGB4,ITGB5,ITGB7,LEF1,MAPK12,MYL6B,PARVB,PIK3R3,PPP2CB,PPP2R3A,PPP2R5A,RAC3,RHOBTB1,SNAI2,TGFB1I1,TMSB10/TMSB4X,TNFRSF1A,VCL,VEGFC,VIM
Axonal Guidance Signaling	7.44	0.0888	NaN	ABLIM1,ACTR2,ADAMDEC1,ADAMTS2,ARHGEF11,ARHGEF6,CFL2,EPHB4,FES,FZD1,GLIS2,GNA14,GNG4,ITGB1,ITSN1,MICAL1,MMP11,MMP28,MYL6B,NGFR,NTN1,NTN4,PAPPA,PIK3R3,PLCD1,PLCG2,PLXNA1,PLXND1,PRKAR1B,PRKCI,RAC3,RAP2B,SEMA3C,SEMA3E,SEMA7A,SLIT2,SLIT3,SRGAP2,TUBA4A,UNC5B,VEGFC,WNT10B, WNT5A
Hepatic Fibrosis Signaling Pathway	7.36	0.0978	-0.169	BAMBI,CASP3,COL18A1,COL1A1,COL1A2,COL2A1,CYBB,EDN1,FTH1,FZD1,GLIS2,IL1A,IL1RAP,IL1RN,IL33,ITGB1,LEF1,MAPK11,MAPK12,MYL6B,NFKBIA,NGFR,PIK3R3,PLCG2,PPARG,PRKAR1B,PRKCI,RAC3,RAP2B,RHOBTB1,SPP1,TGFBR3,TNFRSF1A,VEGFC,WNT10B,WNT5A
Hepatic Fibrosis / Hepatic Stellate Cell Activation	7.31	0.129	NaN	BAMBI,COL11A1,COL15A1,COL18A1,COL1A1,COL1A2,COL2A1,COL5A2,COL6A1,COL6A2,COL8A2,COL9A2,CSF1,EDN1,FGF1,FN1,IFNAR2,IL1A,IL1RAP,KLF6,MYL6B,NGFR,TNFRSF1A,VEGFC
Osteoarthritis Pathway	6.28	0.114	-2.4	ANKH,ANXA5,CASP3,COL2A1,DDR2,EPAS1,FGF18,FN1,FOXO3,FZD1,GLIS2,HMGB1,IL1RAP,ITGB1,LEF1,MEF2C,MYBBP1A,PPARG,PRKAA2,RARRES2,RUNX2,SPP1,TNFRSF1A,VEGFC
Thrombin Signaling	5.29	0.106	0.775	ADCY3,ADCY7,ARHGEF11,ARHGEF2,ARHGEF3,ARHGEF6,GATA4,GATA5,GNA14,GNG4,ITPR2,MAPK11,MAPK12,MPRIP,MYL6B,PIK3R3,PLCD1,PLCG2,PRKCI,RAC3,RAP2B,RHOBTB1
GP6 Signaling Pathway	4.68	0.126	-3.357	COL11A1,COL15A1,COL18A1,COL1A1,COL1A2,COL2A1,COL5A2,COL6A1,COL6A2,COL8A2,COL9A2,LAMC2,PIK3R3,PLCG2,PRKCI
Adrenomedullin signaling pathway	4.6	0.102	-0.943	ADCY3,ADCY7,ADM,CASP3,GNA14,IL1A,IL1RN,IL33,ITPR2,KCNH2,MAPK11,MAPK12,MAPK4,NPR3,PIK3R3,PLCD1,PLCG2,PPARG,PRKAR1B,RAP2B
Virus Entry via Endocytic Pathways	4.6	0.131	NaN	ACTG1,AP2A1,FLNA,ITGB1,ITGB4,ITGB5,ITGB7,ITSN1,PIK3R3,PLCG2,PRKCI,RAC3,RAP2B,ZBTB12
Paxillin Signaling	4.55	0.13	-1	ACTG1,Actn3,ARHGEF6,ITGA7,ITGB1,ITGB4,ITGB5,ITGB7,MAPK11,MAPK12,PIK3R3,RAP2B,TLN2,VCL
CDK5 Signaling	4.55	0.13	0.577	ADCY3,ADCY7,ITGB1,MAPK11,MAPK12,MAPK4,NGFR,PPP1R14A,PPP1R3D,PPP2CB,PPP2R3A,PPP2R5A,PRKAR1B,RAP2B
Cardiac Hypertrophy Signaling (Enhanced)	4.53	0.0739	-0.18	ADCY3,ADCY7,CYBB,Eda,EDN1,FGF1,FGF11,FGF18,FZD1,GATA4,GNA14,HDAC11,HDAC9,IL15RA,IL1A,IL33,ITGB1,ITPR2,LIF,MAPK11,MAPK12,MEF2C,NGFR,NKX2-5,PIK3R3,PLCD1,PLCG2,PRKAR1B,PRKCI,RAP2B,TGFBR3,TNFRSF1A,TNFSF12,TNFSF13,WNT10B,WNT5A
Apelin Adipocyte Signaling Pathway	4.51	0.146	0.302	ADCY3,ADCY7,CLIC2,CYBB,GPX7,GPX8,GSTA1,MAPK11,MAPK12,MAPK4,PRKAA2,PRKAR1B
Role of Osteoblasts, Osteoclasts and Chondrocytes in Rheumatoid Arthritis	4.4	0.0955	NaN	COL1A1,CSF1,DKK2,FZD1,IL1A,IL1RAP,IL1RN,IL33,ITGB1,LEF1,MAPK12,NFKBIA,NGFR,PIK3R3,RUNX2,SFRP2,SPP1,TNFRSF1A,TRAF5,WNT10B,WNT5A
Role of NFAT in Cardiac Hypertrophy	4.09	0.0935	0.258	ADCY3,ADCY7,CACNA2D2,GATA4,GNG4,HDAC11,HDAC9,ITPR2,LIF,MAPK11,MAPK12,MEF2C,NKX2-5,PIK3R3,PLCD1,PLCG2,PRKAR1B,PRKCI,RAP2B,RCAN2
Epithelial Adherens Junction Signaling	3.99	0.105	NaN	ACTG1,Actn3,ACTR2,FGF1,LEF1,MAGI1,MYL6B,PTPRM,RAP2B,SNAI2,SORBS1,TGFBR3,TUBA4A,VAV2,VCL,ZYX
Actin Cytoskeleton Signaling	3.98	0.0917	-1.5	ACTG1,Actn3,ACTR2,ARHGEF6,CFL2,FGF1,FGF11,FGF18,FLNA,FN1,ITGB1,MPRIP,MYL6B,PIK3R3,RAC3,RAP2B,TLN2,TMSB10/TMSB4X,VAV2,VCL
Hepatic Cholestasis	3.96	0.0973	NaN	ADCY3,ADCY7,ATP8B1,Eda,IL1A,IL1RAP,IL1RN,IL33,LIF,MAPK12,NFKBIA,NGFR,PRKAR1B,PRKCI,TJP2,TNFRSF1A,TNFSF12,TNFSF13
Phospholipase C Signaling	3.87	0.0856	-2.324	ADCY3,ADCY7,ARHGEF11,ARHGEF2,ARHGEF3,ARHGEF6,CD3G,GNG4,HDAC11,HDAC9,ITGB1,ITPR2,MEF2C,MPRIP,MYL6B,PLCD1,PLCG2,PPP1R14A,PRKCI,RAC3,RAP2B,RHOBTB1
Role of Macrophages, Fibroblasts and Endothelial Cells in Rheumatoid Arthritis	3.86	0.0801	NaN	CSF1,DAAM1,DKK2,FN1,FZD1,IL1A,IL1RAP,IL1RN,IL33,LEF1,NFKBIA,NGFR,PIK3R3,PLCD1,PLCG2,PRKCI,PRSS2,RAP2B,SFRP2,TNFRSF1A,TRAF1,TRAF5,VEGFC,WNT10B,WNT5A
Signaling by Rho Family GTPases	3.76	0.0861	-2.324	ACTG1,ACTR2,ARHGEF11,ARHGEF2,ARHGEF3,ARHGEF6,CDC42EP1,CDH17,CFL2,CYBB,GNA14,GNG4,ITGB1,MAPK12,MYL6B,PIK3R3,PRKCI,RAC3,RHOBTB1,SEPTIN5,VIM
Parkinson's Signaling	3.76	0.312	NaN	CASP3,MAPK11,MAPK12,SEPTIN5,SNCAIP
HIF1α Signaling	3.73	0.115	NaN	EDN1,EGLN3,MAPK11,MAPK12,MAPK4,MMP11,MMP28,PIK3R3,RAP2B,SLC2A1,SLC2A3,SLC2A4,VEGFC
Integrin Signaling	3.65	0.0892	-1.291	ACTG1,Actn3,ACTR2,ITGA7,ITGB1,ITGB4,ITGB5,ITGB7,MPRIP,PARVB,PIK3R3,PLCG2,RAC3,RAP2B,RHOBTB1,TLN2,TSPAN7,VCL,ZYX
RhoGDI Signaling	3.62	0.0944	1.732	ACTG1,ACTR2,ARHGAP1,ARHGDIG,ARHGEF11,ARHGEF2,ARHGEF3,ARHGEF6,CDH17,CFL2,GNA14,GNG4,GRIP1,ITGB1,MYL6B,RAC3,RHOBTB1
Apelin Liver Signaling Pathway	3.61	0.231	-2.449	COL18A1,COL1A1,COL1A2,COL2A1,EDN1,MAPK12
Semaphorin Signaling in Neurons	3.61	0.15	NaN	ARHGAP1,CFL2,DPYSL3,FES,ITGB1,PLXNA1,RAC3,RHOBTB1,SEMA7A
Role of Tissue Factor in Cancer	3.58	0.111	NaN	CASP3,CCN1,CFL2,CSF1,GNA14,HCK,ITGB1,ITGB5,MAPK11,MAPK12,PIK3R3,RAP2B,VEGFC
Dendritic Cell Maturation	3.54	0.0929	-0.5	COL18A1,COL1A1,COL1A2,COL2A1,DDR2,IL1A,IL1RN,IL33,MAPK11,MAPK12,NFKBIA,NGFR,PIK3R3,PLCD1,PLCG2,TNFRSF1A,ZBTB12
Dopamine Receptor Signaling	3.42	0.13	-2	ADCY3,ADCY7,COMT,GCH1,PPP1R14A,PPP1R3D,PPP2CB,PPP2R3A,PPP2R5A,PRKAR1B
Production of Nitric Oxide and Reactive Oxygen Species in Macrophages	3.4	0.0904	1.069	CYBB,HOXA10,MAPK11,MAPK12,NFKBIA,NGFR,PIK3R3,PLCG2,PPP1R14A,PPP1R3D,PPP2CB,PPP2R3A,PPP2R5A,PRKCI,RAC3,RHOBTB1,TNFRSF1A
BEX2 Signaling Pathway	3.33	0.127	-0.632	LEF1,MAP2,MAPK12,NFKBIA,NGFR,PPP2CB,PPP2R3A,PPP2R5A,SPP1,VEGFC
HOTAIR Regulatory Pathway	3.23	0.0938	-2.324	COL1A1,COL1A2,FOXA1,KMT2A,LEF1,MMP11,MMP28,NFKBIA,PIK3R3,SNAI2,SPP1,TWIST2,VIM,WNT10B,WNT5A
Estrogen Receptor Signaling	3.16	0.0732	-0.816	ADCY3,ADCY7,CFL2,DLG4,FOXA1,FOXO3,FOXO6,GNA14,MED12L,MED13L,MMP11,MMP28,MPRIP,MYL6B,NCOA3,PIK3R3,PLCD1,PLCG2,PRKAA2,PRKAR1B,PRKCI,RAP2B,RUNX2,VEGFC
HMGB1 Signaling	3.09	0.0909	0.707	Eda,HMGB1,IL1A,IL33,LIF,MAPK11,MAPK12,NGFR,PIK3R3,RAC3,RAP2B,RHOBTB1,TNFRSF1A,TNFSF12,TNFSF13
Caveolar-mediated Endocytosis Signaling	2.97	0.123	NaN	ACTG1,FLNA,ITGA7,ITGB1,ITGB4,ITGB5,ITGB7,ITSN1,ZBTB12
PPARα/RXRα Activation	2.9	0.0842	-0.577	ABCA1,ADCY3,ADCY7,GNA14,IL1RAP,ITGB5,MEF2C,NCOA3,NFKBIA,NR2F1,PLCD1,PLCG2,PRKAA2,PRKAR1B,RAP2B,TGFBR3
RhoA Signaling	2.84	0.0976	-1.897	ACTG1,ACTR2,ARHGAP1,ARHGEF11,CDC42EP1,CFL2,MPRIP,MYL6B,PLXNA1,RHPN2,RTKN,SEPTIN5
IL-1 Signaling	2.84	0.11	-0.447	ADCY3,ADCY7,GNA14,GNG4,IL1A,IL1RAP,MAPK11,MAPK12,NFKBIA,PRKAR1B
Macropinocytosis Signaling	2.84	0.118	0.447	CSF1,ITGB1,ITGB4,ITGB5,ITGB7,PIK3R3,PLCG2,PRKCI,RAP2B
eNOS Signaling	2.79	0.0881	-2.111	ADCY3,ADCY7,BDKRB1,BDKRB2,CASP3,CCNA2,HSPA2,ITPR2,PIK3R3,PLCG2,PRKAA2,PRKAR1B,PRKCI,VEGFC
IL-6 Signaling	2.79	0.096	1.508	COL1A1,IL1A,IL1RAP,IL1RN,IL33,MAPK11,MAPK12,NFKBIA,NGFR,PIK3R3,RAP2B,TNFRSF1A
AMPK Signaling	2.77	0.0794	0.905	AK1,CCNA2,EPM2A,FOXO3,FOXO6,MAPK11,MAPK12,MLST8,PIK3R3,PPM1H,PPP2CB,PPP2R3A,PPP2R5A,PRKAA2,PRKAR1B,SLC2A1,SLC2A4
Gluconeogenesis I	2.71	0.192	-0.447	ALDOC,ENO3,FBP1,MDH1,ME1
Reelin Signaling in Neurons	2.67	0.093	-1.155	ACTR2,ARHGEF11,ARHGEF2,ARHGEF3,ARHGEF6,HCK,ITGB1,MAPK12,PDK3,PDK4,PIK3R3,VLDLR
April Mediated Signaling	2.63	0.154	-1.342	MAPK11,MAPK12,NFKBIA,TNFSF13,TRAF1,TRAF5
Cellular Effects of Sildenafil (Viagra)	2.61	0.0916	NaN	ACTG1,ADCY3,ADCY7,ITPR2,KCNH2,MPRIP,MYL6B,PLCD1,PLCG2,PRKAR1B,SLC4A10,SLC4A11
Endocannabinoid Developing Neuron Pathway	2.59	0.0957	-0.333	ADCY3,ADCY7,MAPK11,MAPK12,MAPK4,MLST8,PAX6,PIK3R3,PRKAR1B,RAC3,RAP2B
Adipogenesis pathway	2.53	0.0896	NaN	FGF1,FZD1,HDAC11,HDAC9,NR2F2,PER2,PPARG,RUNX1T1,SLC2A4,TNFRSF1A,WNT10B,WNT5A
IL-10 Signaling	2.52	0.116	NaN	BLVRB,IL1A,IL1RAP,IL1RN,IL33,MAPK11,MAPK12,NFKBIA
HIPPO signaling	2.5	0.106	0	DLG4,PPP1R14A,PPP1R3D,PPP2CB,PPP2R3A,PPP2R5A,SAV1,TEAD4,TJP2
Germ Cell-Sertoli Cell Junction Signaling	2.5	0.0819	NaN	ACTG1,Actn3,CFL2,ITGB1,MAPK12,PIK3R3,RAC3,RAP2B,RHOBTB1,SORBS1,TNFRSF1A,TUBA4A,VCL,ZYX
PPAR Signaling	2.41	0.0962	-2.333	IL1A,IL1RAP,IL1RN,IL33,NFKBIA,NGFR,NR2F1,PPARG,RAP2B,TNFRSF1A
Inhibition of ARE-Mediated mRNA Degradation Pathway	2.39	0.0902	-0.905	MAPK11,MAPK12,MAPK4,NGFR,PPP2CB,PPP2R3A,PPP2R5A,PRKAR1B,TNFRSF1A,TNFSF12,TNFSF13
Colorectal Cancer Metastasis Signaling	2.38	0.0711	-1.807	ADCY3,ADCY7,CASP3,FZD1,GNG4,LEF1,MAPK12,MMP11,MMP28,PIK3R3,PRKAR1B,RAC3,RAP2B,RHOBTB1,TNFRSF1A,VEGFC,WNT10B,WNT5A
Systemic Lupus Erythematosus In B Cell Signaling Pathway	2.35	0.0691	-1.147	Eda,FOXO3,FOXO6,HCK,IFNAR2,IL1A,IL33,INPP5J,LIF,PIK3AP1,PIK3R3,PLCG2,PRKCI,RAC3,RAP2B,TNFSF12,TNFSF13,TRAF1,TRAF5
Acute Phase Response Signaling	2.32	0.0782	0.577	FN1,IL1A,IL1RAP,IL1RN,IL33,MAPK11,MAPK12,NFKBIA,NGFR,OSMR,PIK3R3,RAP2B,SERPINF1,TNFRSF1A
Gap Junction Signaling	2.32	0.0758	NaN	ACTG1,ADCY3,ADCY7,GJB2,GJB6,ITPR2,NPR3,PIK3R3,PLCD1,PLCG2,PRKAR1B,PRKCI,RAP2B,TJP2,TUBA4A
Endocannabinoid Cancer Inhibition Pathway	2.3	0.0839	2.309	ADCY3,ADCY7,CASP3,LEF1,MLST8,PIK3R3,PRKAA2,PRKAR1B,SNAI2,TWIST2,VEGFC,VIM
PTEN Signaling	2.28	0.0873	-1.897	CASP3,FOXO3,FOXO6,INPP5J,ITGB1,MAGI1,NGFR,PIK3R3,RAC3,RAP2B,TGFBR3
FXR/RXR Activation	2.28	0.0873	NaN	FBP1,FOXA1,G6PC3,IL1A,IL1RN,IL33,MAPK12,PPARG,SDC1,SERPINF1,VLDLR
Cardiac Hypertrophy Signaling	2.26	0.0708	-0.577	ADCY3,ADCY7,GATA4,GNA14,GNG4,MAPK11,MAPK12,MEF2C,MYL6B,NKX2-5,PIK3R3,PLCD1,PLCG2,PRKAR1B,RAC3,RAP2B,RHOBTB1
Dopamine-DARPP32 Feedback in cAMP Signaling	2.26	0.0798	-0.277	ADCY3,ADCY7,CAMKK1,ITPR2,PLCD1,PLCG2,PPP1R14A,PPP1R3D,PPP2CB,PPP2R3A,PPP2R5A,PRKAR1B,PRKCI
Tec Kinase Signaling	2.24	0.0793	-1.414	ACTG1,GNA14,GNG4,HCK,ITGB1,MAPK12,PIK3R3,PLCG2,PRKCI,RAC3,RHOBTB1,TNFSF12,VAV2
White Adipose Tissue Browning Pathway	2.2	0.0853	-1.265	ADCY3,ADCY7,CACNA2D2,FNDC5,MAPK11,MAPK12,PPARG,PRKAA2,PRKAR1B,RUNX1T1,VGF
GPCR-Mediated Nutrient Sensing in Enteroendocrine Cells	2.19	0.0893	-1.265	ADCY3,ADCY7,CACNA2D2,GNA14,GNG4,ITPR2,PLCD1,PLCG2,PRKAR1B,PRKCI
CXCR4 Signaling	2.18	0.0778	0.333	ADCY3,ADCY7,ARHGEF11,GNA14,GNG4,ITPR2,MAPK12,MYL6B,PIK3R3,PRKCI,RAC3,RAP2B,RHOBTB1
Inhibition of Angiogenesis by TSP1	2.18	0.147	NaN	CASP3,MAPK11,MAPK12,SDC1,THBS1
Molecular Mechanisms of Cancer	2.17	0.0614	NaN	ADCY3,ADCY7,ARHGEF11,ARHGEF2,ARHGEF3,ARHGEF6,CASP3,CDKN2C,E2F2,FZD1,GNA14,ITGB1,LEF1,MAPK11,MAPK12,NFKBIA,PIK3R3,PRKAR1B,PRKCI,RAC3,RAP2B,RHOBTB1,WNT10B,WNT5A
Calcium Signaling	2.16	0.0728	1.414	CACNA2D2,CAMKK1,CASQ2,HDAC11,HDAC9,ITPR2,MEF2C,MYL6B,PRKAR1B,RAP2B,RCAN2,TNNC1,TPM2,TPM4,TRPC1
Tight Junction Signaling	2.16	0.0774	NaN	ACTG1,ARHGEF2,GOSR1,MYL6B,NGFR,PPP2CB,PPP2R3A,PPP2R5A,PRKAR1B,PRKCI,TJP2,TNFRSF1A,VCL
α-Adrenergic Signaling	2.15	0.0938	0	ADCY3,ADCY7,EPM2A,GNG4,ITPR2,PLCG2,PRKAR1B,PRKCI,RAP2B
Factors Promoting Cardiogenesis in Vertebrates	2.14	0.08	-1.155	FZD1,GATA4,LEF1,MAPK12,MEF2C,NKX2-5,PLCD1,PLCG2,PRKCI,TGFBR3,WNT10B,WNT5A
Endothelin-1 Signaling	2.14	0.0745	-0.277	ADCY3,ADCY7,CASP3,EDN1,GNA14,ITPR2,MAPK11,MAPK12,MAPK4,PIK3R3,PLCD1,PLCG2,PRKCI,RAP2B
Cyclins and Cell Cycle Regulation	2.1	0.0988	0.816	CCNA2,CDKN2C,E2F2,HDAC11,HDAC9,PPP2CB,PPP2R3A,PPP2R5A
Ethanol Degradation IV	2.09	0.174	-1	ALDH1A2,ALDH1A3,CYGB,GPX7
PEDF Signaling	2.07	0.0976	0	ARHGAP22,MAPK11,MAPK12,NFKBIA,PIK3R3,PPARG,RAP2B,SERPINF1
ERK/MAPK Signaling	2.04	0.0725	0.277	ITGB1,PIK3R3,PLCG2,PPARG,PPP1R14A,PPP1R3D,PPP2CB,PPP2R3A,PPP2R5A,PRKAR1B,PRKCI,RAC3,RAP2B,TLN2
Renin-Angiotensin Signaling	2.03	0.0847	-0.378	ADCY3,ADCY7,ITPR2,MAPK11,MAPK12,PIK3R3,PLCG2,PRKAR1B,PRKCI,RAP2B
Cell Cycle Regulation by BTG Family Proteins	2.03	0.135	NaN	BTG1,E2F2,PPP2CB,PPP2R3A,PPP2R5A
Vitamin-C Transport	2.02	0.167	-1	GJB2,SLC2A1,SLC2A3,SLC2A4
Glutathione Redox Reactions I	2.02	0.167	0	CLIC2,GPX7,GPX8,GSTA1
Cholecystokinin/Gastrin-mediated Signaling	2.01	0.084	1.414	IL1A,IL1RN,IL33,ITPR2,MAPK12,MEF2C,PRKCI,RAC3,RAP2B,RHOBTB1
Leukocyte Extravasation Signaling	1.97	0.0711	-1.508	ACTG1,Actn3,ARHGAP1,CYBB,ITGB1,MAPK11,MAPK12,MMP11,MMP28,PIK3R3,PLCG2,PRKCI,VAV2,VCL
Natural Killer Cell Signaling	1.97	0.0711	0.535	CFL2,COL18A1,COL1A1,COL1A2,COL2A1,HSPA2,ITGB1,MAPK11,MAPK12,PIK3R3,PLCG2,RAC3,RAP2B,VAV2
Mouse Embryonic Stem Cell Pluripotency	1.96	0.0874	0	FZD1,ID1,ID3,LEF1,LIF,MAPK11,MAPK12,PIK3R3,RAP2B
CTLA4 Signaling in Cytotoxic T Lymphocytes	1.87	0.0899	NaN	AP1S3,AP2A1,CD3G,PIK3R3,PPP2CB,PPP2R3A,PPP2R5A,ZBTB12
Ephrin B Signaling	1.86	0.0972	-0.447	CFL2,EPHB4,GNA14,GNG4,ITSN1,RAC3,VAV2
Corticotropin Releasing Hormone Signaling	1.84	0.0759	-2.333	ADCY3,ADCY7,CACNA2D2,ITPR2,MAPK11,MAPK12,MEF2C,NPR3,PLCG2,PRKAR1B,PRKCI
B Cell Activating Factor Signaling	1.84	0.122	NaN	MAPK11,MAPK12,NFKBIA,TRAF1,TRAF5
GPCR-Mediated Integration of Enteroendocrine Signaling Exemplified by an L Cell	1.83	0.0959	-0.378	ADCY3,ADCY7,GNA14,ITPR2,PLCD1,PLCG2,PRKAR1B
Glioblastoma Multiforme Signaling	1.83	0.0727	-0.333	E2F2,FZD1,ITPR2,LEF1,PIK3R3,PLCD1,PLCG2,RAC3,RAP2B,RHOBTB1,WNT10B,WNT5A
Sertoli Cell-Sertoli Cell Junction Signaling	1.83	0.0703	NaN	ACTG1,Actn3,ITGB1,MAPK11,MAPK12,PRKAR1B,RAP2B,SORBS1,TGFBR3,TJP2,TNFRSF1A,TUBA4A,VCL
Intrinsic Prothrombin Activation Pathway	1.8	0.119	-1.342	COL18A1,COL1A1,COL1A2,COL2A1,KLK10
Endocannabinoid Neuronal Synapse Pathway	1.8	0.0781	0.333	ADCY3,ADCY7,CACNA2D2,GNA14,MAPK11,MAPK12,MAPK4,PLCD1,PLCG2,PRKAR1B
Cdc42 Signaling	1.79	0.0719	-1.667	ACTR2,ARHGEF6,CD3G,CDC42BPA,CFL2,ITGB1,MAPK11,MAPK12,MPRIP,MYL6B,PRKCI,VAV2
IL-15 Signaling	1.77	0.0933	-1.134	IL15RA,MAPK11,MAPK12,MLST8,PIK3R3,RAC3,RAP2B
GDNF Family Ligand-Receptor Interactions	1.74	0.0921	0	DOK7,GFRA2,ITPR2,MAPK12,PIK3R3,PLCG2,RAP2B
Toll-like Receptor Signaling	1.74	0.0921	0.447	IL1A,IL1RN,IL33,MAPK11,MAPK12,NFKBIA,TRAF1
Fcγ Receptor-mediated Phagocytosis in Macrophages and Monocytes	1.73	0.0851	-0.707	ACTG1,ACTR2,HCK,PIK3R3,PRKCI,RAC3,TLN2,VAV2
