# Supplementary material for: A parasite DNA binding protein with potential to influence disease susceptibility acts as an analogue of mammalian HMGA transcription factors
Source: PLoS One. 2023 Jun 5;18(6):e0286526. doi: 10.1371/journal.pone.0286526 (PMC10241358; doi:10.1371/journal.pone.0286526)
Supplement: S5 File — The file contains Category, Diseases or Functions Annotation, P-values for overrepresentation, predicted Activation State, Activation z-score, a list of Molecules within the category. (XLSX) [file pone.0286526.s007.xlsx]

## Sheet: S7_IPA_Dises&Function full
© 2000-2022 QIAGEN. All rights reserved.
Categories	Diseases or Functions Annotation	p-value	Predicted Activation State	Activation z-score	Molecules	# Molecules
Cancer,Organismal Injury and Abnormalities	Non-hematological solid tumor	1.15e-51		-0.305	AAMDC,ABCA1,ABCB6,ABCB9,ABCG1,ABLIM1,ACAD11,ACKR1,ACOT11,ACP3,ACTG1,Actn3,ACTR2,ADAMTS2,ADAP2,ADCY3,ADCY7,ADGRB2,ADGRD1,ADHFE1,ADM,ADM2,ADPRH,AGAP2,AGTPBP1,AHCYL2,AHR,AK1,AKAP12,AKR1B1,ALDH1A2,ALDH1A3,ALDOC,ALX1,AMIGO2,AMMECR1,AMN,AMPD2,ANGEL2,ANGPTL2,ANK3,ANKH,ANKRD2,ANKRD44,ANKRD45,ANO1,ANP32B,ANTXR1,ANXA1,ANXA3,ANXA5,AP2A1,ARAP3,ARHGAP1,ARHGAP18,ARHGAP22,ARHGAP27,ARHGAP28,ARHGDIG,ARHGEF11,ARHG…	778
Cancer,Organismal Injury and Abnormalities	Nonhematologic malignant neoplasm	2.85e-51		-0.485	AAMDC,ABCA1,ABCB6,ABCB9,ABCG1,ABLIM1,ACAD11,ACKR1,ACOT11,ACP3,ACTG1,ACTR2,ADAMTS2,ADAP2,ADCY3,ADCY7,ADGRB2,ADGRD1,ADHFE1,ADM,ADM2,ADPRH,AGAP2,AGTPBP1,AHCYL2,AHR,AK1,AKAP12,AKR1B1,ALDH1A2,ALDH1A3,ALDOC,ALX1,AMIGO2,AMMECR1,AMN,AMPD2,ANGEL2,ANGPTL2,ANK3,ANKH,ANKRD2,ANKRD44,ANKRD45,ANO1,ANP32B,ANTXR1,ANXA1,ANXA3,ANXA5,AP2A1,ARAP3,ARHGAP1,ARHGAP18,ARHGAP22,ARHGAP27,ARHGAP28,ARHGDIG,ARHGEF11,ARHGEF2,AR…	776
Cancer,Organismal Injury and Abnormalities	Non-melanoma solid tumor	1.11e-50		-0.807	AAMDC,ABCA1,ABCB6,ABCB9,ABCG1,ABLIM1,ACAD11,ACKR1,ACOT11,ACP3,ACTG1,Actn3,ACTR2,ADAMTS2,ADAP2,ADCY3,ADCY7,ADGRB2,ADGRD1,ADHFE1,ADM,ADM2,AGAP2,AGTPBP1,AHCYL2,AHR,AK1,AKAP12,AKR1B1,ALDH1A2,ALDH1A3,ALDOC,ALX1,AMIGO2,AMMECR1,AMN,AMPD2,ANGEL2,ANGPTL2,ANK3,ANKH,ANKRD2,ANKRD44,ANKRD45,ANO1,ANP32B,ANTXR1,ANXA1,ANXA3,ANXA5,AP2A1,ARAP3,ARHGAP1,ARHGAP18,ARHGAP22,ARHGAP27,ARHGAP28,ARHGDIG,ARHGEF11,ARHGEF2,AR…	773
Cancer,Organismal Injury and Abnormalities	Epithelial neoplasm	1.25e-50		-0.521	AAMDC,ABCA1,ABCB6,ABCB9,ABCG1,ABLIM1,ACAD11,ACKR1,ACOT11,ACP3,ACTG1,Actn3,ACTR2,ADAMTS2,ADAP2,ADCY3,ADCY7,ADGRB2,ADGRD1,ADHFE1,ADM,ADM2,AGAP2,AGTPBP1,AHCYL2,AHR,AK1,AKAP12,AKR1B1,ALDH1A2,ALDH1A3,ALDOC,ALX1,AMIGO2,AMMECR1,AMN,AMPD2,ANGEL2,ANGPTL2,ANK3,ANKH,ANKRD2,ANKRD44,ANKRD45,ANO1,ANP32B,ANTXR1,ANXA1,ANXA3,ANXA5,AP2A1,ARAP3,ARHGAP1,ARHGAP18,ARHGAP22,ARHGAP27,ARHGAP28,ARHGDIG,ARHGEF11,ARHGEF2,AR…	770
Cancer,Organismal Injury and Abnormalities	Tumorigenesis of tissue	1.72e-50		-0.429	AAMDC,ABCA1,ABCB6,ABCB9,ABCG1,ABLIM1,ACAD11,ACKR1,ACOT11,ACP3,ACTG1,Actn3,ACTR2,ADAMTS2,ADAP2,ADCY3,ADCY7,ADGRB2,ADGRD1,ADHFE1,ADM,ADM2,AGAP2,AGTPBP1,AHCYL2,AHR,AK1,AKAP12,AKR1B1,ALDH1A2,ALDH1A3,ALDOC,ALX1,AMIGO2,AMMECR1,AMN,AMPD2,ANGEL2,ANGPTL2,ANK3,ANKH,ANKRD2,ANKRD44,ANKRD45,ANO1,ANP32B,ANTXR1,ANXA1,ANXA3,ANXA5,AP2A1,ARAP3,ARHGAP1,ARHGAP18,ARHGAP22,ARHGAP27,ARHGAP28,ARHGDIG,ARHGEF11,ARHGEF2,AR…	771
Cancer,Organismal Injury and Abnormalities	Carcinoma	1.49e-49		-0.749	AAMDC,ABCA1,ABCB6,ABCB9,ABCG1,ABLIM1,ACAD11,ACKR1,ACOT11,ACP3,ACTG1,ACTR2,ADAMTS2,ADAP2,ADCY3,ADCY7,ADGRB2,ADGRD1,ADHFE1,ADM,ADM2,AGAP2,AGTPBP1,AHCYL2,AHR,AK1,AKAP12,AKR1B1,ALDH1A2,ALDH1A3,ALDOC,ALX1,AMIGO2,AMMECR1,AMN,AMPD2,ANGEL2,ANGPTL2,ANK3,ANKH,ANKRD2,ANKRD44,ANKRD45,ANO1,ANP32B,ANTXR1,ANXA1,ANXA3,ANXA5,AP2A1,ARAP3,ARHGAP1,ARHGAP18,ARHGAP22,ARHGAP27,ARHGAP28,ARHGDIG,ARHGEF11,ARHGEF2,ARHGEF3,…	768
Cancer,Organismal Injury and Abnormalities	Malignant solid tumor	1.45e-48		-1.055	AAMDC,ABCA1,ABCB6,ABCB9,ABCG1,ABLIM1,ACAD11,ACKR1,ACOT11,ACP3,ACTG1,ACTR2,ADAMTS2,ADAP2,ADCY3,ADCY7,ADGRB2,ADGRD1,ADHFE1,ADM,ADM2,ADPRH,AGAP2,AGTPBP1,AHCYL2,AHR,AK1,AKAP12,AKR1B1,ALDH1A2,ALDH1A3,ALDOC,ALX1,AMIGO2,AMMECR1,AMN,AMPD2,ANGEL2,ANGPTL2,ANK3,ANKH,ANKRD2,ANKRD44,ANKRD45,ANO1,ANP32B,ANTXR1,ANXA1,ANXA3,ANXA5,AP2A1,ARAP3,ARHGAP1,ARHGAP18,ARHGAP22,ARHGAP27,ARHGAP28,ARHGDIG,ARHGEF11,ARHGEF2,AR…	781
Cancer,Organismal Injury and Abnormalities	Cancer	7.67e-48		0.379	AAMDC,ABCA1,ABCB6,ABCB9,ABCG1,ABLIM1,ACAD11,ACKR1,ACOT11,ACP3,ACTG1,ACTR2,ADAMTS2,ADAP2,ADCY3,ADCY7,ADGRB2,ADGRD1,ADHFE1,ADM,ADM2,ADPRH,AGAP2,AGTPBP1,AHCYL2,AHR,AK1,AKAP12,AKR1B1,ALDH1A2,ALDH1A3,ALDOC,ALX1,AMIGO2,AMMECR1,AMN,AMPD2,ANGEL2,ANGPTL2,ANK3,ANKH,ANKRD2,ANKRD44,ANKRD45,ANO1,ANP32B,ANTXR1,ANXA1,ANXA3,ANXA5,AP2A1,ARAP3,ARHGAP1,ARHGAP18,ARHGAP22,ARHGAP27,ARHGAP28,ARHGDIG,ARHGEF11,ARHGEF2,AR…	782
Cancer,Organismal Injury and Abnormalities	Solid tumor	1.6e-47		-0.273	AAMDC,ABCA1,ABCB6,ABCB9,ABCG1,ABLIM1,ACAD11,ACKR1,ACOT11,ACP3,ACTG1,Actn3,ACTR2,ADAMTS2,ADAP2,ADCY3,ADCY7,ADGRB2,ADGRD1,ADHFE1,ADM,ADM2,ADPRH,AGAP2,AGTPBP1,AHCYL2,AHR,AK1,AKAP12,AKR1B1,ALDH1A2,ALDH1A3,ALDOC,ALX1,AMIGO2,AMMECR1,AMN,AMPD2,ANGEL2,ANGPTL2,ANK3,ANKH,ANKRD2,ANKRD44,ANKRD45,ANO1,ANP32B,ANTXR1,ANXA1,ANXA3,ANXA5,AP2A1,ARAP3,ARHGAP1,ARHGAP18,ARHGAP22,ARHGAP27,ARHGAP28,ARHGDIG,ARHGEF11,ARHG…	782
Cancer,Gastrointestinal Disease,Organismal Injury and Abnormalities	Gastrointestinal carcinoma	3.42e-47			AAMDC,ABCA1,ABCB6,ABCB9,ABCG1,ABLIM1,ACAD11,ACOT11,ACP3,ACTG1,ADAMTS2,ADAP2,ADCY3,ADCY7,ADGRB2,ADGRD1,ADHFE1,ADM,ADM2,AGAP2,AGTPBP1,AHCYL2,AHR,AKAP12,AKR1B1,ALDH1A2,ALDH1A3,ALX1,AMIGO2,AMMECR1,AMN,AMPD2,ANGEL2,ANGPTL2,ANK3,ANKRD44,ANKRD45,ANO1,ANTXR1,ANXA1,ANXA3,AP2A1,ARAP3,ARHGAP1,ARHGAP18,ARHGAP22,ARHGAP27,ARHGAP28,ARHGDIG,ARHGEF11,ARHGEF2,ARHGEF3,ARHGEF6,ARNT2,ARSJ,ART3,ASNS,ATL1,ATMIN,ATP10D,…	659
Cancer,Organismal Injury and Abnormalities	Extracranial solid tumor	4.39e-47		-0.416	AAMDC,ABCA1,ABCB6,ABCB9,ABCG1,ABLIM1,ACAD11,ACKR1,ACOT11,ACP3,ACTG1,ACTR2,ADAMTS2,ADAP2,ADCY3,ADCY7,ADGRB2,ADGRD1,ADHFE1,ADM,ADM2,ADPRH,AGAP2,AGTPBP1,AHCYL2,AHR,AK1,AKAP12,AKR1B1,ALDH1A2,ALDH1A3,ALDOC,ALX1,AMIGO2,AMMECR1,AMN,AMPD2,ANGEL2,ANGPTL2,ANK3,ANKH,ANKRD2,ANKRD44,ANKRD45,ANO1,ANP32B,ANTXR1,ANXA1,ANXA3,ANXA5,AP2A1,ARAP3,ARHGAP1,ARHGAP18,ARHGAP22,ARHGAP27,ARHGAP28,ARHGDIG,ARHGEF11,ARHGEF2,AR…	779
Cancer,Gastrointestinal Disease,Organismal Injury and Abnormalities	Gastrointestinal tumor	2.59e-45		1.09	AAMDC,ABCA1,ABCB6,ABCB9,ABCG1,ABLIM1,ACAD11,ACOT11,ACP3,ACTG1,ADAMTS2,ADAP2,ADCY3,ADCY7,ADGRB2,ADGRD1,ADHFE1,ADM,ADM2,AGAP2,AGTPBP1,AHCYL2,AHR,AKAP12,AKR1B1,ALDH1A2,ALDH1A3,ALX1,AMIGO2,AMMECR1,AMN,AMPD2,ANGEL2,ANGPTL2,ANK3,ANKRD44,ANKRD45,ANO1,ANTXR1,ANXA1,ANXA3,ANXA5,AP2A1,ARAP3,ARHGAP1,ARHGAP18,ARHGAP22,ARHGAP27,ARHGAP28,ARHGDIG,ARHGEF11,ARHGEF2,ARHGEF3,ARHGEF6,ARNT2,ARSJ,ART3,ASNS,ATL1,ATMIN,A…	675
Cancer,Gastrointestinal Disease,Organismal Injury and Abnormalities	Gastrointestinal tract cancer	3e-45			AAMDC,ABCA1,ABCB6,ABCB9,ABCG1,ABLIM1,ACAD11,ACOT11,ACP3,ACTG1,ADAMTS2,ADAP2,ADCY3,ADCY7,ADGRB2,ADGRD1,ADHFE1,ADM,ADM2,AGAP2,AGTPBP1,AHCYL2,AHR,AKAP12,AKR1B1,ALDH1A2,ALDH1A3,ALX1,AMIGO2,AMMECR1,AMN,AMPD2,ANGEL2,ANGPTL2,ANK3,ANKRD44,ANKRD45,ANO1,ANTXR1,ANXA1,ANXA3,ANXA5,AP2A1,ARAP3,ARHGAP1,ARHGAP18,ARHGAP22,ARHGAP27,ARHGAP28,ARHGDIG,ARHGEF11,ARHGEF2,ARHGEF3,ARHGEF6,ARNT2,ARSJ,ART3,ASNS,ATL1,ATMIN,A…	673
Cancer,Gastrointestinal Disease,Organismal Injury and Abnormalities	Digestive system cancer	1.92e-43		0.37	AAMDC,ABCA1,ABCB6,ABCB9,ABCG1,ABLIM1,ACAD11,ACKR1,ACOT11,ACP3,ACTG1,ADAMTS2,ADAP2,ADCY3,ADCY7,ADGRB2,ADGRD1,ADHFE1,ADM,ADM2,AGAP2,AGTPBP1,AHCYL2,AHR,AKAP12,AKR1B1,ALDH1A2,ALDH1A3,ALX1,AMIGO2,AMMECR1,AMN,AMPD2,ANGEL2,ANGPTL2,ANK3,ANKRD44,ANKRD45,ANO1,ANP32B,ANTXR1,ANXA1,ANXA3,ANXA5,AP2A1,ARAP3,ARHGAP1,ARHGAP18,ARHGAP22,ARHGAP27,ARHGAP28,ARHGDIG,ARHGEF11,ARHGEF2,ARHGEF3,ARHGEF6,ARNT2,ARRDC4,ARSJ,AR…	707
Cancer,Gastrointestinal Disease,Organismal Injury and Abnormalities	Digestive organ tumor	1.69e-42		0.707	AAMDC,ABCA1,ABCB6,ABCB9,ABCG1,ABLIM1,ACAD11,ACKR1,ACOT11,ACP3,ACTG1,ACTR2,ADAMTS2,ADAP2,ADCY3,ADCY7,ADGRB2,ADGRD1,ADHFE1,ADM,ADM2,ADPRH,AGAP2,AGTPBP1,AHCYL2,AHR,AKAP12,AKR1B1,ALDH1A2,ALDH1A3,ALX1,AMIGO2,AMMECR1,AMN,AMPD2,ANGEL2,ANGPTL2,ANK3,ANKRD44,ANKRD45,ANO1,ANP32B,ANTXR1,ANXA1,ANXA3,ANXA5,AP2A1,ARAP3,ARHGAP1,ARHGAP18,ARHGAP22,ARHGAP27,ARHGAP28,ARHGDIG,ARHGEF11,ARHGEF2,ARHGEF3,ARHGEF6,ARNT2,AR…	713
Cancer,Organismal Injury and Abnormalities	Abdominal cancer	2.88e-41		-0.115	AAMDC,ABCA1,ABCB6,ABCB9,ABCG1,ABLIM1,ACAD11,ACKR1,ACOT11,ACP3,ACTG1,ACTR2,ADAMTS2,ADAP2,ADCY3,ADCY7,ADGRB2,ADGRD1,ADHFE1,ADM,ADM2,AGAP2,AGTPBP1,AHCYL2,AHR,AKAP12,AKR1B1,ALDH1A2,ALDH1A3,ALX1,AMIGO2,AMMECR1,AMN,AMPD2,ANGEL2,ANGPTL2,ANK3,ANKH,ANKRD44,ANKRD45,ANO1,ANP32B,ANTXR1,ANXA1,ANXA3,ANXA5,AP2A1,ARAP3,ARHGAP1,ARHGAP18,ARHGAP22,ARHGAP27,ARHGAP28,ARHGDIG,ARHGEF11,ARHGEF2,ARHGEF3,ARHGEF6,ARNT2,ARR…	729
Cancer,Gastrointestinal Disease,Organismal Injury and Abnormalities	Large intestine carcinoma	5.22e-41			AAMDC,ABCA1,ABCB6,ABCB9,ABCG1,ABLIM1,ACAD11,ACOT11,ACP3,ACTG1,ADAMTS2,ADAP2,ADCY3,ADCY7,ADGRB2,ADGRD1,ADHFE1,ADM,ADM2,AGAP2,AGTPBP1,AHCYL2,AHR,AKAP12,AKR1B1,ALDH1A2,ALDH1A3,ALX1,AMIGO2,AMMECR1,AMN,AMPD2,ANGEL2,ANGPTL2,ANK3,ANKRD44,ANKRD45,ANO1,ANTXR1,ANXA1,ANXA3,AP2A1,ARAP3,ARHGAP1,ARHGAP18,ARHGAP22,ARHGAP27,ARHGAP28,ARHGDIG,ARHGEF11,ARHGEF2,ARHGEF3,ARHGEF6,ARNT2,ARSJ,ART3,ASNS,ATL1,ATMIN,ATP10D,…	625
Cancer,Gastrointestinal Disease,Organismal Injury and Abnormalities	Intestinal tumor	9.39e-41		0.134	AAMDC,ABCA1,ABCB6,ABCB9,ABCG1,ABLIM1,ACAD11,ACOT11,ACP3,ACTG1,ADAMTS2,ADAP2,ADCY3,ADCY7,ADGRB2,ADGRD1,ADHFE1,ADM,ADM2,AGAP2,AGTPBP1,AHCYL2,AHR,AKAP12,AKR1B1,ALDH1A2,ALDH1A3,ALX1,AMIGO2,AMMECR1,AMN,AMPD2,ANGEL2,ANGPTL2,ANK3,ANKRD44,ANKRD45,ANO1,ANTXR1,ANXA1,ANXA3,ANXA5,AP2A1,ARAP3,ARHGAP1,ARHGAP18,ARHGAP22,ARHGAP27,ARHGAP28,ARHGDIG,ARHGEF11,ARHGEF2,ARHGEF3,ARHGEF6,ARNT2,ARSJ,ART3,ASNS,ATL1,ATMIN,A…	647
Cancer,Organismal Injury and Abnormalities	Abdominal neoplasm	2.1e-40		-0.052	AAMDC,ABCA1,ABCB6,ABCB9,ABCG1,ABLIM1,ACAD11,ACKR1,ACOT11,ACP3,ACTG1,ACTR2,ADAMTS2,ADAP2,ADCY3,ADCY7,ADGRB2,ADGRD1,ADHFE1,ADM,ADM2,ADPRH,AGAP2,AGTPBP1,AHCYL2,AHR,AKAP12,AKR1B1,ALDH1A2,ALDH1A3,ALX1,AMIGO2,AMMECR1,AMN,AMPD2,ANGEL2,ANGPTL2,ANK3,ANKH,ANKRD44,ANKRD45,ANO1,ANP32B,ANTXR1,ANXA1,ANXA3,ANXA5,AP2A1,ARAP3,ARHGAP1,ARHGAP18,ARHGAP22,ARHGAP27,ARHGAP28,ARHGDIG,ARHGEF11,ARHGEF2,ARHGEF3,ARHGEF6,ARN…	733
Cancer,Gastrointestinal Disease,Organismal Injury and Abnormalities	Intestinal cancer	3.05e-40			AAMDC,ABCA1,ABCB6,ABCB9,ABCG1,ABLIM1,ACAD11,ACOT11,ACP3,ACTG1,ADAMTS2,ADAP2,ADCY3,ADCY7,ADGRB2,ADGRD1,ADHFE1,ADM,ADM2,AGAP2,AGTPBP1,AHCYL2,AHR,AKAP12,AKR1B1,ALDH1A2,ALDH1A3,ALX1,AMIGO2,AMMECR1,AMN,AMPD2,ANGEL2,ANGPTL2,ANK3,ANKRD44,ANKRD45,ANO1,ANTXR1,ANXA1,ANXA3,ANXA5,AP2A1,ARAP3,ARHGAP1,ARHGAP18,ARHGAP22,ARHGAP27,ARHGAP28,ARHGDIG,ARHGEF11,ARHGEF2,ARHGEF3,ARHGEF6,ARNT2,ARSJ,ART3,ASNS,ATL1,ATMIN,A…	644
Cancer,Gastrointestinal Disease,Organismal Injury and Abnormalities	Gastrointestinal adenocarcinoma	4.33e-40			AAMDC,ABCA1,ABCB6,ABCB9,ABCG1,ABLIM1,ACAD11,ACOT11,ACP3,ACTG1,ADAMTS2,ADAP2,ADCY3,ADCY7,ADGRB2,ADGRD1,ADHFE1,ADM,ADM2,AGAP2,AGTPBP1,AHCYL2,AHR,AKAP12,AKR1B1,ALDH1A2,ALDH1A3,ALX1,AMIGO2,AMMECR1,AMN,AMPD2,ANGEL2,ANGPTL2,ANK3,ANKRD44,ANKRD45,ANO1,ANTXR1,ANXA1,ANXA3,AP2A1,ARAP3,ARHGAP1,ARHGAP18,ARHGAP22,ARHGAP27,ARHGAP28,ARHGDIG,ARHGEF11,ARHGEF2,ARHGEF3,ARHGEF6,ARNT2,ARSJ,ART3,ASNS,ATL1,ATMIN,ATP10D,…	630
Cancer,Gastrointestinal Disease,Organismal Injury and Abnormalities	Large intestine neoplasm	5.27e-40		-0.247	AAMDC,ABCA1,ABCB6,ABCB9,ABCG1,ABLIM1,ACAD11,ACOT11,ACP3,ACTG1,ADAMTS2,ADAP2,ADCY3,ADCY7,ADGRB2,ADGRD1,ADHFE1,ADM,ADM2,AGAP2,AGTPBP1,AHCYL2,AHR,AKAP12,AKR1B1,ALDH1A2,ALDH1A3,ALX1,AMIGO2,AMMECR1,AMN,AMPD2,ANGEL2,ANGPTL2,ANK3,ANKRD44,ANKRD45,ANO1,ANTXR1,ANXA1,ANXA3,ANXA5,AP2A1,ARAP3,ARHGAP1,ARHGAP18,ARHGAP22,ARHGAP27,ARHGAP28,ARHGDIG,ARHGEF11,ARHGEF2,ARHGEF3,ARHGEF6,ARNT2,ARSJ,ART3,ASNS,ATL1,ATMIN,A…	645
Cancer,Gastrointestinal Disease,Organismal Injury and Abnormalities	Malignant neoplasm of large intestine	7.16e-40			AAMDC,ABCA1,ABCB6,ABCB9,ABCG1,ABLIM1,ACAD11,ACOT11,ACP3,ACTG1,ADAMTS2,ADAP2,ADCY3,ADCY7,ADGRB2,ADGRD1,ADHFE1,ADM,ADM2,AGAP2,AGTPBP1,AHCYL2,AHR,AKAP12,AKR1B1,ALDH1A2,ALDH1A3,ALX1,AMIGO2,AMMECR1,AMN,AMPD2,ANGEL2,ANGPTL2,ANK3,ANKRD44,ANKRD45,ANO1,ANTXR1,ANXA1,ANXA3,ANXA5,AP2A1,ARAP3,ARHGAP1,ARHGAP18,ARHGAP22,ARHGAP27,ARHGAP28,ARHGDIG,ARHGEF11,ARHGEF2,ARHGEF3,ARHGEF6,ARNT2,ARSJ,ART3,ASNS,ATL1,ATMIN,A…	643
Cancer,Gastrointestinal Disease,Organismal Injury and Abnormalities	Large intestine adenocarcinoma	8.64e-40			AAMDC,ABCA1,ABCB6,ABCB9,ABCG1,ABLIM1,ACAD11,ACOT11,ACP3,ACTG1,ADAMTS2,ADAP2,ADCY3,ADCY7,ADGRB2,ADGRD1,ADHFE1,ADM,ADM2,AGAP2,AGTPBP1,AHCYL2,AHR,AKAP12,AKR1B1,ALDH1A2,ALDH1A3,ALX1,AMIGO2,AMMECR1,AMN,AMPD2,ANGEL2,ANGPTL2,ANK3,ANKRD44,ANKRD45,ANO1,ANTXR1,ANXA1,ANXA3,AP2A1,ARAP3,ARHGAP1,ARHGAP18,ARHGAP22,ARHGAP27,ARHGAP28,ARHGDIG,ARHGEF11,ARHGEF2,ARHGEF3,ARHGEF6,ARNT2,ARSJ,ART3,ASNS,ATL1,ATMIN,ATP10D,…	619
Cancer,Organismal Injury and Abnormalities	Abdominal carcinoma	1.63e-39		0.303	AAMDC,ABCA1,ABCB6,ABCB9,ABCG1,ABLIM1,ACAD11,ACKR1,ACOT11,ACP3,ACTG1,ACTR2,ADAMTS2,ADAP2,ADCY3,ADCY7,ADGRB2,ADGRD1,ADHFE1,ADM,ADM2,AGAP2,AGTPBP1,AHCYL2,AHR,AKAP12,AKR1B1,ALDH1A2,ALDH1A3,ALX1,AMIGO2,AMMECR1,AMN,AMPD2,ANGEL2,ANGPTL2,ANK3,ANKH,ANKRD44,ANKRD45,ANO1,ANP32B,ANTXR1,ANXA1,ANXA3,ANXA5,AP2A1,ARAP3,ARHGAP1,ARHGAP18,ARHGAP22,ARHGAP27,ARHGAP28,ARHGDIG,ARHGEF11,ARHGEF2,ARHGEF3,ARHGEF6,ARNT2,ARR…	711
Cancer,Organismal Injury and Abnormalities	Adenocarcinoma	6.05e-39		0.669	AAMDC,ABCA1,ABCB6,ABCB9,ABCG1,ABLIM1,ACAD11,ACKR1,ACOT11,ACP3,ACTG1,ACTR2,ADAMTS2,ADAP2,ADCY3,ADCY7,ADGRB2,ADGRD1,ADHFE1,ADM,ADM2,AGAP2,AGTPBP1,AHCYL2,AHR,AKAP12,AKR1B1,ALDH1A2,ALDH1A3,ALDOC,ALX1,AMIGO2,AMMECR1,AMN,AMPD2,ANGEL2,ANGPTL2,ANK3,ANKH,ANKRD44,ANKRD45,ANO1,ANP32B,ANTXR1,ANXA1,ANXA3,ANXA5,AP2A1,ARAP3,ARHGAP1,ARHGAP18,ARHGAP22,ARHGAP27,ARHGAP28,ARHGDIG,ARHGEF11,ARHGEF2,ARHGEF3,ARHGEF6,ARN…	692
Cancer,Organismal Injury and Abnormalities	Abdominal adenocarcinoma	9.56e-39		-0.277	AAMDC,ABCA1,ABCB6,ABCB9,ABCG1,ABLIM1,ACAD11,ACKR1,ACOT11,ACP3,ACTG1,ACTR2,ADAMTS2,ADAP2,ADCY3,ADCY7,ADGRB2,ADGRD1,ADHFE1,ADM,ADM2,AGAP2,AGTPBP1,AHCYL2,AHR,AKAP12,AKR1B1,ALDH1A2,ALDH1A3,ALX1,AMIGO2,AMMECR1,AMN,AMPD2,ANGEL2,ANGPTL2,ANK3,ANKH,ANKRD44,ANKRD45,ANO1,ANP32B,ANTXR1,ANXA1,ANXA3,ANXA5,AP2A1,ARAP3,ARHGAP1,ARHGAP18,ARHGAP22,ARHGAP27,ARHGAP28,ARHGDIG,ARHGEF11,ARHGEF2,ARHGEF3,ARHGEF6,ARNT2,ARS…	682
Cancer,Organismal Injury and Abnormalities	Cancer of secretory structure	1.21e-34		-1.669	AAMDC,ABCA1,ABCB6,ABCB9,ABCG1,ABLIM1,ACAD11,ACKR1,ACOT11,ACP3,ACTG1,ACTR2,ADAMTS2,ADAP2,ADCY3,ADCY7,ADGRB2,ADGRD1,ADHFE1,ADM2,AGAP2,AGTPBP1,AHCYL2,AHR,AKAP12,AKR1B1,ALDH1A2,ALDH1A3,ALDOC,ALX1,AMN,AMPD2,ANGEL2,ANGPTL2,ANK3,ANKH,ANKRD2,ANKRD44,ANO1,ANP32B,ANTXR1,ANXA1,ANXA3,ANXA5,AP2A1,ARAP3,ARHGAP18,ARHGAP22,ARHGAP27,ARHGAP28,ARHGDIG,ARHGEF11,ARHGEF2,ARHGEF3,ARHGEF6,ARMCX6,ARNT2,ARRDC4,ASNS,ATL1,A…	672
Cancer,Organismal Injury and Abnormalities	Head and neck carcinoma	1.76e-32			AAMDC,ABCA1,ABCB6,ABCB9,ABCG1,ABLIM1,ACAD11,ACOT11,ACTG1,ACTR2,ADAMTS2,ADAP2,ADCY3,ADCY7,ADGRB2,ADGRD1,ADHFE1,ADM2,AGAP2,AGTPBP1,AHCYL2,AHR,AKAP12,AKR1B1,ALDH1A2,ALDH1A3,ALDOC,ALX1,AMMECR1,AMN,AMPD2,ANGEL2,ANGPTL2,ANK3,ANKH,ANKRD2,ANKRD44,ANO1,ANP32B,ANXA1,ANXA5,AP2A1,ARAP3,ARHGAP18,ARHGAP22,ARHGAP27,ARHGAP28,ARHGDIG,ARHGEF11,ARHGEF2,ARHGEF3,ARHGEF6,ARMCX6,ARNT2,ARRDC4,ASNS,ATL1,ATMIN,ATP10D,ATP7…	645
Cancer,Organismal Injury and Abnormalities	Head and neck cancer	2.47e-32			AAMDC,ABCA1,ABCB6,ABCB9,ABCG1,ABLIM1,ACAD11,ACOT11,ACTG1,ACTR2,ADAMTS2,ADAP2,ADCY3,ADCY7,ADGRB2,ADGRD1,ADHFE1,ADM2,AGAP2,AGTPBP1,AHCYL2,AHR,AKAP12,AKR1B1,ALDH1A2,ALDH1A3,ALDOC,ALX1,AMMECR1,AMN,AMPD2,ANGEL2,ANGPTL2,ANK3,ANKH,ANKRD2,ANKRD44,ANO1,ANP32B,ANXA1,ANXA5,AP2A1,ARAP3,ARHGAP18,ARHGAP22,ARHGAP27,ARHGAP28,ARHGDIG,ARHGEF11,ARHGEF2,ARHGEF3,ARHGEF6,ARMCX6,ARNT2,ARRDC4,ASNS,ATL1,ATMIN,ATP10D,ATP7…	647
Cancer,Organismal Injury and Abnormalities	Head and neck tumor	1.26e-31		1.026	AAMDC,ABCA1,ABCB6,ABCB9,ABCG1,ABLIM1,ACAD11,ACOT11,ACTG1,ACTR2,ADAMTS2,ADAP2,ADCY3,ADCY7,ADGRB2,ADGRD1,ADHFE1,ADM2,AGAP2,AGTPBP1,AHCYL2,AHR,AKAP12,AKR1B1,ALDH1A2,ALDH1A3,ALDOC,ALX1,AMMECR1,AMN,AMPD2,ANGEL2,ANGPTL2,ANK3,ANKH,ANKRD2,ANKRD44,ANO1,ANP32B,ANXA1,ANXA5,AP2A1,ARAP3,ARHGAP18,ARHGAP22,ARHGAP27,ARHGAP28,ARHGDIG,ARHGEF11,ARHGEF2,ARHGEF3,ARHGEF6,ARMCX6,ARNT2,ARRDC4,ASNS,ATL1,ATMIN,ATP10D,ATP7…	650
Cancer,Endocrine System Disorders,Organismal Injury and Abnormalities	Thyroid carcinoma	1.34e-31			AAMDC,ABCA1,ABCB6,ABCB9,ABCG1,ABLIM1,ACAD11,ACOT11,ACTG1,ACTR2,ADAMTS2,ADAP2,ADCY3,ADCY7,ADGRB2,ADGRD1,ADHFE1,ADM2,AGAP2,AGTPBP1,AHCYL2,AHR,AKAP12,AKR1B1,ALDH1A2,ALDH1A3,ALDOC,ALX1,AMN,AMPD2,ANGEL2,ANGPTL2,ANK3,ANKH,ANKRD2,ANKRD44,ANO1,ANP32B,ANXA5,AP2A1,ARAP3,ARHGAP18,ARHGAP22,ARHGAP27,ARHGAP28,ARHGDIG,ARHGEF11,ARHGEF2,ARHGEF3,ARHGEF6,ARMCX6,ARNT2,ARRDC4,ASNS,ATL1,ATMIN,ATP10D,ATP7B,ATP8A1,ATP8B…	621
Cancer,Endocrine System Disorders,Organismal Injury and Abnormalities	Endocrine cancer	2.12e-31			AAMDC,ABCA1,ABCB6,ABCB9,ABCG1,ABLIM1,ACAD11,ACOT11,ACTG1,ACTR2,ADAMTS2,ADAP2,ADCY3,ADCY7,ADGRB2,ADGRD1,ADHFE1,ADM2,AGAP2,AGTPBP1,AHCYL2,AHR,AKAP12,AKR1B1,ALDH1A2,ALDH1A3,ALDOC,ALX1,AMN,AMPD2,ANGEL2,ANGPTL2,ANK3,ANKH,ANKRD2,ANKRD44,ANO1,ANP32B,ANXA5,AP2A1,ARAP3,ARHGAP18,ARHGAP22,ARHGAP27,ARHGAP28,ARHGDIG,ARHGEF11,ARHGEF2,ARHGEF3,ARHGEF6,ARMCX6,ARNT2,ARRDC4,ASNS,ATL1,ATMIN,ATP10D,ATP7B,ATP8A1,ATP8B…	623
Cancer,Endocrine System Disorders,Organismal Injury and Abnormalities	Endocrine carcinoma	2.46e-31			AAMDC,ABCA1,ABCB6,ABCB9,ABCG1,ABLIM1,ACAD11,ACOT11,ACTG1,ACTR2,ADAMTS2,ADAP2,ADCY3,ADCY7,ADGRB2,ADGRD1,ADHFE1,ADM2,AGAP2,AGTPBP1,AHCYL2,AHR,AKAP12,AKR1B1,ALDH1A2,ALDH1A3,ALDOC,ALX1,AMN,AMPD2,ANGEL2,ANGPTL2,ANK3,ANKH,ANKRD2,ANKRD44,ANO1,ANP32B,ANXA5,AP2A1,ARAP3,ARHGAP18,ARHGAP22,ARHGAP27,ARHGAP28,ARHGDIG,ARHGEF11,ARHGEF2,ARHGEF3,ARHGEF6,ARMCX6,ARNT2,ARRDC4,ASNS,ATL1,ATMIN,ATP10D,ATP7B,ATP8A1,ATP8B…	622
Cancer,Endocrine System Disorders,Organismal Injury and Abnormalities	Thyroid gland tumor	3.58e-31			AAMDC,ABCA1,ABCB6,ABCB9,ABCG1,ABLIM1,ACAD11,ACOT11,ACTG1,ACTR2,ADAMTS2,ADAP2,ADCY3,ADCY7,ADGRB2,ADGRD1,ADHFE1,ADM2,AGAP2,AGTPBP1,AHCYL2,AHR,AKAP12,AKR1B1,ALDH1A2,ALDH1A3,ALDOC,ALX1,AMN,AMPD2,ANGEL2,ANGPTL2,ANK3,ANKH,ANKRD2,ANKRD44,ANO1,ANP32B,ANXA5,AP2A1,ARAP3,ARHGAP18,ARHGAP22,ARHGAP27,ARHGAP28,ARHGDIG,ARHGEF11,ARHGEF2,ARHGEF3,ARHGEF6,ARMCX6,ARNT2,ARRDC4,ASNS,ATL1,ATMIN,ATP10D,ATP7B,ATP8A1,ATP8B…	622
Cancer,Organismal Injury and Abnormalities	Neck neoplasm	4.03e-31			AAMDC,ABCA1,ABCB6,ABCB9,ABCG1,ABLIM1,ACAD11,ACOT11,ACTG1,ACTR2,ADAMTS2,ADAP2,ADCY3,ADCY7,ADGRB2,ADGRD1,ADHFE1,ADM2,AGAP2,AGTPBP1,AHCYL2,AHR,AKAP12,AKR1B1,ALDH1A2,ALDH1A3,ALDOC,ALX1,AMN,AMPD2,ANGEL2,ANGPTL2,ANK3,ANKH,ANKRD2,ANKRD44,ANO1,ANP32B,ANXA1,ANXA5,AP2A1,ARAP3,ARHGAP18,ARHGAP22,ARHGAP27,ARHGAP28,ARHGDIG,ARHGEF11,ARHGEF2,ARHGEF3,ARHGEF6,ARMCX6,ARNT2,ARRDC4,ASNS,ATL1,ATMIN,ATP10D,ATP7B,ATP8A1…	626
Cancer,Endocrine System Disorders,Organismal Injury and Abnormalities	Endocrine gland tumor	3.26e-30		0.982	AAMDC,ABCA1,ABCB6,ABCB9,ABCG1,ABLIM1,ACAD11,ACOT11,ACTG1,ACTR2,ADAMTS2,ADAP2,ADCY3,ADCY7,ADGRB2,ADGRD1,ADHFE1,ADM2,AGAP2,AGTPBP1,AHCYL2,AHR,AKAP12,AKR1B1,ALDH1A2,ALDH1A3,ALDOC,ALX1,AMN,AMPD2,ANGEL2,ANGPTL2,ANK3,ANKH,ANKRD2,ANKRD44,ANO1,ANP32B,ANXA5,AP2A1,ARAP3,ARHGAP18,ARHGAP22,ARHGAP27,ARHGAP28,ARHGDIG,ARHGEF11,ARHGEF2,ARHGEF3,ARHGEF6,ARMCX6,ARNT2,ARRDC4,ASNS,ATL1,ATMIN,ATP10D,ATP7B,ATP8A1,ATP8B…	626
Cancer,Organismal Injury and Abnormalities	Breast or colorectal cancer	3.32e-30		-0.164	ABCA1,ABCB6,ABLIM1,ACAD11,ACKR1,ACOT11,ACP3,ACTG1,ADAMTS2,ADAP2,ADCY3,ADGRB2,ADGRD1,ADM,ADM2,AGTPBP1,AHCYL2,AK1,AKAP12,AKR1B1,ALDH1A2,ALDH1A3,ALDOC,ALX1,AMMECR1,AMN,ANGPTL2,ANK3,ANO1,ANP32B,ANTXR1,ANXA1,ANXA3,ANXA5,AP2A1,ARAP3,ARHGAP1,ARHGAP22,ARHGEF11,ARHGEF2,ARHGEF3,ARHGEF6,ART3,ASNS,ATMIN,ATP10D,ATP8A1,ATP8B1,B3GNT5,B4GALNT1,BCO2,BDKRB2,BGN,BRSK1,C15orf48,C1QL4,C1QTNF5,C21orf91,CACNA2D2,CADM3,…	474
Cancer,Endocrine System Disorders,Organismal Injury and Abnormalities	Nonpituitary endocrine tumor	5.38e-30			AAMDC,ABCA1,ABCB6,ABCB9,ABCG1,ABLIM1,ACAD11,ACOT11,ACTG1,ACTR2,ADAMTS2,ADAP2,ADCY3,ADCY7,ADGRB2,ADGRD1,ADHFE1,ADM2,AGAP2,AGTPBP1,AHCYL2,AHR,AKAP12,AKR1B1,ALDH1A2,ALDH1A3,ALDOC,ALX1,AMN,AMPD2,ANGEL2,ANGPTL2,ANK3,ANKH,ANKRD2,ANKRD44,ANO1,ANP32B,ANXA5,AP2A1,ARAP3,ARHGAP18,ARHGAP22,ARHGAP27,ARHGAP28,ARHGDIG,ARHGEF11,ARHGEF2,ARHGEF3,ARHGEF6,ARMCX6,ARNT2,ARRDC4,ASNS,ATL1,ATMIN,ATP10D,ATP7B,ATP8A1,ATP8B…	623
Cellular Movement	Cell movement	5.58e-29	Decreased	-3.37	ABCA1,ABCG1,ACKR1,ACTG1,ACTR2,ADCY3,ADM,AGAP2,AHR,AKAP12,AKR1B1,ALDH1A3,ANGPTL2,ANTXR1,ANXA1,ANXA3,ARAP3,ARHGAP1,ARHGAP18,ARHGAP22,ARHGEF11,ARHGEF6,ASNS,ATP8A1,BDKRB1,BDKRB2,BGN,CAMSAP3,CAPG,CAVIN2,CCN1,CCNA2,CD200,CD248,CDC42BPA,CDC42EP1,CDKN2C,CHST2,CNN1,COL11A1,COL18A1,COL1A1,COL1A2,COL2A1,COL6A1,COMMD3-BMI1,CSF1,CSPG4,CST3,CXCL5,CYBB,CYGB,CYP1A1,DAAM1,DCLK1,DDR2,DEF6,DLG4,DLX1,DNAH5,DOCK4,DPP…	264
Cardiovascular System Development and Function	Development of vasculature	3.07e-24		-1.265	ACTG1,ADAMTS2,ADM,ADM2,AHR,AKR1B1,ALDH1A2,AMIGO2,ANGPTL2,ANTXR1,ANXA1,ANXA3,ARAP3,ARHGAP22,ARHGEF11,BDKRB2,BTG1,CARD6,CASP3,CAVIN2,CBX2,CCN1,CDON,CNN1,COL15A1,COL18A1,COL1A1,COL1A2,COL8A2,COMMD3-BMI1,COMT,CSF1,CSPG4,CST3,CXCL5,CYBB,CYGB,DAAM1,DDR2,DLX1,DYSF,EDN1,EGLN3,EMC10,EPAS1,EPHB4,ERG,FBLN5,FES,FGF1,FGF18,FHL2,FLNA,FN1,FOXN1,FOXO3,GATA4,GATA5,GEM,GJB2,HAS3,HCK,HDAC9,HEG1,HEY1,HMGB1,HSD11B2,I…	151
Cellular Movement	Migration of cells	4.14e-23	Decreased	-3.687	ABCA1,ABCG1,ACKR1,ACTG1,ADCY3,ADM,AGAP2,AHR,AKAP12,ALDH1A3,ANGPTL2,ANXA1,ANXA3,ARAP3,ARHGAP1,ARHGAP18,ARHGEF11,ARHGEF6,ASNS,ATP8A1,BDKRB1,BDKRB2,BGN,CAMSAP3,CAPG,CAVIN2,CCN1,CCNA2,CD200,CD248,CDC42BPA,CDC42EP1,CDKN2C,CHST2,COL11A1,COL18A1,COL1A1,COL1A2,COL6A1,COMMD3-BMI1,CSF1,CSPG4,CST3,CXCL5,CYBB,CYGB,CYP1A1,DCLK1,DDR2,DEF6,DLG4,DLX1,DOCK4,DPP4,DPYSL3,DSG2,DSP,DYSF,EDN1,EGLN3,EHD1,EMC10,EMILIN2,…	230
Cardiovascular System Development and Function,Organismal Development	Angiogenesis	5.3e-23		-1.265	ACTG1,ADAMTS2,ADM,ADM2,AHR,AKR1B1,ALDH1A2,AMIGO2,ANGPTL2,ANTXR1,ANXA1,ANXA3,ARAP3,ARHGAP22,BDKRB2,BTG1,CARD6,CASP3,CAVIN2,CBX2,CCN1,COL15A1,COL18A1,COL1A1,COL1A2,COL8A2,CSF1,CSPG4,CST3,CXCL5,CYBB,CYGB,DAAM1,DDR2,DYSF,EDN1,EGLN3,EMC10,EPAS1,EPHB4,ERG,FBLN5,FES,FGF1,FGF18,FHL2,FLNA,FN1,FOXN1,FOXO3,GATA4,GATA5,GEM,HAS3,HCK,HDAC9,HEG1,HEY1,HMGB1,HSD11B2,ID1,ID3,IL1A,IL1RN,IL33,ISM1,ITGA7,ITGB1,ITGB4,…	138
Cancer,Gastrointestinal Disease,Organismal Injury and Abnormalities	Colorectal tumor	1.02e-21		-0.247	ABCB6,ABLIM1,ACAD11,ACOT11,ACP3,ACTG1,ADAMTS2,ADAP2,ADCY3,ADGRB2,ADGRD1,ADM,ADM2,AHCYL2,AKAP12,AKR1B1,ALDH1A2,ALDH1A3,ALX1,AMMECR1,ANGPTL2,ANK3,ANO1,ANTXR1,ANXA1,ANXA3,ANXA5,AP2A1,ARAP3,ARHGAP1,ARHGEF11,ARHGEF2,ARHGEF3,ARHGEF6,ART3,ASNS,ATMIN,ATP10D,ATP8A1,ATP8B1,B4GALNT1,BCO2,BDKRB2,BGN,BRSK1,C15orf48,C1QL4,C1QTNF5,C21orf91,CADM3,CAMK2N1,CAMSAP3,CAPG,CARD6,CASP3,CASZ1,CAVIN2,CBX2,CCDC3,CCNA2,CD2…	398
Cardiovascular System Development and Function,Organismal Development	Vasculogenesis	1.31e-21		-1.434	ADAMTS2,ADM,AHR,AKR1B1,ALDH1A2,AMIGO2,ANGPTL2,ANXA1,ARHGAP22,BDKRB2,CARD6,CASP3,CAVIN2,CBX2,CCN1,COL15A1,COL18A1,COL1A1,COL1A2,COL8A2,CSF1,CSPG4,CST3,CYBB,CYGB,DAAM1,DDR2,DYSF,EDN1,EGLN3,EMC10,EPAS1,EPHB4,ERG,FBLN5,FES,FGF1,FLNA,FN1,FOXN1,FOXO3,GATA4,GATA5,GEM,HAS3,HDAC9,HEG1,HEY1,HMGB1,HSD11B2,ID1,ID3,IL1A,IL1RN,IL33,ITGA7,ITGB1,KITLG,KMT2A,KRIT1,LEF1,LIF,LOXL2,LRP2,MEF2C,MIB1,NCKIPSD,NCOA3,NFKB…	118
Cancer,Gastrointestinal Disease,Organismal Injury and Abnormalities	Colorectal cancer	3.09e-21			ABCB6,ABLIM1,ACAD11,ACOT11,ACP3,ACTG1,ADAMTS2,ADAP2,ADCY3,ADGRB2,ADGRD1,ADM,ADM2,AHCYL2,AKAP12,AKR1B1,ALDH1A2,ALDH1A3,ALX1,AMMECR1,ANGPTL2,ANK3,ANO1,ANTXR1,ANXA1,ANXA5,AP2A1,ARAP3,ARHGAP1,ARHGEF11,ARHGEF2,ARHGEF3,ARHGEF6,ART3,ASNS,ATMIN,ATP10D,ATP8A1,ATP8B1,B4GALNT1,BCO2,BDKRB2,BGN,BRSK1,C15orf48,C1QL4,C1QTNF5,C21orf91,CADM3,CAMK2N1,CAMSAP3,CAPG,CARD6,CASP3,CASZ1,CAVIN2,CBX2,CCDC3,CCNA2,CD248,CD3…	391
Cancer,Organismal Injury and Abnormalities	Incidence of tumor	1.2e-20		1.084	ABCA1,ABCB6,ABCB9,ABLIM1,ACAD11,ACOT11,ACP3,ACTG1,ACTR2,ADAMTS2,ADAP2,ADCY3,ADGRB2,ADGRD1,ADHFE1,ADM,ADM2,AGAP2,AGTPBP1,AHCYL2,AHR,AKAP12,AKR1B1,ALDH1A2,ALDH1A3,ALDOC,ALX1,AMMECR1,AMPD2,ANGPTL2,ANK3,ANKH,ANKRD44,ANO1,ANP32B,ANTXR1,ANXA1,ANXA3,ANXA5,AP2A1,ARAP3,ARHGAP1,ARHGAP22,ARHGAP28,ARHGEF11,ARHGEF2,ARHGEF3,ARHGEF6,ARSJ,ARSL,ART3,ASNS,ATL1,ATMIN,ATP10D,ATP7B,ATP8A1,ATP8B1,B4GALNT1,BBS10,BCO2,B…	535
Cancer,Organismal Injury and Abnormalities	Genitourinary tumor	8.74e-20		0.326	ABCA1,ABCB9,ABLIM1,ACAD11,ACKR1,ACP3,ACTG1,ACTR2,ADAMTS2,ADAP2,ADCY7,ADGRB2,ADGRD1,ADM,AGAP2,AGTPBP1,AHR,AK1,AKAP12,AKR1B1,ALDH1A2,ALDH1A3,ALDOC,ALX1,AMIGO2,AMN,AMPD2,ANGPTL2,ANK3,ANKH,ANKRD44,ANP32B,ANTXR1,ANXA1,ANXA3,ANXA5,ARAP3,ARHGAP18,ARHGAP22,ARHGAP27,ARHGEF11,ARHGEF2,ARHGEF3,ARHGEF6,ARSL,ASNS,ATL1,ATMIN,ATP10D,ATP7B,ATP8A1,ATP8B1,B3GNT5,B4GALNT1,BAMBI,BBS10,BGN,BICC1,BLVRB,C1QTNF5,CACNA2D2…	527
Embryonic Development,Organismal Development	Development of body trunk	1.17e-19		-0.154	ABCA1,ACTG1,ADAMTS2,ADAP2,ADM,AGAP2,AHR,AKAP12,AKR1B1,ALDH1A2,ALDH1A3,ANXA1,ARHGAP1,ATMIN,ATP7B,BARX1,BDKRB2,BICC1,CARD6,CASP3,CASQ2,CASZ1,CBX2,CCN1,CCNA2,CD3G,CDH17,CDKN2C,CFL2,COL11A1,COL2A1,COMMD3-BMI1,CRLF1,CSF1,CST3,DAAM1,DNAH5,DOK7,DSG2,DSP,Eda,EDN1,EN1,EPAS1,EPHB4,ERG,FAM20A,FGF1,FGF18,FLNA,FLRT3,FN1,FOXA1,FOXF2,FOXN1,FOXO3,FRAS1,FZD1,GATA4,GATA5,GCNT1,GCNT3,GEM,GIMAP1-GIMAP5,GLIS2,GRIP1,H…	148
Cancer,Organismal Injury and Abnormalities	Frequency of tumor	1.38e-19		1.16	ABCA1,ABCB6,ABCB9,ABLIM1,ACAD11,ACOT11,ACP3,ACTG1,ACTR2,ADAMTS2,ADAP2,ADCY3,ADGRB2,ADGRD1,ADHFE1,ADM,ADM2,AGAP2,AGTPBP1,AHCYL2,AHR,AKAP12,AKR1B1,ALDH1A2,ALDH1A3,ALDOC,ALX1,AMMECR1,AMPD2,ANGPTL2,ANK3,ANKH,ANKRD44,ANO1,ANP32B,ANTXR1,ANXA1,ANXA3,ANXA5,AP2A1,ARAP3,ARHGAP1,ARHGAP22,ARHGAP28,ARHGEF11,ARHGEF2,ARHGEF3,ARHGEF6,ARSJ,ART3,ASNS,ATL1,ATMIN,ATP10D,ATP7B,ATP8A1,ATP8B1,B4GALNT1,BBS10,BCO2,BDKRB2…	519
Cancer,Organismal Injury and Abnormalities	Development of malignant tumor	1.56e-19		0.509	ABCA1,ABCB6,ABCB9,ABLIM1,ACAD11,ACOT11,ACP3,ACTG1,ACTR2,ADAMTS2,ADAP2,ADCY3,ADGRB2,ADHFE1,ADM,ADM2,AGAP2,AGTPBP1,AHCYL2,AHR,AKAP12,AKR1B1,ALDH1A2,ALDH1A3,ALDOC,ALX1,AMMECR1,AMPD2,ANGPTL2,ANK3,ANKH,ANKRD44,ANO1,ANP32B,ANTXR1,ANXA1,ANXA3,ANXA5,AP2A1,ARAP3,ARHGAP1,ARHGAP22,ARHGAP28,ARHGEF11,ARHGEF2,ARHGEF3,ARHGEF6,ARSJ,ART3,ASNS,ATL1,ATMIN,ATP10D,ATP7B,ATP8A1,ATP8B1,B4GALNT1,BBS10,BCO2,BDKRB2,BGN,BI…	512
Cancer,Organismal Injury and Abnormalities	Anogenital cancer	3.12e-19		-0.723	ABCA1,ABCB9,ABLIM1,ACAD11,ACKR1,ACP3,ACTG1,ACTR2,ADAMTS2,ADAP2,ADCY7,ADGRB2,ADGRD1,ADM,AGAP2,AGTPBP1,AK1,AKAP12,AKR1B1,ALDH1A2,ALDH1A3,ALDOC,AMN,AMPD2,ANGPTL2,ANK3,ANKH,ANKRD44,ANP32B,ANTXR1,ANXA1,ANXA3,ANXA5,ARAP3,ARHGAP18,ARHGAP22,ARHGEF11,ARHGEF2,ARHGEF3,ARHGEF6,ASNS,ATL1,ATMIN,ATP10D,ATP7B,ATP8A1,ATP8B1,B3GNT5,B4GALNT1,BAMBI,BBS10,BGN,BICC1,C1QTNF5,CACNA2D2,CADM3,CAMK2N2,CASP3,CASQ2,CASZ1,CAV…	487
Cancer,Organismal Injury and Abnormalities	Malignant genitourinary solid tumor	3.93e-19		-0.839	ABCA1,ABCB9,ABLIM1,ACAD11,ACKR1,ACP3,ACTG1,ACTR2,ADAMTS2,ADAP2,ADCY7,ADGRB2,ADGRD1,ADM,AGAP2,AGTPBP1,AHR,AK1,AKAP12,AKR1B1,ALDH1A2,ALDH1A3,ALDOC,AMIGO2,AMN,AMPD2,ANGPTL2,ANK3,ANKH,ANKRD44,ANP32B,ANTXR1,ANXA1,ANXA3,ANXA5,ARAP3,ARHGAP18,ARHGAP22,ARHGAP27,ARHGEF11,ARHGEF2,ARHGEF3,ARHGEF6,ASNS,ATL1,ATMIN,ATP10D,ATP7B,ATP8A1,ATP8B1,B3GNT5,B4GALNT1,BAMBI,BBS10,BGN,BICC1,BLVRB,C1QTNF5,CACNA2D2,CADM3,CAM…	517
Cancer,Organismal Injury and Abnormalities	Tumorigenesis of epithelial neoplasm	6.36e-19		0.393	ABCA1,ABCB6,ABCB9,ABLIM1,ACAD11,ACOT11,ACP3,ACTG1,ACTR2,ADAMTS2,ADAP2,ADCY3,ADGRB2,ADGRD1,ADHFE1,ADM,ADM2,AGAP2,AGTPBP1,AHCYL2,AHR,AKAP12,AKR1B1,ALDH1A2,ALDH1A3,ALDOC,ALX1,AMMECR1,AMPD2,ANGPTL2,ANK3,ANKH,ANKRD44,ANO1,ANP32B,ANTXR1,ANXA1,ANXA3,ANXA5,AP2A1,ARAP3,ARHGAP1,ARHGAP22,ARHGAP28,ARHGEF11,ARHGEF2,ARHGEF3,ARHGEF6,ARSJ,ART3,ASNS,ATL1,ATMIN,ATP10D,ATP7B,ATP8A1,ATP8B1,B4GALNT1,BBS10,BCO2,BDKRB2…	510
Cancer,Gastrointestinal Disease,Organismal Injury and Abnormalities	Colon cancer	1.54e-18			ABCB6,ABLIM1,ACAD11,ACOT11,ACP3,ACTG1,ADAMTS2,ADAP2,ADCY3,ADGRB2,ADGRD1,ADM,ADM2,AHCYL2,AKAP12,AKR1B1,ALDH1A2,ALDH1A3,AMMECR1,ANK3,ANO1,ANTXR1,ANXA1,AP2A1,ARAP3,ARHGAP1,ARHGEF11,ARHGEF2,ARHGEF3,ARHGEF6,ART3,ASNS,ATMIN,ATP10D,ATP8B1,B4GALNT1,BCO2,BDKRB2,BRSK1,C15orf48,C1QL4,C1QTNF5,C21orf91,CADM3,CAMK2N1,CAMSAP3,CARD6,CASP3,CASZ1,CAVIN2,CBX2,CCDC3,CCNA2,CD3G,CDC42BPA,CDC42EP1,CDKL2,CEL,CELF4,CHD3,…	341
Cancer,Gastrointestinal Disease,Organismal Injury and Abnormalities	Colon tumor	1.8e-18		-0.722	ABCB6,ABLIM1,ACAD11,ACOT11,ACP3,ACTG1,ADAMTS2,ADAP2,ADCY3,ADGRB2,ADGRD1,ADM,ADM2,AHCYL2,AKAP12,AKR1B1,ALDH1A2,ALDH1A3,AMMECR1,ANK3,ANO1,ANTXR1,ANXA1,AP2A1,ARAP3,ARHGAP1,ARHGEF11,ARHGEF2,ARHGEF3,ARHGEF6,ART3,ASNS,ATMIN,ATP10D,ATP8B1,B4GALNT1,BCO2,BDKRB2,BRSK1,C15orf48,C1QL4,C1QTNF5,C21orf91,CADM3,CAMK2N1,CAMSAP3,CARD6,CASP3,CASZ1,CAVIN2,CBX2,CCDC3,CCNA2,CD3G,CDC42BPA,CDC42EP1,CDKL2,CEL,CELF4,CHD3,…	344
Cancer,Gastrointestinal Disease,Organismal Injury and Abnormalities	Development of digestive organ tumor	2.26e-18	Increased	2.213	ABCA1,ABCB6,ABCB9,ABLIM1,ACAD11,ACOT11,ACP3,ACTG1,ADAMTS2,ADAP2,ADCY3,ADGRB2,ADHFE1,ADM,ADM2,AHCYL2,AHR,AKAP12,AKR1B1,ALDH1A2,ALDH1A3,ALX1,AMMECR1,ANK3,ANO1,ANTXR1,ANXA1,AP2A1,ARAP3,ARHGAP1,ARHGEF11,ARHGEF2,ARHGEF3,ARHGEF6,ARSJ,ART3,ASNS,ATMIN,ATP10D,ATP8A1,ATP8B1,B4GALNT1,BCO2,BDKRB2,BRSK1,C1QL4,C1QTNF5,C21orf91,CADM3,CAMK2N1,CAMSAP3,CARD6,CASP3,CASZ1,CAVIN2,CBX2,CCDC3,CCN1,CCNA2,CD3G,CDC42BPA,C…	377
Cancer,Organismal Injury and Abnormalities	Development of carcinoma	2.98e-18		0.519	ABCA1,ABCB6,ABCB9,ABLIM1,ACAD11,ACOT11,ACP3,ACTG1,ACTR2,ADAMTS2,ADAP2,ADCY3,ADGRB2,ADHFE1,ADM,ADM2,AGAP2,AGTPBP1,AHCYL2,AHR,AKAP12,AKR1B1,ALDH1A2,ALDH1A3,ALDOC,ALX1,AMMECR1,AMPD2,ANGPTL2,ANK3,ANKH,ANKRD44,ANO1,ANP32B,ANTXR1,ANXA1,ANXA3,ANXA5,AP2A1,ARAP3,ARHGAP1,ARHGAP22,ARHGAP28,ARHGEF11,ARHGEF2,ARHGEF3,ARHGEF6,ARSJ,ART3,ASNS,ATL1,ATMIN,ATP10D,ATP7B,ATP8A1,ATP8B1,B4GALNT1,BBS10,BCO2,BDKRB2,BGN,BI…	502
Cancer,Organismal Injury and Abnormalities,Reproductive System Disease	Mammary tumor	3.22e-18		0.522	ABCA1,ABLIM1,ACKR1,ADAMTS2,ADGRD1,AGTPBP1,AK1,AKAP12,AKR1B1,ALDH1A3,ALDOC,ALX1,AMN,ANGPTL2,ANP32B,ANXA1,ANXA3,ARHGAP22,ARHGEF2,ARHGEF3,ATP10D,B3GNT5,B4GALNT1,BGN,C1QTNF5,CACNA2D2,CASP3,CASZ1,CBX2,CCDC125,CCN1,CCNA2,CD3G,CDC42BPA,CDC42EP1,CDKN2C,CNN1,COL11A1,COL1A1,COL1A2,COL5A2,COL6A1,COMMD3,COMT,CSF1,CSPG4,CYBB,CYP1A1,DACT1,DDR2,DECR1,DMXL2,DNAH5,DOCK4,DPP4,DSP,DYSF,E2F2,EDN1,ELAC2,EMILIN2,EN1,E…	229
Cancer,Gastrointestinal Disease,Organismal Injury and Abnormalities	Colorectal carcinoma	1.05e-17			ABCB6,ABLIM1,ACAD11,ACOT11,ACP3,ACTG1,ADAMTS2,ADAP2,ADCY3,ADGRB2,ADM,ADM2,AHCYL2,AKAP12,AKR1B1,ALDH1A2,ALDH1A3,ALX1,AMMECR1,ANK3,ANO1,ANTXR1,ANXA1,AP2A1,ARAP3,ARHGAP1,ARHGEF11,ARHGEF2,ARHGEF3,ARHGEF6,ART3,ASNS,ATMIN,ATP10D,ATP8A1,ATP8B1,B4GALNT1,BCO2,BDKRB2,BRSK1,C1QL4,C1QTNF5,C21orf91,CADM3,CAMK2N1,CAMSAP3,CARD6,CASP3,CASZ1,CAVIN2,CBX2,CCDC3,CCNA2,CD3G,CDC42BPA,CDC42EP1,CDKL2,CEL,CELF4,CHD3,CHST…	339
Cancer,Organismal Injury and Abnormalities	Invasive tumor	1.15e-17		-0.645	ABCA1,ABLIM1,ADM,AKAP12,ALX1,ANGPTL2,ANK3,ANXA1,ANXA5,ARHGDIG,BGN,CAPG,CASP3,CBX2,CCN1,CD200,CD248,CD3G,CDH17,CDKN2C,CNN1,COL18A1,COL1A2,COMMD3-BMI1,CRYBG1,CRYZ,CSF1,CST3,CXCL5,CYBB,DACT1,DDR2,DOCK4,DPYSL3,DSG2,EDN1,EN1,EPAS1,EPHB4,ERG,ESRP1,FAF1,FBLN5,FBXO7,FES,FGF1,FHL2,FLNA,FN1,FOXA1,FOXF2,FOXO3,GCH1,GPR132,GYPC,HMGB1,HOXA10,HOXC10,HSPB8,ID1,ID3,IDH2,IFNAR2,IL15RA,IL1A,IL1RN,ITGB1,ITGB4,ITPR2,…	143
Cancer,Organismal Injury and Abnormalities	Neoplasia of cells	1.22e-17		-1.387	ABCA1,ABCB6,ABCG1,ABLIM1,ACAD11,ACKR1,ACOT11,ACTG1,ADCY3,ADCY7,ADGRD1,AGAP2,AHR,AKAP12,ALDH1A3,ALX1,AMMECR1,ANGPTL2,ANK3,ANKH,ANO1,ANTXR1,ANXA1,ANXA5,ARHGAP1,ARHGAP18,ARHGAP28,ARHGDIG,ARHGEF3,ART3,ASNS,ATL1,ATP10D,ATP8B1,B4GALNT1,BAMBI,BBS10,BDKRB1,BDKRB2,BGN,BICC1,BRSK1,BTG1,CACNA2D2,CAMK2N1,CAMK2N2,CARD6,CASP3,CASZ1,CAVIN2,CBFA2T2,CBX2,CCN1,CCNA2,CD200,CD248,CD3G,CDC42BPA,CDC42EP1,CDH17,CDKL2,C…	394
Cellular Assembly and Organization,Cellular Function and Maintenance	Organization of cytoskeleton	1.79e-17		-1.662	ABLIM1,ACKR1,ACTG1,ACTR2,ADCY3,ADM,AGAP2,AGTPBP1,AHR,AKAP12,ANK3,ANTXR1,ANXA1,ARAP3,ARHGAP1,ARHGAP18,ARHGEF2,ARHGEF6,ATL1,ATP8B1,BBS10,BRSK1,CAMSAP3,CAPG,CASP3,CCN1,CCNA2,CDC42BPA,CDC42EP1,CFL2,CHD3,CHMP4C,CNTNAP1,COL1A1,COMT,CPEB3,CSF1,CYBB,DAAM1,DACT1,DCLK1,DLG4,DNAH5,DNMBP,DOCK4,DPYSL3,DSP,DZIP1,EDN1,EHD1,EMC10,ERG,FES,FGF1,FHDC1,FHL2,FHL3,FLNA,FLRT3,FN1,FOXO6,GEM,GFRA2,GJB2,GPR65,GRIP1,HAS3,H…	160
Cancer,Organismal Injury and Abnormalities	Cancer of cells	2.76e-17		-0.414	ABCA1,ABCB6,ABCG1,ABLIM1,ACAD11,ACOT11,ACTG1,ADCY3,ADGRD1,AGAP2,AHR,AKAP12,ALX1,AMMECR1,ANGPTL2,ANK3,ANKH,ANO1,ANTXR1,ANXA1,ANXA5,ARHGAP1,ARHGAP18,ARHGAP28,ARHGDIG,ARHGEF3,ASNS,ATP10D,BAMBI,BDKRB1,BDKRB2,BGN,BICC1,BRSK1,BTG1,CACNA2D2,CAMK2N1,CARD6,CASP3,CASZ1,CAVIN2,CBX2,CCN1,CCNA2,CD200,CD248,CD3G,CDC42BPA,CDC42EP1,CDH17,CDKL2,CDKN2C,CDON,CELF4,CFL2,CHD3,CHMP4C,CHPF,CHST6,CILP2,CLCC1,CLEC16A,CLI…	352
Cancer,Gastrointestinal Disease,Organismal Injury and Abnormalities	Colorectal adenocarcinoma	3.17e-17			ABCB6,ABLIM1,ACAD11,ACOT11,ACP3,ACTG1,ADAMTS2,ADAP2,ADCY3,ADGRB2,ADM,ADM2,AHCYL2,AKAP12,AKR1B1,ALDH1A2,ALDH1A3,ALX1,AMMECR1,ANK3,ANO1,ANTXR1,ANXA1,AP2A1,ARAP3,ARHGAP1,ARHGEF11,ARHGEF2,ARHGEF3,ARHGEF6,ART3,ASNS,ATMIN,ATP10D,ATP8A1,ATP8B1,B4GALNT1,BCO2,BDKRB2,BRSK1,C1QL4,C1QTNF5,C21orf91,CADM3,CAMK2N1,CAMSAP3,CARD6,CASP3,CASZ1,CAVIN2,CBX2,CCDC3,CD3G,CDC42BPA,CDC42EP1,CDKL2,CEL,CELF4,CHD3,CHST2,CILP…	330
Cancer,Gastrointestinal Disease,Organismal Injury and Abnormalities	Colon carcinoma	4.93e-17			ABCB6,ABLIM1,ACAD11,ACOT11,ACP3,ACTG1,ADAMTS2,ADAP2,ADCY3,ADGRB2,ADM,ADM2,AHCYL2,AKAP12,AKR1B1,ALDH1A2,ALDH1A3,AMMECR1,ANK3,ANO1,ANTXR1,ANXA1,AP2A1,ARAP3,ARHGAP1,ARHGEF11,ARHGEF2,ARHGEF3,ARHGEF6,ART3,ASNS,ATMIN,ATP10D,ATP8B1,B4GALNT1,BCO2,BDKRB2,BRSK1,C1QL4,C1QTNF5,C21orf91,CADM3,CAMK2N1,CAMSAP3,CARD6,CASP3,CASZ1,CAVIN2,CBX2,CCDC3,CCNA2,CD3G,CDC42BPA,CDC42EP1,CDKL2,CEL,CELF4,CHD3,CHST2,CILP2,CLCC…	323
Tissue Morphology	Quantity of cells	6.32e-17		-1.164	ABCA1,ABCG1,ADM,ADM2,AHR,ALDH1A2,ANGPTL2,ANK3,ANXA1,ARHGAP1,ARHGEF11,ARHGEF6,B3GNT5,B4GALNT1,BBS10,BGN,CACNA2D2,CAMSAP3,CASP3,CCDC3,CD200,CD3G,CDH17,CDKN2C,CHST2,CNN1,CNTFR,COL18A1,COL1A1,COMMD3-BMI1,COMT,CPEB3,CRLF1,CSF1,CSPG4,CYBB,CYP1A1,DCLK1,DEF6,DKK2,DLG4,DLGAP3,DLX1,DPYSL3,DSP,E2F2,Eda,EDN1,EN1,EPAS1,EPM2A,FBLIM1,FES,FGF1,FGF18,FHDC1,FHL2,FLNA,FN1,FNDC5,FOXA1,FOXF2,FOXN1,FOXO3,FTH1,G6PC3,GA…	192
Cancer,Organismal Injury and Abnormalities	Multiple cancers	8.61e-17		-0.113	ABCA1,ABCB9,ABLIM1,ACAD11,ACKR1,ACP3,ACTG1,ACTR2,ADAMTS2,ADGRB2,ADGRD1,AGAP2,AGTPBP1,AK1,AKAP12,AKR1B1,ALDH1A2,ALDH1A3,ALDOC,AMN,AMPD2,ANGPTL2,ANP32B,ANXA1,ANXA3,ANXA5,ARHGAP22,ARHGEF2,ARHGEF3,ATP10D,ATP8A1,ATP8B1,B3GNT5,B4GALNT1,BBS10,BGN,C1QTNF5,CACNA2D2,CAMK2N2,CASP3,CASZ1,CBX2,CCDC125,CCN1,CDC42BPA,CDC42EP1,CDKN2C,CELF4,CNN1,COL11A1,COL15A1,COL18A1,COL1A1,COL1A2,COL5A2,COL6A1,COL6A2,COMMD3,CO…	293
Cellular Assembly and Organization,Cellular Function and Maintenance	Microtubule dynamics	1.29e-16		-1.548	ABLIM1,ACKR1,ACTG1,ACTR2,ADCY3,ADM,AGAP2,AGTPBP1,AHR,AKAP12,ANK3,ARHGAP1,ARHGEF2,ARHGEF6,ATL1,ATP8B1,BBS10,BRSK1,CAMSAP3,CAPG,CASP3,CCN1,CCNA2,CDC42BPA,CDC42EP1,CHMP4C,CNTNAP1,COL1A1,COMT,CPEB3,CSF1,CYBB,DAAM1,DACT1,DCLK1,DLG4,DNAH5,DNMBP,DOCK4,DPYSL3,DSP,DZIP1,EDN1,EHD1,EMC10,ERG,FES,FGF1,FHDC1,FLNA,FLRT3,FN1,FOXO6,GEM,GFRA2,GJB2,GRIP1,HAS3,HCK,HDGFL3,HMGB1,ID1,IFT57,IGSF9,IL1RAP,INPP5J,ITGB1,IT…	141
Cancer,Organismal Injury and Abnormalities,Reproductive System Disease	Breast cancer	1.46e-16		-0.113	ABCA1,ABLIM1,ACKR1,ADAMTS2,ADGRD1,AGTPBP1,AK1,AKAP12,AKR1B1,ALDH1A3,ALDOC,AMN,ANGPTL2,ANP32B,ANXA1,ANXA3,ARHGAP22,ARHGEF2,ARHGEF3,ATP10D,B3GNT5,B4GALNT1,BGN,C1QTNF5,CACNA2D2,CASP3,CASZ1,CBX2,CCDC125,CCN1,CDC42BPA,CDC42EP1,CDKN2C,CNN1,COL11A1,COL1A1,COL1A2,COL5A2,COL6A1,COMMD3,COMT,CSPG4,CYBB,CYP1A1,DACT1,DDR2,DMXL2,DNAH5,DOCK4,DPP4,DSP,DYSF,EDN1,ELAC2,EMILIN2,EN1,EOGT,EPAS1,ERG,ESRP1,FAM227A,FBLN…	214
Cancer,Gastrointestinal Disease,Organismal Injury and Abnormalities	Colon adenocarcinoma	1.6e-16			ABCB6,ABLIM1,ACAD11,ACOT11,ACP3,ACTG1,ADAMTS2,ADAP2,ADCY3,ADGRB2,ADM,ADM2,AHCYL2,AKAP12,AKR1B1,ALDH1A2,ALDH1A3,AMMECR1,ANK3,ANO1,ANTXR1,ANXA1,AP2A1,ARAP3,ARHGAP1,ARHGEF11,ARHGEF2,ARHGEF3,ARHGEF6,ART3,ASNS,ATMIN,ATP10D,ATP8B1,B4GALNT1,BCO2,BDKRB2,BRSK1,C1QL4,C1QTNF5,C21orf91,CADM3,CAMK2N1,CAMSAP3,CARD6,CASP3,CASZ1,CAVIN2,CBX2,CCDC3,CD3G,CDC42BPA,CDC42EP1,CDKL2,CEL,CELF4,CHD3,CHST2,CILP2,CLCC1,CLEC…	317
Cancer,Organismal Injury and Abnormalities	Advanced malignant tumor	3.05e-16		-0.551	ABCA1,ABLIM1,ADM,AKAP12,ALDH1A2,ALX1,ANGPTL2,ANK3,ANXA1,ANXA5,ARHGDIG,ATP8B1,BTG1,CAPG,CASP3,CCN1,CD200,CD248,CD3G,CDH17,CDKN2C,CNN1,COL15A1,COL18A1,COMMD3-BMI1,CRYBG1,CRYZ,CSF1,CST3,CXCL5,CYBB,DDR2,DOCK4,DPP4,DPYSL3,DSG2,EDN1,EN1,EPAS1,EPHB4,ERG,ESRP1,FAF1,FBXO7,FES,FGF1,FGF18,FLNA,FN1,FOXA1,FOXF2,FOXO3,GABRE,GCH1,GPR132,HCK,HMGB1,HOXA10,HOXC10,ID1,ID3,IDH2,IFNAR2,IL15RA,IL1A,IL1RN,ITGB1,ITGB4,K…	131
Embryonic Development,Organismal Development	Development of body axis	3.61e-16		0.08	ABCB6,ADCY3,AGTPBP1,ALDH1A2,ALDH1A3,ALX1,ANK3,ANTXR1,ARHGEF11,ARNT2,BARX1,BBS10,BFSP1,C1QTNF5,CASP3,CDON,CHST6,COL11A1,COL18A1,COL1A1,COL2A1,COL5A2,COL8A2,COMMD3-BMI1,CSF1,CSPG4,CST3,DACT1,DCLK1,DKK2,DLG4,DLX1,DNAH5,DSP,Eda,EDN1,EGLN3,EN1,FAM20A,FLRT3,FN1,FOXF2,FOXO3,FRAS1,FZD1,GABRE,GATA4,GJB6,HEY1,HOXA10,HOXA6,HOXC10,HSF4,HSPB8,ID1,ID3,IFT57,IGSF3,IRF6,IRX3,ITGB1,ITGB4,KMT2A,LEF1,LHX1,LIF,LMO4,…	129
Cancer,Organismal Injury and Abnormalities	Breast or pancreatic cancer	3.79e-16		-0.784	ABCA1,ABCB9,ABLIM1,ACAD11,ACKR1,ACOT11,ACP3,ACTG1,ACTR2,ADAMTS2,ADGRB2,ADGRD1,AGAP2,AGTPBP1,AHR,AK1,AKAP12,AKR1B1,ALDH1A2,ALDH1A3,ALDOC,AMN,AMPD2,ANGPTL2,ANO1,ANP32B,ANXA1,ANXA3,ARHGAP22,ARHGEF2,ARHGEF3,ARHGEF6,ATP10D,ATP7B,ATP8A1,ATP8B1,B3GNT5,B4GALNT1,BBS10,BGN,BICC1,C1QTNF5,CACNA2D2,CAMK2N2,CAMSAP3,CASP3,CASZ1,CBX2,CCDC125,CCN1,CDC42BPA,CDC42EP1,CDKN2C,CDON,CELF4,CHD3,CHST6,CILP2,CLEC16A,CNN1,…	357
Cancer,Organismal Injury and Abnormalities,Reproductive System Disease	Breast or gynecological cancer	4.29e-16		-0.113	ABCA1,ABCB9,ABLIM1,ACAD11,ACKR1,ACP3,ACTG1,ACTR2,ADAMTS2,ADGRB2,ADGRD1,ADM,AGAP2,AGTPBP1,AK1,AKAP12,AKR1B1,ALDH1A2,ALDH1A3,ALDOC,AMN,AMPD2,ANGPTL2,ANK3,ANKH,ANKRD44,ANP32B,ANXA1,ANXA3,ANXA5,ARHGAP22,ARHGEF11,ARHGEF2,ARHGEF3,ARHGEF6,ATL1,ATMIN,ATP10D,ATP7B,ATP8A1,ATP8B1,B3GNT5,B4GALNT1,BBS10,BGN,BICC1,C1QTNF5,CACNA2D2,CADM3,CAMK2N2,CASP3,CASZ1,CBX2,CCDC125,CCN1,CCNA2,CDC42BPA,CDC42EP1,CDKN2C,CELF4…	388
Embryonic Development,Organ Development,Organismal Development,Skeletal and Muscular System Development and Function,Tissue Development	Formation of muscle	4.95e-16		-1.997	ACTG1,AHR,ALDH1A2,ANXA1,ANXA5,BGN,CACNA2D2,CASP3,CASQ2,CCNA2,CDON,CFL2,COL11A1,DAAM1,DEF6,DYSF,EDN1,FHL2,FHL3,FN1,GATA4,HDAC9,HEY1,HMGB1,ITGB1,LEF1,LIF,MAPK12,MARCKSL1,MEF2C,MYBPC3,MYL6B,MYOZ2,NCKIPSD,NFKBIA,NKX2-5,NR2F2,NTN1,PAPPA,POU6F1,PPARGC1B,PPP2R3A,SDC1,SEMA3C,SKIL,SLIT2,SLIT3,SPRY2,SYNPO2L,SYPL2,TBX2,TEAD4,TGFBR3,THBS1,TNFSF12,TNNC1,TRPC1,VAMP5,VCL,VIM,WNT10B,WNT5A,ZFPM1	63
Cellular Assembly and Organization,Tissue Development	Fibrogenesis	5.74e-16		-1.651	ACTG1,ACTR2,ARHGAP18,ARHGAP28,ARHGEF11,ARHGEF2,ARHGEF3,BDKRB2,CAMSAP3,CASQ2,CFL2,CNTNAP1,COL18A1,DAAM1,DPYSL3,DYSF,EDN1,EPAS1,FBLIM1,FES,FGF1,FHDC1,FN1,GATA4,GPR65,HCK,HDGFL3,IL1A,INPP5J,ITGB1,ITGB5,LIF,LIMCH1,LMOD1,MAGI1,MAP2,MAPK11,MARCKSL1,MEF2C,MLST8,MPRIP,MYBPC3,MYOZ2,NCKIPSD,NEK6,NET1,NKX2-5,PDLIM4,PREX1,PRKAA2,PRKCI,RTKN,SERPINF1,SERPINH1,SKIL,SLIT2,SORBS1,SPRY2,SYNPO2L,TACSTD2,TEAD4,TENM1…	73
Cancer,Organismal Injury and Abnormalities,Reproductive System Disease	Breast or ovarian cancer	7.87e-16		-0.113	ABCA1,ABCB9,ABLIM1,ACAD11,ACKR1,ACP3,ACTG1,ACTR2,ADAMTS2,ADGRB2,ADGRD1,AGAP2,AGTPBP1,AK1,AKAP12,AKR1B1,ALDH1A2,ALDH1A3,ALDOC,AMN,AMPD2,ANGPTL2,ANP32B,ANXA1,ANXA3,ARHGAP22,ARHGEF2,ARHGEF3,ATP10D,ATP8A1,ATP8B1,B3GNT5,B4GALNT1,BBS10,BGN,C1QTNF5,CACNA2D2,CAMK2N2,CASP3,CASZ1,CBX2,CCDC125,CCN1,CDC42BPA,CDC42EP1,CDKN2C,CELF4,CNN1,COL11A1,COL15A1,COL18A1,COL1A1,COL1A2,COL5A2,COL6A1,COL6A2,COMMD3,COMT,CSP…	284
Cellular Movement	Cell movement of tumor cell lines	1.68e-15	Decreased	-2.089	ABCA1,ACKR1,AGAP2,AHR,AKAP12,ALDH1A3,ANXA1,ARAP3,ARHGEF6,ASNS,BDKRB1,BDKRB2,CCN1,CD248,CNN1,COL11A1,COL18A1,COL1A1,COMMD3-BMI1,CSF1,CST3,CXCL5,DAAM1,DDR2,DEF6,DOCK4,DPP4,DPYSL3,DRAM1,DSP,EDN1,EGLN3,ERG,ESRP1,FAF1,FBLIM1,FBLN5,FBXO4,FGF1,FHL2,FLNA,FN1,FOXA1,FOXF2,FOXO3,GPR132,GSDMB,HAS3,HCK,HDAC9,HMGB1,ID1,IL1A,ITGB1,ITGB4,ITGB5,ITGB7,KITLG,KLF6,LAMC2,LEF1,LIF,MAGI1,MAPK11,MITF,MPRIP,NCOA3,NET1,NF…	125
Connective Tissue Development and Function,Skeletal and Muscular System Development and Function,Tissue Development	Morphology of bone	2.27e-15			ACKR1,ADAMTS2,AHR,ALX1,ANKH,ANTXR1,ARHGAP1,BGN,CASP3,CBX2,CD200,CDON,CHPF,COL18A1,COL1A1,COL1A2,COL2A1,COMMD3-BMI1,COMT,CSF1,CYP1A1,DACT1,DDR2,DLX1,EDN1,EN1,FBLIM1,FGF18,FHL2,FNDC5,FOXF2,GPR65,HCK,HOXA10,HOXA6,HOXC10,HSD11B2,ID1,IFT57,IGFALS,IL1RN,ITGB1,KITLG,KMT2A,LEF1,LIF,LMO4,LRP2,MFAP2,NPR3,OSMR,PDK4,PER2,PHEX,PKDCC,PLCG2,PLXNA1,PLXND1,PPARG,PPP1R18,PRKAA2,PRRX1,PTN,RGS10,RUNX2,SERPINF1,SFRP2…	79
Organismal Survival	Morbidity or mortality	2.41e-15	Increased	4.086	ABCA1,ABCB6,ACTG1,ADCY3,ADCY7,ADM,AHR,AKAP12,ALDH1A2,ALDH1A3,ALX1,ANK3,ANKH,ANO1,ANTXR1,ANXA1,ARAP3,ARHGAP1,ARHGEF11,ARNT2,ATMIN,ATP7B,B3GNT5,B4GALNT1,BARX1,BDKRB1,BDKRB2,BGN,BICC1,BRSK1,CACNA2D2,CASP3,CASZ1,CBFA2T2,CBX2,CCN1,CCNA2,CD200,CDH17,CDKN2C,CDON,CELF4,CFL2,CHMP2A,CNTFR,CNTNAP1,COL11A1,COL2A1,COL5A2,COL6A2,COMMD3-BMI1,CRLF1,CSF1,CST3,CXCL5,CYBB,CYGB,CYP1A1,DACT1,DLX1,DOK7,DSG2,DSP,E2F2,E…	230
Organismal Development	Morphology of head	2.87e-15			ADAMTS2,ADCY3,AHR,AKAP12,ALDH1A2,ALDH1A3,ALX1,ANK3,ANKH,ANTXR1,ANXA1,ARNT2,ATMIN,B4GALNT1,BARX1,BBS10,BFSP1,BGN,BRSK1,BTG1,CACNA2D2,CASP3,CDKN2C,CDON,CHD3,CHST6,COL18A1,COL1A1,COL2A1,COL5A2,COL8A2,COMMD3-BMI1,CPEB3,CSF1,CSPG4,CST3,DCLK1,DDR2,DKK2,DLGAP3,DLX1,DPYSL3,EDN1,EGLN3,EHD1,EN1,EPM2A,ESRP1,FA2H,FAM20A,FES,FGF1,FLNA,FOXF2,FOXO3,GJB2,GM2A,HEY1,HSF4,ID1,ID3,IFT57,IL1RN,IRF6,IRX3,ITGB1,ITGB4,L…	120
Organismal Survival	Organismal death	4.04e-15	Increased	3.927	ABCA1,ABCB6,ACTG1,ADCY3,ADCY7,ADM,AHR,AKAP12,ALDH1A2,ALDH1A3,ALX1,ANK3,ANKH,ANO1,ANXA1,ARAP3,ARHGAP1,ARHGEF11,ARNT2,ATMIN,ATP7B,B3GNT5,B4GALNT1,BARX1,BDKRB1,BDKRB2,BGN,BICC1,BRSK1,CACNA2D2,CASP3,CASZ1,CBFA2T2,CBX2,CCN1,CCNA2,CD200,CDH17,CDKN2C,CDON,CELF4,CFL2,CHMP2A,CNTFR,CNTNAP1,COL11A1,COL2A1,COL5A2,COL6A2,COMMD3-BMI1,CRLF1,CSF1,CST3,CXCL5,CYBB,CYGB,CYP1A1,DACT1,DLX1,DOK7,DSG2,DSP,E2F2,EDN1,EGL…	227
Cancer,Organismal Injury and Abnormalities	Melanoma	7.63e-15		0.676	AAMDC,ABCB6,ABCG1,ACAD11,ACKR1,ACOT11,ACP3,ACTG1,ADAMTS2,ADAP2,ADCY3,ADCY7,ADGRB2,ADGRD1,ADHFE1,ADM,ADPRH,AGAP2,AHCYL2,AHR,AKAP12,AKR1B1,ALDH1A2,AMIGO2,AMN,AMPD2,ANK3,ANKH,ANKRD45,ANO1,ANTXR1,ANXA1,ANXA3,ANXA5,ARAP3,ARHGAP1,ARHGAP18,ARHGAP22,ARHGAP28,ARHGEF11,ARHGEF2,ARNT2,ARRDC4,ARSJ,ART3,ASNS,ATMIN,ATP10D,ATP7B,ATP8A1,ATP8B1,B3GNT5,B4GALNT1,BCO2,BDKRB1,BDKRB2,BFSP1,BGN,BICC1,BLVRB,BRSK1,CACNA2D…	495
Cardiovascular System Development and Function	Morphology of vasculature	8.37e-15			ADM,AHR,ARAP3,ARHGEF11,BDKRB2,CASP3,CDON,CNN1,COL15A1,COL18A1,COMMD3-BMI1,COMT,CST3,CYGB,DLX1,EDN1,EGLN3,EPAS1,ERG,FBLN5,FGF1,FGF18,FLNA,FN1,GATA4,GJB2,HEY1,HSD11B2,ID1,ID3,IL1A,IL1RN,ITGA7,KRIT1,LEF1,LIF,LOXL2,MEF2C,MFAP2,MIB1,MPRIP,NGFR,NKX2-5,NR2F2,NTN4,PAPPA,PATZ1,PER2,PLXND1,PPARG,PRRX1,RAC3,SAV1,SERPINH1,SPP1,THBS1,TNFRSF1A,VAV2,VIM	59
Cardiovascular System Development and Function,Embryonic Development,Organ Development,Organismal Development,Tissue Development	Cardiogenesis	8.52e-15		0.558	ACTG1,ADAP2,ADM,ALDH1A2,BICC1,CARD6,CASP3,CASQ2,CASZ1,CCN1,CCNA2,CFL2,COL11A1,COL2A1,DAAM1,DNAH5,DSP,EDN1,EPHB4,FGF1,FLNA,FLRT3,FN1,FOXO3,FZD1,GATA4,GATA5,HDAC9,HEG1,HEY1,HSD11B2,HSPB8,ID1,ID3,IFT57,ITGB1,KITLG,LIF,LMO4,LOXL2,LRP2,MAPK11,MARCKSL1,MEF2C,MIB1,MYBPC3,MYOZ2,NCKIPSD,NKX2-5,NR2F2,ODAD2,PIM1,PLXND1,POU6F1,PPARG,PPARGC1B,PRICKLE1,RUNX1,SAV1,SCG5,SEMA3C,SLC2A4,SLIT2,SLIT3,SNAI2,SYNPO2L,SY…	76
Cellular Movement	Invasion of cells	9.63e-15	Decreased	-2.9	ABLIM1,ADCY3,ADM,AGAP2,AHR,AKAP12,ALX1,ANK3,ANXA1,ARAP3,ARHGEF11,BDKRB1,CASP3,CAVIN2,CCN1,CCNA2,CDC42BPA,COL11A1,COL18A1,COL2A1,CSF1,CSPG4,CST3,CXCL5,CYP1A1,DDR2,DEF6,DNMBP,DOCK4,DPP4,DPYSL3,DRAM1,DSP,EDN1,EPAS1,EPHB4,ERG,ESRP1,FAF1,FBLIM1,FBLN5,FHL2,FLNA,FN1,FOXA1,FOXF2,FOXO3,GEM,GSDMB,HAS3,HMGB1,HTRA3,ID1,IL33,IRF6,ITGB1,ITGB4,KCNH2,KITLG,KLF6,LAMC2,LEF1,LOXL2,MAGI1,MAPK12,MIEN1,MITF,NCOA3,NET1…	122
Nervous System Development and Function	Morphology of nervous system	1.14e-14			ADCY3,AGAP2,AHR,AKAP12,ALDH1A2,ALX1,ANK3,ANXA1,ANXA5,ARNT2,B4GALNT1,BRSK1,BTG1,CACNA2D2,CAMKK1,CASP3,CD200,CDKN2C,CDON,CNTFR,CNTNAP1,COL18A1,COL1A1,COL2A1,COL8A2,COMMD3-BMI1,CPEB3,CSF1,CSPG4,CST3,CYBB,DACT1,DCLK1,DLG4,DLGAP3,DLX1,DOK7,DPYSL3,EGLN3,EN1,EPAS1,EPM2A,FA2H,FES,FGF1,FLNA,FOXA1,FOXO3,FOXO6,GFRA2,GJB2,GJB6,GM2A,GRIP1,HEY1,HOXA10,ID1,ID3,IFT57,IGSF9,IL1RN,IRX3,ITGB1,ITSN1,LEF1,LHX1,LIF,LM…	115
Cellular Assembly and Organization,Cellular Function and Maintenance	Organization of cytoplasm	1.59e-14		-1.662	ABCA1,ABLIM1,ACKR1,ACTG1,ACTR2,ADCY3,ADM,AGAP2,AGTPBP1,AHR,AKAP12,ANK3,ANTXR1,ANXA1,ARAP3,ARHGAP1,ARHGAP18,ARHGEF2,ARHGEF6,ATL1,ATP8B1,BBS10,BRSK1,CAMSAP3,CAPG,CASP3,CCN1,CCNA2,CDC42BPA,CDC42EP1,CFL2,CHD3,CHMP4C,CNTNAP1,COL1A1,COMT,CPEB3,CSF1,CYBB,DAAM1,DACT1,DCLK1,DLG4,DNAH5,DNMBP,DOCK4,DPYSL3,DSP,DZIP1,EDN1,EHD1,EMC10,EPAS1,EPM2A,ERG,FES,FGF1,FHDC1,FHL2,FHL3,FLNA,FLRT3,FN1,FOXO6,GEM,GFRA2,GJB2,…	163
Cell Death and Survival	Apoptosis	1.72e-14	Increased	2.396	AAMDC,ABCA1,ABCG1,ADM,AGAP2,AHR,AKAP12,AKR1B1,ALDH1A2,ALDH1A3,ALDOC,AMIGO2,ANTXR1,ANXA1,ANXA5,ARHGAP1,ARHGAP18,ARHGEF11,ARHGEF2,ARHGEF3,ARHGEF6,ARNT2,ASNS,ATMIN,B4GALNT1,BBS10,BDKRB1,BDKRB2,BGN,BTG1,CACNA2D2,CAMK2N2,CASP3,CASQ2,CASZ1,CBX2,CCN1,CCNA2,CD200,CDKN2C,CDON,CNTFR,COL18A1,COL1A1,COL2A1,COMMD3-BMI1,CRLF1,CSF1,CSPG4,CST3,CYBB,CYGB,DECR1,DKK2,DLG4,DLX1,DPP4,DRAM1,DSG2,DSP,E2F2,EDN1,EGLN3,EH…	241
Cellular Development,Connective Tissue Development and Function,Tissue Development	Differentiation of connective tissue cells	1.82e-14		-0.814	AAMDC,ADM,AHR,BGN,C1QL4,CASP3,CCDC3,CCN1,CCNA2,CD200,COL1A1,COL2A1,CSF1,CST3,DACT1,DDR2,DEF6,DKK2,DYSF,EDN1,EGLN3,EPHB4,FAF1,FBLIM1,FGF1,FGF18,FHL2,FN1,FOXO3,GATA4,HDAC9,HEY1,HOXA10,ID1,ID3,IL1A,IL33,ITGB1,KITLG,LEF1,LIF,LOXL2,LRP3,MEDAG,MEF2C,MFAP2,MITF,MKX,MMP11,NFIB,NGFR,NR2F1,PAX6,PDK4,PER2,PKDCC,PLAC8,PLCG2,PPARG,PPARGC1B,PTN,RARRES2,RGS10,RUNX1,RUNX1T1,RUNX2,SAV1,SERPINF1,SFRP2,SLC2A4,SLIT2…	85
Embryonic Development,Organismal Development	Development of head	1.84e-14		0.484	ABCB6,ADCY3,AGTPBP1,ALDH1A2,ALDH1A3,ALX1,ANK3,ANTXR1,ARHGEF11,ARNT2,BARX1,BBS10,BFSP1,C1QTNF5,CASP3,CDON,CHST6,COL11A1,COL18A1,COL1A1,COL2A1,COL5A2,COL8A2,COMMD3-BMI1,CSF1,CSPG4,CST3,DCLK1,DKK2,DLG4,DLX1,DNAH5,DSP,Eda,EDN1,EGLN3,EN1,FAM20A,FLRT3,FN1,FOXF2,FOXO3,FRAS1,FZD1,GABRE,GJB6,HEY1,HSF4,HSPB8,ID1,ID3,IGSF3,IRF6,IRX3,ITGB1,ITGB4,LEF1,LHX1,LIF,LMO4,LRP2,MAP2,MARCKSL1,MDGA1,MEF2C,MFAP2,MITF,NF…	119
Tissue Development	Growth of epithelial tissue	1.98e-14		-0.043	ADAMTS2,ADM,AGAP2,AHR,ALDH1A2,CASP3,CAVIN2,CCN1,CDKN2C,COL18A1,COL1A1,COL1A2,COL8A2,COMMD3-BMI1,CSF1,CYBB,CYGB,DAAM1,DYSF,EDN1,EMC10,EPAS1,EPHB4,ESRP1,FBLN5,FGF1,FGF18,FHL2,FN1,FOXF2,FOXO3,HAS3,HEY1,HMGB1,HSF4,ID1,IFT57,IL1A,IL1RN,IL33,IRF6,ITGB1,KITLG,KRIT1,LOXL2,MEF2C,NCOA3,NFIB,NFKBIA,NGFR,NKX2-2,NR2F2,NTN1,OSMR,PAX6,PIM1,PPARG,PRKCI,PTAFR,PTN,PTPRK,PTPRM,RCAN2,RUNX1,RUNX2,SAV1,SERPINF1,SFRP2,…	90
Cell Death and Survival	Necrosis	2.3e-14	Increased	2.77	ABCG1,ADM,AGAP2,AGTPBP1,AHR,AKAP12,AKR1B1,ALDH1A2,AMIGO2,ANTXR1,ANXA1,ANXA5,ARHGAP1,ARHGAP18,ARHGEF3,ARHGEF6,ASNS,ATMIN,ATP7B,B4GALNT1,BGN,BTG1,CACNA2D2,CAMK2N2,CASP3,CASZ1,CBX2,CCN1,CD200,CDKN2C,CDON,CEL,CNTFR,COL18A1,COL1A1,COL2A1,COL6A1,COMMD3-BMI1,COMT,CRLF1,CSF1,CSPG4,CST3,CYBB,CYGB,DECR1,DEF6,DKK2,DLG4,DLX1,DPP4,DPYSL3,DRAM1,DSG2,DSP,DYSF,E2F2,EDN1,EGLN3,EMILIN2,EN1,EPAS1,EPHB4,EPM2A,ERG,FA…	241
Cancer,Organismal Injury and Abnormalities,Reproductive System Disease	Genital tumor	2.41e-14		0.852	ABCA1,ABCB9,ACAD11,ACP3,ACTG1,ACTR2,ADAMTS2,ADAP2,ADCY7,ADGRB2,ADGRD1,ADM,AGAP2,AGTPBP1,AHR,AKAP12,AKR1B1,ALDH1A2,AMPD2,ANK3,ANKH,ANKRD44,ANP32B,ANTXR1,ANXA1,ANXA3,ANXA5,ARAP3,ARHGAP18,ARHGAP22,ARHGEF11,ARHGEF3,ARHGEF6,ARSL,ASNS,ATL1,ATMIN,ATP10D,ATP7B,ATP8A1,ATP8B1,BAMBI,BBS10,BICC1,C1QTNF5,CACNA2D2,CADM3,CAMK2N2,CASP3,CASQ2,CASZ1,CAVIN2,CBX2,CCDC184,CCDC3,CCN1,CCNA2,CDC42EP1,CDH17,CDKN2C,CDON,C…	432
Cardiovascular System Development and Function	Morphology of cardiovascular system	2.52e-14			ABCA1,ADGRD1,ADM,AHR,AKAP12,ALDH1A2,ARHGAP1,ARHGEF11,BDKRB2,BGN,CASP3,CASQ2,CASZ1,CCNA2,CDKN2C,CDON,CNN1,COL15A1,COL18A1,COL2A1,COL8A2,COL9A2,COMMD3-BMI1,COMT,CST3,CYBB,CYGB,DACT1,DLX1,DPF3,DSG2,DSP,EDN1,EGLN3,EPAS1,EPM2A,ERG,FBLN5,FES,FGF1,FGF18,FHL2,FLNA,FN1,FOXO3,GATA4,GATA5,GPX7,HCK,HDAC9,HEY1,HMGB1,HSD11B2,HSPB8,IL1A,IL1RN,IL33,ITGA7,KITLG,KRIT1,LEF1,LIF,LITAF,LOXL2,MARCKSL1,MBNL2,MEF2C,MFAP…	109
Organismal Development	Morphology of body cavity	2.73e-14			ABCA1,ABCG1,ACP3,ADGRD1,ADM,AHR,AKAP12,AKR1B1,ALDH1A2,AMPD2,ANO1,ANTXR1,ARHGAP1,ARHGEF11,ATMIN,ATP7B,B3GNT5,B4GALNT1,BARX1,BBS10,BDKRB2,BGN,BICC1,CASP3,CASQ2,CASZ1,CBFA2T2,CBX2,CCDC3,CCNA2,CDH17,CDKN2C,CEL,CNN1,COL18A1,COL2A1,COL9A2,COMMD3-BMI1,COMT,CSF1,CST3,CYBB,CYP1A1,DACT1,DECR1,DOK7,DPF3,DPP4,DSG2,DSP,E2F2,EDN1,EGLN3,EPAS1,EPM2A,ERG,FAM20A,FES,FGF1,FGF18,FHL2,FLNA,FN1,FOXF2,FOXN1,FOXO3,FRAS1…	167
Cancer,Dermatological Diseases and Conditions,Organismal Injury and Abnormalities	Skin tumor	3.06e-14		-1.045	ABCG1,ACAD11,ACKR1,ACOT11,ACP3,ACTG1,ADAMTS2,ADAP2,ADCY3,ADGRB2,ADGRD1,ADHFE1,AGAP2,AHCYL2,AHR,AKAP12,AKR1B1,ALDH1A2,AMIGO2,AMPD2,ANGPTL2,ANK3,ANKH,ANKRD45,ANO1,ANTXR1,ANXA1,ANXA3,ANXA5,ARAP3,ARHGAP22,ARHGAP28,ARHGEF11,ARHGEF2,ARHGEF3,ARNT2,ARRDC4,ARSJ,ART3,ATP10D,ATP7B,ATP8A1,ATP8B1,B4GALNT1,BCO2,BDKRB1,BDKRB2,BFSP1,BGN,BICC1,BLVRB,BRSK1,CACNA2D2,CADM3,CARD6,CASP3,CASZ1,CAVIN2,CD248,CDC42BPA,CDC…	453
Cancer,Organismal Injury and Abnormalities	Pelvic tumor	5.53e-14		0.599	ABCA1,ABCB9,ACAD11,ACP3,ACTG1,ACTR2,ADAMTS2,ADAP2,ADCY7,ADGRB2,ADGRD1,ADM,ADM2,AGAP2,AGTPBP1,AHR,AKAP12,AKR1B1,ALDH1A2,ALX1,AMIGO2,AMPD2,ANK3,ANKH,ANKRD44,ANP32B,ANTXR1,ANXA1,ANXA3,ANXA5,ARAP3,ARHGAP18,ARHGAP22,ARHGAP27,ARHGEF11,ARHGEF3,ARHGEF6,ARSL,ASNS,ATL1,ATMIN,ATP10D,ATP7B,ATP8A1,ATP8B1,BAMBI,BBS10,BICC1,C1QTNF5,CACNA2D2,CADM3,CAMK2N2,CARD6,CASP3,CASQ2,CASZ1,CAVIN2,CBFA2T2,CBX2,CCDC184,CCDC3…	455
Cell Morphology,Cellular Assembly and Organization,Cellular Function and Maintenance	Formation of cellular protrusions	6.19e-14		-1.669	ABLIM1,ACKR1,ACTR2,ADCY3,AGAP2,AGTPBP1,AHR,AKAP12,ANK3,ARHGAP1,ARHGEF6,ATL1,ATP8B1,BBS10,BRSK1,CAPG,CASP3,CCN1,CDC42BPA,CDC42EP1,CNTNAP1,CPEB3,CSF1,CYBB,DACT1,DCLK1,DLG4,DNAH5,DNMBP,DPYSL3,DZIP1,EDN1,EHD1,EMC10,FES,FGF1,FHDC1,FLNA,FLRT3,FN1,FOXO6,GEM,GFRA2,GJB2,HCK,HDGFL3,HMGB1,ID1,IFT57,IGSF9,IL1RAP,ITGB1,ITGB4,ITSN1,KITLG,LHX1,LMTK3,MAP2,MIEN1,MPRIP,MYO5B,NCDN,NCKIPSD,NFIB,NFKBIA,NGFR,NOS1AP,NP…	111
Cellular Movement	Invasion of tumor cell lines	8.24e-14	Decreased	-3.412	ABLIM1,ADM,AGAP2,AHR,AKAP12,ALX1,ANK3,ANXA1,ARAP3,ARHGEF11,BDKRB1,CASP3,CCN1,CCNA2,CDC42BPA,COL11A1,COL18A1,COL2A1,CSPG4,CXCL5,DDR2,DEF6,DNMBP,DOCK4,DPP4,DPYSL3,DRAM1,DSP,EDN1,EPAS1,EPHB4,ERG,ESRP1,FAF1,FBLIM1,FBLN5,FHL2,FN1,FOXA1,FOXF2,FOXO3,GSDMB,HAS3,HMGB1,HTRA3,ID1,IRF6,ITGB1,ITGB4,KLF6,LAMC2,LEF1,LOXL2,MAGI1,MAPK12,MITF,NCOA3,NET1,NFKBIA,NGFR,NKD2,NOVA1,NTN1,PAPPA,PARVB,PLCD1,PLGRKT,PPARG,PR…	103
Cancer,Organismal Injury and Abnormalities	Malignant solid organ tumor	1.03e-13		-1.671	ABCG1,ACAD11,ACKR1,ACOT11,ACP3,ACTG1,ADAMTS2,ADAP2,ADCY3,ADGRB2,ADGRD1,ADHFE1,AGAP2,AHCYL2,AHR,AKAP12,AKR1B1,ALDH1A2,AMIGO2,AMPD2,ANGPTL2,ANK3,ANKH,ANKRD45,ANO1,ANTXR1,ANXA1,ANXA3,ANXA5,ARAP3,ARHGAP22,ARHGAP28,ARHGEF11,ARHGEF2,ARHGEF3,ARNT2,ARRDC4,ARSJ,ART3,ATP10D,ATP7B,ATP8A1,ATP8B1,B4GALNT1,BCO2,BDKRB1,BDKRB2,BFSP1,BGN,BICC1,BLVRB,BRSK1,CACNA2D2,CADM3,CAMSAP3,CARD6,CASP3,CASZ1,CAVIN2,CD248,CDC4…	455
Dermatological Diseases and Conditions,Organismal Injury and Abnormalities	Skin lesion	1.03e-13		0.033	ABCG1,ACAD11,ACKR1,ACOT11,ACP3,ACTG1,ADAMTS2,ADAP2,ADCY3,ADGRB2,ADGRD1,ADHFE1,AGAP2,AHCYL2,AHR,AKAP12,AKR1B1,ALDH1A2,AMIGO2,AMPD2,ANGPTL2,ANK3,ANKH,ANKRD45,ANO1,ANTXR1,ANXA1,ANXA3,ANXA5,ARAP3,ARHGAP22,ARHGAP28,ARHGEF11,ARHGEF2,ARHGEF3,ARNT2,ARRDC4,ARSJ,ART3,ATP10D,ATP7B,ATP8A1,ATP8B1,B4GALNT1,BCO2,BDKRB1,BDKRB2,BFSP1,BGN,BICC1,BLVRB,BRSK1,CACNA2D2,CADM3,CARD6,CASP3,CASZ1,CAVIN2,CD248,CDC42BPA,CDC…	454
Cardiovascular System Development and Function,Cellular Movement	Cell movement of endothelial cells	1.27e-13	Decreased	-2.587	ADM,ANXA1,ANXA3,ARHGEF6,BDKRB1,CAVIN2,CCN1,CDC42EP1,COL18A1,CSPG4,DPP4,EDN1,EMC10,EPHB4,ERG,FGF1,FGF18,FLNA,FN1,FOXO3,HAS3,HEY1,HMGB1,ID1,ID3,IL33,ITGB1,ITGB4,KMT2A,LOXL2,MAPK11,MAPK12,MEF2C,NTN1,PIM1,PLXNA1,PLXND1,PPARG,PTN,RCAN2,SEMA3E,SERPINF1,SLIT2,SLIT3,SNAI2,SPP1,TEAD4,TGFBI,THBS1,TMSB10/TMSB4X,TNFSF12,VASH2,VAV2,VEGFC,VIM,WARS1,WNK1,WNT5A	58
Tissue Development	Development of epithelial tissue	1.47e-13		0.173	ADAMTS2,ADM,AHR,ALDH1A2,ARHGAP22,CAVIN2,CCN1,COL18A1,COL1A1,COL1A2,COL8A2,CSF1,CYBB,DAAM1,DYSF,EDN1,EMC10,EPHB4,FGF1,FN1,FOXO3,FRAS1,GJB2,GRIP1,HAS3,HEG1,HEY1,HMGB1,HSF4,ID1,ID3,IL1A,IL1RN,IL33,ITGB1,KITLG,KRIT1,LHX1,LOXL2,MEF2C,MIB1,MITF,NCOA3,NFKBIA,NR2F2,NTN1,PAX6,PIM1,PPARG,PTN,PTPRM,RCAN2,RILPL1,RUNX1,RUNX2,SERPINF1,SLC9A3R2,SLIT2,SNAI2,SPP1,SPRY2,SULF1,TEAD4,TGFB1I1,THBS1,TNFSF12,VASH2,VCL,…	73
Cancer,Dermatological Diseases and Conditions,Organismal Injury and Abnormalities	Skin cancer	1.58e-13			ABCG1,ACAD11,ACKR1,ACOT11,ACP3,ACTG1,ADAMTS2,ADAP2,ADCY3,ADGRB2,ADGRD1,ADHFE1,AGAP2,AHCYL2,AHR,AKAP12,AKR1B1,ALDH1A2,AMIGO2,AMPD2,ANGPTL2,ANK3,ANKH,ANKRD45,ANO1,ANTXR1,ANXA1,ANXA3,ANXA5,ARAP3,ARHGAP22,ARHGAP28,ARHGEF11,ARHGEF2,ARHGEF3,ARNT2,ARRDC4,ARSJ,ART3,ATP10D,ATP7B,ATP8A1,ATP8B1,B4GALNT1,BCO2,BDKRB1,BDKRB2,BFSP1,BGN,BICC1,BLVRB,BRSK1,CACNA2D2,CADM3,CARD6,CASP3,CASZ1,CAVIN2,CD248,CDC42BPA,CDC…	448
Cancer,Organismal Injury and Abnormalities	Secondary tumor	1.76e-13		-0.551	ABCA1,ABLIM1,ADM,AKAP12,ALX1,ANGPTL2,ANK3,ANXA1,ANXA5,ARHGDIG,CAPG,CASP3,CCN1,CD200,CD248,CD3G,CDH17,CDKN2C,CNN1,COL18A1,COMMD3-BMI1,CRYBG1,CRYZ,CSF1,CST3,CXCL5,CYBB,DDR2,DOCK4,DPYSL3,DSG2,EDN1,EN1,EPAS1,EPHB4,ERG,ESRP1,FAF1,FBXO7,FES,FGF1,FLNA,FN1,FOXA1,FOXF2,FOXO3,GCH1,GPR132,HMGB1,HOXA10,HOXC10,ID1,ID3,IDH2,IFNAR2,IL15RA,IL1A,IL1RN,ITGB1,ITGB4,KLF6,KMT2A,LIMD2,LOXL2,MAGI1,MAPK11,MITF,MYOZ2,NCO…	116
Cardiovascular System Development and Function,Cell Morphology,Cellular Development,Organismal Development,Tissue Development	Tubulation of vascular endothelial cells	1.81e-13		0.344	AMIGO2,ANXA1,CAVIN2,CCN1,COL1A1,ERG,FOXO3,ID1,ID3,IL1A,IL33,NCKIPSD,PPARG,PTAFR,PTN,RCAN2,SERPINF1,SLIT2,SNAI2,TEAD4,TGFBI,TRPC1,VASH2,VEGFC,WNK1	25
Cellular Assembly and Organization	Formation of cytoskeleton	2.48e-13		-1.656	ACTG1,ACTR2,ARHGAP18,ARHGAP28,ARHGEF11,ARHGEF2,ARHGEF3,BDKRB2,CAMSAP3,CNTNAP1,COL18A1,DAAM1,DPYSL3,EDN1,FBLIM1,FES,FGF1,FHDC1,FLNA,FN1,GPR65,HCK,HDGFL3,IL1A,INPP5J,ITGB1,ITGB5,LIMCH1,LMOD1,MAGI1,MAP2,MAPK11,MLST8,MPRIP,NCKIPSD,NEK6,NET1,NTN1,PDLIM4,PREX1,PRKCI,RTKN,SERPINF1,SKIL,SLIT2,SORBS1,SPRY2,SYNPO2,SYNPO2L,TACSTD2,TEAD4,TENM1,TGFBI,THBS1,TPM2,TPM4,TPPP,TUBA4A,VAV2,ZYX	60
Cardiovascular System Development and Function,Cellular Movement	Migration of endothelial cells	5.26e-13	Decreased	-2.181	ADM,ANXA1,ANXA3,ARHGEF6,BDKRB1,CAVIN2,CCN1,CDC42EP1,COL18A1,DPP4,EDN1,EMC10,EPHB4,ERG,FGF1,FGF18,FLNA,FN1,FOXO3,HAS3,HEY1,HMGB1,ID1,ID3,IL33,ITGB1,ITGB4,KMT2A,LOXL2,MAPK11,MAPK12,MEF2C,PIM1,PLXNA1,PLXND1,PPARG,PTN,RCAN2,SEMA3E,SERPINF1,SLIT2,SLIT3,SPP1,TEAD4,TGFBI,THBS1,TMSB10/TMSB4X,TNFSF12,VASH2,VAV2,VEGFC,VIM,WARS1,WNT5A	54
Organismal Injury and Abnormalities	Benign lesion	5.35e-13		0.261	ABCA1,ACKR1,Actn3,ADGRD1,AGAP2,AHR,ALDH1A2,ALDOC,ALX1,ANGPTL2,ANKH,ANTXR1,ANXA1,ANXA3,ANXA5,ARHGEF2,ARSL,BDKRB2,CAVIN2,CCN1,CDKN2C,CEL,CLEC16A,COL11A1,COL15A1,COL18A1,COL1A1,COL1A2,COL2A1,COL5A2,COL6A1,COL6A2,COL8A2,COL9A2,CRLF1,CRYZ,CSF1,DACT1,DCLK1,DDR2,E2F2,EDN1,ENO3,EPAS1,FAM20A,FBXO4,FKBP10,FLNA,FOXF2,FOXO3,FRAS1,FTH1,GABRE,GRIP1,HCK,HMGB1,HNMT,HSD11B2,ID1,IDH2,IFNAR2,IL1A,ITGB1,ITGB4,ITM2C,…	111
Cancer,Organismal Injury and Abnormalities,Reproductive System Disease	Genital tract cancer	5.46e-13		-0.894	ABCA1,ABCB9,ACAD11,ACP3,ACTG1,ACTR2,ADAMTS2,ADAP2,ADCY7,ADGRB2,ADGRD1,ADM,AGAP2,AGTPBP1,AKAP12,AKR1B1,ALDH1A2,AMPD2,ANK3,ANKH,ANKRD44,ANP32B,ANTXR1,ANXA1,ANXA3,ANXA5,ARAP3,ARHGAP18,ARHGAP22,ARHGEF11,ARHGEF3,ARHGEF6,ASNS,ATL1,ATMIN,ATP10D,ATP7B,ATP8A1,ATP8B1,BAMBI,BBS10,BICC1,C1QTNF5,CACNA2D2,CADM3,CAMK2N2,CASP3,CASQ2,CASZ1,CAVIN2,CBX2,CCDC184,CCDC3,CCN1,CCNA2,CDC42EP1,CDH17,CDKN2C,CDON,CELF4,CHD3…	420
Cardiovascular System Development and Function,Cell Morphology,Cellular Development,Organismal Development,Tissue Development	Tubulation of endothelial cells	6.43e-13		-0.401	AMIGO2,ANXA1,CAVIN2,CCN1,COL1A1,EDN1,ERG,FLNA,FOXO3,ID1,ID3,IL1A,IL33,NCKIPSD,PPARG,PTAFR,PTN,RCAN2,SERPINF1,SLIT2,SNAI2,TEAD4,TGFBI,TRPC1,VASH2,VEGFC,VIM,WNK1	28
Cardiovascular System Development and Function,Cellular Development,Cellular Function and Maintenance,Cellular Growth and Proliferation,Organismal Development,Tissue Development	Proliferation of endothelial cells	7.09e-13		-0.282	ADAMTS2,ADM,ALDH1A2,CAVIN2,COL18A1,COL1A1,COL1A2,COL8A2,CSF1,CYBB,DAAM1,DYSF,EDN1,EMC10,EPHB4,FGF1,FN1,FOXO3,HAS3,HEY1,HMGB1,ID1,IL1A,IL1RN,IL33,ITGB1,KRIT1,LOXL2,MEF2C,NCOA3,NR2F2,NTN1,PIM1,PPARG,PTN,PTPRM,RCAN2,RUNX2,SERPINF1,SLC9A3R2,SNAI2,SPP1,SULF1,TEAD4,THBS1,TNFSF12,VASH2,VEGFC,VLDLR,WNK1,WNT5A	51
Skeletal and Muscular Disorders	Abnormality of limb	7.3e-13		-0.155	ADAMTS2,ALX1,ARAP3,ATL1,BDKRB1,BDKRB2,BGN,CBX2,CHPF,COL11A1,COL15A1,COL18A1,COL1A1,COL1A2,COL2A1,COL5A2,COL6A1,COL6A2,COL8A2,COL9A2,COMMD3-BMI1,EGLN3,EN1,FN1,GJB2,HOXA10,HOXC10,IGFALS,IL1A,IL1RN,IL33,ITGA7,ITGB4,KCNH2,LITAF,MMP11,NPR3,NTN1,PHEX,PKDCC,PLCD1,PPARGC1B,PRKAR1B,PRRX1,RGS10,RUNX2,SFRP2,SHANK3,SPP1,SPRY2,SULF1,TGFBR3,THBS1,WNT10B,WNT5A	55
Cancer,Organismal Injury and Abnormalities	Pelvic cancer	8.24e-13		-0.894	ABCA1,ABCB9,ACAD11,ACP3,ACTG1,ACTR2,ADAMTS2,ADAP2,ADCY7,ADGRB2,ADGRD1,ADM,ADM2,AGAP2,AGTPBP1,AHR,AKAP12,AKR1B1,ALDH1A2,ALX1,AMIGO2,AMPD2,ANK3,ANKH,ANKRD44,ANP32B,ANTXR1,ANXA1,ANXA3,ANXA5,ARAP3,ARHGAP18,ARHGAP22,ARHGAP27,ARHGEF11,ARHGEF3,ARHGEF6,ASNS,ATL1,ATMIN,ATP10D,ATP7B,ATP8A1,ATP8B1,BAMBI,BBS10,BICC1,C1QTNF5,CACNA2D2,CADM3,CAMK2N2,CARD6,CASP3,CASQ2,CASZ1,CAVIN2,CBFA2T2,CBX2,CCDC184,CCDC3,CCN1…	444
Cellular Assembly and Organization,Tissue Development	Formation of filaments	8.85e-13	Decreased	-2.097	ACTG1,ACTR2,ARHGAP18,ARHGAP28,ARHGEF11,ARHGEF2,ARHGEF3,BDKRB2,CAMSAP3,CNTNAP1,COL18A1,DAAM1,DPYSL3,EDN1,FBLIM1,FES,FGF1,FHDC1,FN1,GPR65,HCK,HDGFL3,IL1A,INPP5J,ITGB1,ITGB5,LIMCH1,LMOD1,MAGI1,MAP2,MAPK11,MLST8,MPRIP,MYBPC3,NCKIPSD,NEK6,NET1,PDLIM4,PREX1,PRKAA2,PRKCI,RTKN,SERPINF1,SERPINH1,SKIL,SLIT2,SORBS1,SPRY2,SYNPO2L,TACSTD2,TEAD4,TENM1,TGFBI,TGFBR3,THBS1,TPM2,TPM4,TPPP,TUBA4A,VAV2,VIM,ZYX	62
Cancer,Organismal Injury and Abnormalities,Reproductive System Disease	Breast carcinoma	9.46e-13		0.239	ABLIM1,ACKR1,AGTPBP1,AK1,AMN,ANGPTL2,ANP32B,ANXA1,ARHGAP22,ARHGEF2,ARHGEF3,ATP10D,B3GNT5,B4GALNT1,BGN,C1QTNF5,CASP3,CASZ1,CBX2,CCDC125,CCN1,CDC42BPA,CDC42EP1,CDKN2C,CNN1,COL11A1,COL1A2,COL5A2,COL6A1,COMMD3,CSPG4,CYBB,DACT1,DDR2,DMXL2,DNAH5,DOCK4,DPP4,DSP,DYSF,ELAC2,EN1,EOGT,ERG,ESRP1,FAM227A,FBLN5,FBXO4,FGF18,FHL2,FKBP5,FLNA,FLRT3,FN1,FNDC4,FOXA1,FRAS1,FZD1,GOSR1,GPR132,GPR65,GPX7,GSDMB,GULP1,GYP…	157
Cancer,Organismal Injury and Abnormalities	Advanced extracranial solid tumor	1.14e-12		0.144	ABCA1,ADM,AKAP12,ALDH1A2,ANGPTL2,ANK3,ANXA1,ATP8B1,CAPG,CCN1,CD200,CD248,CDKN2C,COL15A1,CRYBG1,CRYZ,CSF1,DDR2,DPP4,DPYSL3,DSG2,EDN1,EN1,EPAS1,FES,FGF1,FGF18,FLNA,FN1,FOXF2,GCH1,HOXA10,HOXC10,IFNAR2,IL15RA,IL1A,ITGB1,KLF6,KLK10,LIMD2,LRP2,MAGI1,MAPK11,MYOZ2,NCOA3,NID2,NKD2,NR2F1,OLFML3,PAPPA,PLOD2,PLSCR4,PRKCI,PRRX1,PTAFR,PWWP3B,RAB31,RALGAPA2,SCN1B,SDC1,SEMA3C,SLC7A11,SLIT2,SNAI2,SORT1,SPP1,SYNPO…	77
Cellular Development,Tissue Development	Differentiation of epithelial tissue	1.31e-12		-0.69	ALDOC,ANXA1,BARX1,BTG1,CASP3,CBFA2T2,COL18A1,CSF1,DSP,EDN1,EN1,FGF1,FN1,FOXA1,FOXN1,FZD1,GATA4,GATA5,GRHL1,GSTA1,HSF4,ID1,ID3,IL1A,IRF6,ITGB1,ITGB5,KITLG,LIF,LMO4,LOXL2,MEF2C,MIB1,MITF,NCOA3,NFIB,NIPAL4,NR2F1,PAX6,PIM1,PLCD1,PPARG,PRKAA2,PTN,RUNX1,RUNX2,SAV1,SCEL,TAGLN,TGFB1I1,TNFRSF1A,TNFSF12,UGCG,VEGFC,WLS,WNT10B,WNT5A	57
Cardiovascular System Development and Function,Cellular Development,Cellular Function and Maintenance,Cellular Growth and Proliferation,Organismal Development,Tissue Development	Endothelial cell development	1.34e-12		-0.352	ADAMTS2,ADM,ALDH1A2,ARHGAP22,CAVIN2,CCN1,COL18A1,COL1A1,COL1A2,COL8A2,CSF1,CYBB,DAAM1,DYSF,EDN1,EMC10,EPHB4,FGF1,FN1,FOXO3,HAS3,HEG1,HEY1,HMGB1,ID1,IL1A,IL1RN,IL33,ITGB1,KRIT1,LOXL2,MEF2C,NCOA3,NR2F2,NTN1,PIM1,PPARG,PTN,PTPRM,RCAN2,RUNX1,RUNX2,SERPINF1,SLC9A3R2,SNAI2,SPP1,SULF1,TEAD4,THBS1,TNFSF12,VASH2,VEGFC,VLDLR,WNK1,WNT5A	55
Cancer,Organismal Injury and Abnormalities,Reproductive System Disease	Breast or ovarian carcinoma	1.4e-12		0.239	ABCA1,ABCB9,ABLIM1,ACAD11,ACKR1,ACP3,ACTG1,ACTR2,ADAMTS2,ADGRB2,AGAP2,AGTPBP1,AK1,AKR1B1,ALDH1A2,AMN,AMPD2,ANGPTL2,ANP32B,ANXA1,ARHGAP22,ARHGEF2,ARHGEF3,ATP10D,ATP8A1,ATP8B1,B3GNT5,B4GALNT1,BBS10,BGN,C1QTNF5,CAMK2N2,CASP3,CASZ1,CBX2,CCDC125,CCN1,CDC42BPA,CDC42EP1,CDKN2C,CELF4,CNN1,COL11A1,COL15A1,COL18A1,COL1A2,COL5A2,COL6A1,COL6A2,COMMD3,COMT,CSPG4,CYBB,DACT1,DCLK1,DDR2,DEF6,DMXL2,DNAH5,DOCK4,DO…	231
Organismal Development,Organismal Injury and Abnormalities	Abnormal morphology of head	2.15e-12			ADAMTS2,ADCY3,AHR,AKAP12,ALDH1A3,ALX1,ANK3,ANKH,ANTXR1,ARNT2,ATMIN,B4GALNT1,BARX1,BBS10,BFSP1,BGN,BRSK1,BTG1,CACNA2D2,CASP3,CDKN2C,CDON,CHD3,CHST6,COL18A1,COL2A1,COL5A2,COL8A2,COMMD3-BMI1,CPEB3,CSF1,CSPG4,DCLK1,DDR2,DKK2,DLGAP3,DLX1,EDN1,EGLN3,EHD1,EN1,EPM2A,ESRP1,FA2H,FAM20A,FES,FGF1,FOXF2,GJB2,GM2A,HEY1,HSF4,ID1,ID3,IFT57,IRF6,ITGB4,LEF1,LHX1,LIF,LMO4,LRP2,MAP2,MARCKSL1,MED13L,MITF,NFIB,NGFR,NP…	103
Cancer,Organismal Injury and Abnormalities	Genitourinary carcinoma	2.53e-12		0.113	ABCA1,ABCB9,ACAD11,ACP3,ACTG1,ACTR2,ADAMTS2,ADAP2,ADCY7,ADGRB2,ADGRD1,ADM,AGAP2,AGTPBP1,AHR,AKAP12,AKR1B1,ALDH1A2,AMIGO2,AMPD2,ANK3,ANKH,ANKRD44,ANP32B,ANTXR1,ANXA1,ANXA3,ANXA5,ARAP3,ARHGAP18,ARHGAP22,ARHGAP27,ARHGEF11,ARHGEF3,ARHGEF6,ASNS,ATL1,ATMIN,ATP10D,ATP7B,ATP8A1,ATP8B1,BBS10,BGN,BICC1,BLVRB,C1QTNF5,CACNA2D2,CADM3,CAMK2N2,CARD6,CASQ2,CASZ1,CAVIN2,CBFA2T2,CBX2,CCDC184,CCDC3,CCN1,CCNA2,CD248…	438
Digestive System Development and Function	Development of gastrointestinal tract	3.07e-12		-1.18	ALX1,ANTXR1,BARX1,CDON,COL1A1,COL2A1,COMMD3-BMI1,CSF1,DLX1,DSP,Eda,FAM20A,FN1,FOXF2,FRAS1,FZD1,GABRE,GATA4,ID3,IRF6,ITGB1,LEF1,MAP2,MEF2C,NFIL3,NFKBIA,NGFR,NKX2-2,NKX2-5,PAX6,PAX9,PHEX,PKDCC,PRRX1,RUNX2,SFRP2,SLC4A4,SNAI2,SPRY2,TBX2,TGFBR3,TNFRSF1A,VIM,WLS,WNT5A	45
Cancer,Dermatological Diseases and Conditions,Organismal Injury and Abnormalities	Cutaneous melanoma	3.16e-12			ABCG1,ACAD11,ACKR1,ACOT11,ACP3,ACTG1,ADAMTS2,ADAP2,ADCY3,ADGRB2,ADGRD1,ADHFE1,AGAP2,AHCYL2,AHR,AKAP12,AKR1B1,ALDH1A2,AMIGO2,AMPD2,ANK3,ANKH,ANKRD45,ANO1,ANTXR1,ANXA3,ANXA5,ARAP3,ARHGAP22,ARHGAP28,ARHGEF11,ARHGEF2,ARNT2,ARRDC4,ARSJ,ART3,ATP10D,ATP7B,ATP8A1,ATP8B1,B4GALNT1,BCO2,BDKRB1,BDKRB2,BFSP1,BGN,BICC1,BLVRB,BRSK1,CACNA2D2,CADM3,CARD6,CASP3,CASZ1,CAVIN2,CD248,CDC42BPA,CDC42EP1,CDH17,CEL,CELF4,…	424
Digestive System Development and Function	Development of digestive system	3.18e-12		0.085	AHR,ALDH1A2,ALX1,ANTXR1,BARX1,CDON,COL1A1,COL2A1,COMMD3-BMI1,CSF1,CST3,DACT1,DLX1,DSP,Eda,ERG,FAM20A,FGF1,FN1,FOXF2,FRAS1,FZD1,GABRE,GATA4,GIMAP1-GIMAP5,ID3,IL1A,IRF6,ITGB1,KLF6,KMT2A,LEF1,MAP2,MEF2C,NFIL3,NFKBIA,NGFR,NKX2-2,NKX2-5,PAX6,PAX9,PHEX,PKDCC,PRRX1,RUNX1,RUNX2,SFRP2,SLC4A4,SNAI2,SPRY2,TBX2,TGFBR3,THBS1,TNFRSF1A,VEGFC,VIM,WLS,WNT5A	58
Cardiovascular System Development and Function	Morphology of vessel	3.48e-12			ADM,AHR,BDKRB2,CASP3,CDON,CNN1,COL15A1,COMMD3-BMI1,CST3,CYBB,CYGB,DLX1,EDN1,EGLN3,ERG,FBLN5,FGF1,FGF18,FLNA,FN1,GATA4,HEY1,HSD11B2,IL1A,IL1RN,ITGA7,KRIT1,LEF1,LIF,MEF2C,MFAP2,MIB1,MPRIP,NGFR,NKX2-5,NR2F2,PAPPA,PATZ1,PER2,PLXND1,PPARG,PRRX1,RAC3,SERPINH1,SPP1,THBS1,TNFRSF1A,VAV2,VEGFC,VIM	50
Cell Morphology,Cellular Movement	Cell spreading	3.97e-12		-1.821	AKAP12,ANGPTL2,ANTXR1,ARAP3,CCN1,CSPG4,EHD1,FES,FHL3,FLNA,FN1,GEM,GPR132,HCK,ITGA7,ITGB1,ITGB4,KITLG,MAP2,MPRIP,NCDN,NET1,PARVB,PLCG2,PREX1,PRKAA2,PTN,PTPN14,RAC3,RAP2B,RUNX1,SDC1,SLIT3,SNAI2,SORBS1,SPP1,SPRY2,TGFB1I1,TGFBI,THBS1,VAV2,VCL,VIM,ZYX	44
Cancer,Gastrointestinal Disease,Organismal Injury and Abnormalities	Upper gastrointestinal tract tumor	4.35e-12	Increased	2.213	ABCA1,ABCB9,ACAD11,ACOT11,ADGRB2,ADHFE1,AGAP2,AHR,AKR1B1,AMMECR1,ANK3,ANO1,ANXA1,ARAP3,ARHGAP18,ARHGAP28,ARHGEF11,ARSJ,ATMIN,ATP10D,ATP8A1,B4GALNT1,BAMBI,BDKRB1,BDKRB2,BGN,BRSK1,BTG1,CACNA2D2,CARD6,CASP3,CCN1,CD3G,CDC42EP1,CDKN2C,CELF4,CFL2,CHD3,CHPF,CLEC16A,CNN1,COL11A1,COL15A1,COL18A1,COL1A1,COL1A2,COL6A2,COL8A2,CPEB3,CPZ,CRYBG1,CSPG4,CTPS2,CYP1A1,DAAM1,DDR2,DENND2B,DHX40,DLX1,DMXL2,DNAH5,DOCK4…	233
Nervous System Development and Function,Neurological Disease	Abnormal morphology of nervous system	5.05e-12			ADCY3,AKAP12,ALX1,ANK3,ANXA5,ARNT2,B4GALNT1,BRSK1,BTG1,CACNA2D2,CAMKK1,CASP3,CD200,CDKN2C,CDON,CNTFR,CNTNAP1,COL18A1,COL2A1,COL8A2,COMMD3-BMI1,CPEB3,CSF1,CSPG4,CST3,CYBB,DACT1,DCLK1,DLG4,DLGAP3,DLX1,DOK7,EGLN3,EN1,EPAS1,EPM2A,FA2H,FES,FGF1,FOXA1,FOXO6,GFRA2,GJB2,GM2A,HEY1,HOXA10,ID1,ID3,IFT57,IGSF9,IL1RN,ITGB1,LEF1,LHX1,LIF,LMO4,LRP2,MAP2,MARCKSL1,MBNL2,NCKIPSD,NFIB,NGFR,NKX2-2,NR2F1,NTN1,NYAP1,P…	94
Cardiovascular System Development and Function,Tissue Morphology	Morphology of blood vessel	5.46e-12			ADM,AHR,BDKRB2,CASP3,CDON,CNN1,COL15A1,COMMD3-BMI1,CST3,CYGB,DLX1,EDN1,EGLN3,ERG,FBLN5,FGF1,FGF18,FLNA,FN1,GATA4,HEY1,HSD11B2,IL1A,IL1RN,ITGA7,KRIT1,LEF1,LIF,MEF2C,MFAP2,MIB1,MPRIP,NGFR,NKX2-5,NR2F2,PAPPA,PATZ1,PER2,PLXND1,PPARG,PRRX1,RAC3,SERPINH1,SPP1,TNFRSF1A,VAV2,VIM	47
Cancer,Organismal Injury and Abnormalities	Neoplasia of tumor cell lines	5.94e-12		-1.856	ABCA1,ABLIM1,ALDH1A3,ANXA1,ARHGDIG,CAMK2N2,CASP3,CCN1,CNN1,COL18A1,COMMD3-BMI1,CXCL5,CYBB,DDR2,DPP4,EPAS1,ERG,ESRP1,FAF1,FBLN5,FBXO7,FN1,FOXF2,FOXO3,GPR132,IL33,ITGB1,ITGB4,KLF6,KMT2A,MAGI1,NCOA3,NFKBIA,NTN1,NTN4,PAX9,PDK4,PIM1,PLCD1,PRKAA2,PRKCI,RALGAPA2,SDC1,SERPINF1,SH3BGRL,SKIL,SLC7A11,SLC9A3R2,SNAI2,SOX6,SPP1,SPRY2,TACSTD2,TGFBR3,THBS1,TNNC1,TWIST2,VAV2,VEGFC,WNT5A,WWP2,ZFYVE21	62
Cell Morphology,Tissue Development	Tubulation of cells	6.62e-12		-0.637	AMIGO2,ANXA1,CAVIN2,CCN1,COL1A1,EDN1,ERG,FES,FLNA,FOXO3,ID1,ID3,IL1A,IL33,ITGB1,NCKIPSD,PPARG,PTAFR,PTN,RCAN2,SERPINF1,SLIT2,SNAI2,TEAD4,TGFBI,TRPC1,VASH2,VEGFC,VIM,WNK1,WNT5A	31
Cardiovascular System Development and Function	Morphogenesis of cardiovascular system	8.39e-12		-0.896	AHR,ALDH1A2,CCN1,COL11A1,COL18A1,COL1A1,COL2A1,DSP,EDN1,EPHB4,FES,FLNA,FOXN1,FZD1,GATA4,GATA5,HEG1,HEY1,ID1,IFT57,ITGA7,MEF2C,MIB1,MYBPC3,NKX2-5,NR2F2,PLXND1,PRRX1,SAV1,SEMA3C,SFRP2,SLIT2,SLIT3,SNAI2,SYNPO2L,TBX2,TGFBR3,THBS1,TNNC1,WNT5A,ZFPM1	41
Cellular Development,Tissue Development	Differentiation of epithelial cells	9.58e-12		-1.493	ALDOC,ANXA1,BARX1,CASP3,CBFA2T2,COL18A1,DSP,EDN1,EN1,FGF1,FN1,FOXA1,FOXN1,FZD1,GATA4,GRHL1,GSTA1,HSF4,ID1,ID3,IL1A,IRF6,ITGB1,ITGB5,KITLG,LIF,LMO4,LOXL2,MEF2C,MIB1,MITF,NCOA3,NFIB,NIPAL4,NR2F1,PAX6,PLCD1,PPARG,RUNX1,RUNX2,SAV1,SCEL,TAGLN,TGFB1I1,TNFRSF1A,TNFSF12,UGCG,WLS,WNT10B,WNT5A	50
Cellular Development,Cellular Growth and Proliferation	Cell proliferation of tumor cell lines	1.04e-11		-1.787	ABCB6,ABLIM1,ACP3,ADM,AGAP2,AHR,AKAP12,ALDH1A2,ALX1,ANGPTL2,ANO1,ANTXR1,ANXA1,ARHGEF11,ARHGEF2,ARHGEF6,ASNS,BDKRB1,BDKRB2,CAMK2N1,CAMK2N2,CASP3,CASZ1,CBX2,CCN1,CCNA2,CD248,CD320,CDH17,CDKN2C,CEL,CNN1,COL18A1,COL1A1,CSF1,CYP1A1,DCLK1,DDR2,DPP4,DPYSL3,DSG2,EDN1,EMC10,EMILIN2,EPAS1,EPHB4,ERG,ESRP1,FAM83B,FBLN5,FBXO4,FES,FGF1,FHL2,FKBP5,FLNA,FN1,FOXA1,FOXF2,FOXO3,FTH1,GADD45GIP1,GALNT10,GATA4,GCNT3,G…	169
Gastrointestinal Disease,Hepatic System Disease,Organismal Injury and Abnormalities	Liver lesion	1.95e-11		-0.182	AAMDC,ABCA1,ABCG1,ACKR1,ACOT11,ACP3,ACTG1,ACTR2,ADAMTS2,ADGRB2,ADGRD1,ADM,ADPRH,AGTPBP1,AHR,AKAP12,ALDH1A3,AMIGO2,AMN,ANK3,ANP32B,ANXA1,ANXA3,ANXA5,ARAP3,ARHGAP22,ARHGDIG,ARHGEF11,ARHGEF2,ARHGEF3,ARNT2,ARRDC4,ARSJ,ARSL,ASNS,ATL1,ATP10D,ATP7B,ATP8A1,BBS10,BCO2,BICC1,BRSK1,C1QL4,CACNA2D2,CADM3,CAMK2N1,CAMSAP3,CAPG,CARD6,CASP3,CASZ1,CAVIN2,CBFA2T2,CBX2,CCDC3,CCN1,CCNA2,CD200,CDC42BPA,CDH17,CFDP1,CFL…	369
Organismal Development	Size of body	1.99e-11		-0.396	ABCA1,ACTG1,ADCY3,AHR,ALDH1A2,ANGPTL2,ANO1,ARHGAP1,ARHGEF11,BAMBI,BBS10,BGN,CACNA2D2,CASP3,CBFA2T2,CBX2,CDKN2C,CDON,CELF4,CFL2,COL2A1,COL5A2,COMMD3-BMI1,CSF1,CYBB,DACT1,DDR2,DKK2,DLGAP3,DLX1,DPP4,E2F2,EHD1,EN1,G6PC3,GFRA2,HEY1,ID1,IGFALS,IL1RN,ITPR2,ITSN1,KLF6,LEF1,LIF,LMTK3,MAP2,MBNL2,MFAP2,NCOA3,NFIL3,NFKBIA,NGFR,NPR3,NR2F2,PAPPA,PATZ1,PER2,PIM1,PKDCC,PLAC8,PLCD1,PLCG2,PLGRKT,PLIN2,POU2AF1,PPAR…	92
Cellular Assembly and Organization,Cellular Function and Maintenance,Tissue Development	Formation of actin filaments	2.03e-11		-1.833	ACTG1,ACTR2,ARHGAP18,ARHGAP28,ARHGEF11,ARHGEF2,ARHGEF3,BDKRB2,CNTNAP1,COL18A1,DAAM1,EDN1,FBLIM1,FGF1,FHDC1,FN1,GPR65,HCK,IL1A,ITGB1,ITGB5,LIMCH1,LMOD1,MAGI1,MAP2,MAPK11,MLST8,MPRIP,NCKIPSD,NET1,PDLIM4,PREX1,PRKCI,RTKN,SKIL,SLIT2,SORBS1,SPRY2,SYNPO2L,TACSTD2,TEAD4,TENM1,TGFBI,THBS1,TPM2,TPM4,VAV2,ZYX	48
Nervous System Development and Function	Morphology of central nervous system	2.44e-11			ADCY3,AKAP12,ALDH1A2,ALX1,ANK3,ANXA1,ARNT2,B4GALNT1,BRSK1,BTG1,CACNA2D2,CASP3,CDKN2C,CDON,COL18A1,COL2A1,COMMD3-BMI1,CPEB3,CSPG4,CST3,DCLK1,DLGAP3,DLX1,DPYSL3,EN1,EPM2A,FA2H,FES,FGF1,FLNA,FOXO3,GFRA2,GM2A,HEY1,ID1,ID3,IFT57,IL1RN,IRX3,ITGB1,LEF1,LHX1,LIF,LRP2,MAP2,MARCKSL1,NFIB,NGFR,NKX2-2,NR2F1,NTN1,NYAP1,PATZ1,PAX6,PPARG,PROKR2,SCG5,SCN1B,SEMA7A,SHANK3,SLC12A6,SLC2A1,SLC2A3,SLC4A10,SPP1,TMEM176…	73
Cellular Development,Cellular Growth and Proliferation,Nervous System Development and Function,Tissue Development	Development of neurons	2.83e-11		-1.436	ADCY3,ADGRB2,AGAP2,AGTPBP1,AHR,AMIGO2,ANK3,ATL1,BRSK1,CACNA2D2,CASP3,CCN1,CNTNAP1,CPEB3,CSF1,CYBB,DACT1,DCLK1,DLG4,DLGAP3,DLX1,DOK7,DPYSL3,EHD1,EMC10,EN1,FLNA,FLRT3,FOXO6,GEM,GFRA2,GJB2,HDGFL3,HEY1,HMGB1,ID1,IGSF9,IL1RAP,IRX3,ITGB1,ITSN1,KITLG,LHX1,LIF,MAP2,MDGA1,MEF2C,MYO5B,NCDN,NFIB,NFKBIA,NGFR,NKX2-2,NOS1AP,NPTXR,NR2F1,NTN1,NYAP1,OBSL1,PAX6,PCDHB11,PCDHB14,PKP4,PLXNA1,PLXND1,PREX1,PRKAA2,PRKCI…	93
Cancer,Gastrointestinal Disease,Organismal Injury and Abnormalities	Hepatobiliary carcinoma	2.91e-11		0.739	AAMDC,ABCA1,ABCG1,ACOT11,ACP3,ACTG1,ADAMTS2,AGTPBP1,AHR,ALDH1A3,AMIGO2,AMN,ANK3,ANKRD44,ANP32B,ANXA1,ANXA3,ANXA5,ARAP3,ARHGAP22,ARHGDIG,ARHGEF11,ARHGEF2,ARHGEF3,ARNT2,ARRDC4,ARSJ,ATL1,ATP10D,ATP8A1,BBS10,BCO2,BICC1,BRSK1,C1QL4,CACNA2D2,CADM3,CAMK2N1,CAMKK1,CAMSAP3,CAPG,CARD6,CASZ1,CAVIN2,CBFA2T2,CBX2,CCDC3,CCN1,CCNA2,CD200,CDC42BPA,CDH17,CFDP1,CFL2,CHD3,CHMP4C,CHST2,CHST6,CLCC1,CLEC16A,CLIC5,CNN1…	321
Cancer,Gastrointestinal Disease,Organismal Injury and Abnormalities	Non-colon gastrointestinal cancer	3.48e-11			ABCA1,ABCB9,ACAD11,ACOT11,ADGRB2,ADHFE1,ADM2,AGAP2,ALX1,AMMECR1,ANK3,ANO1,ANXA1,ARAP3,ARHGAP18,ARHGAP28,ARHGEF11,ARSJ,ATMIN,ATP10D,ATP8A1,B4GALNT1,BAMBI,BDKRB1,BDKRB2,BGN,BRSK1,BTG1,CACNA2D2,CARD6,CASP3,CBX2,CCN1,CD3G,CDC42EP1,CELF4,CFL2,CHD3,CHPF,CLEC16A,CNN1,COL11A1,COL15A1,COL18A1,COL1A1,COL1A2,COL6A2,COL8A2,CPEB3,CPZ,CRYBG1,CSPG4,CTPS2,CYP1A1,DAAM1,DCLK1,DDR2,DENND2B,DHX40,DLX1,DMXL2,DNAH5,DO…	245
Cancer,Gastrointestinal Disease,Hepatic System Disease,Organismal Injury and Abnormalities	Liver carcinoma	3.49e-11		0.485	AAMDC,ABCA1,ABCG1,ACP3,ACTG1,ADAMTS2,AGTPBP1,AHR,ALDH1A3,AMIGO2,AMN,ANK3,ANP32B,ANXA1,ANXA3,ANXA5,ARAP3,ARHGAP22,ARHGDIG,ARHGEF11,ARHGEF2,ARHGEF3,ARNT2,ARRDC4,ARSJ,ATL1,ATP10D,ATP8A1,BBS10,BCO2,BICC1,BRSK1,C1QL4,CACNA2D2,CADM3,CAMK2N1,CAMSAP3,CAPG,CARD6,CASZ1,CAVIN2,CBFA2T2,CBX2,CCDC3,CCN1,CCNA2,CD200,CDC42BPA,CDH17,CFDP1,CFL2,CHD3,CHMP4C,CHST2,CHST6,CLCC1,CLEC16A,CLIC5,CNN1,COL11A1,COL18A1,COL1A…	306
Cancer,Gastrointestinal Disease,Organismal Injury and Abnormalities	Upper gastrointestinal tract cancer	3.84e-11			ABCA1,ABCB9,ACAD11,ACOT11,ADGRB2,ADHFE1,AGAP2,AMMECR1,ANK3,ANO1,ANXA1,ARAP3,ARHGAP18,ARHGAP28,ARHGEF11,ARSJ,ATMIN,ATP10D,ATP8A1,B4GALNT1,BAMBI,BDKRB1,BDKRB2,BGN,BRSK1,BTG1,CACNA2D2,CARD6,CASP3,CCN1,CD3G,CDC42EP1,CELF4,CFL2,CHD3,CHPF,CLEC16A,CNN1,COL11A1,COL15A1,COL18A1,COL1A1,COL1A2,COL6A2,COL8A2,CPEB3,CPZ,CRYBG1,CSPG4,CTPS2,CYP1A1,DAAM1,DDR2,DENND2B,DHX40,DLX1,DMXL2,DNAH5,DOCK4,DOCK9,DPF3,DPP4,D…	228
Cancer,Organismal Injury and Abnormalities	Benign Tumors	5.1e-11		0.102	ABCA1,ACKR1,Actn3,ADGRD1,AHR,ALDH1A2,ALDOC,ANGPTL2,ANKH,ANTXR1,ANXA1,ANXA3,ANXA5,ARHGEF2,ARSL,CAVIN2,CCN1,CDKN2C,CEL,CLEC16A,COL11A1,COL15A1,COL18A1,COL1A1,COL1A2,COL2A1,COL5A2,COL6A1,COL6A2,COL8A2,COL9A2,CSF1,DCLK1,DDR2,E2F2,EDN1,ENO3,FAM20A,FBXO4,FKBP10,FLNA,FOXF2,FOXO3,FTH1,HMGB1,HNMT,HSD11B2,ID1,IDH2,IFNAR2,IL1A,ITGB1,ITM2C,KITLG,KRIT1,LEF1,LGR6,MDH1,MMP11,MXRA5,NFIB,NR2F1,NR2F2,PATZ1,PDK4,PI…	93
Cellular Assembly and Organization,Cellular Function and Maintenance,Tissue Development	Formation of actin stress fibers	5.13e-11		-1.557	ACTG1,ARHGAP18,ARHGAP28,ARHGEF11,ARHGEF2,ARHGEF3,BDKRB2,CNTNAP1,COL18A1,DAAM1,EDN1,FBLIM1,FGF1,FHDC1,FN1,GPR65,IL1A,ITGB1,ITGB5,LIMCH1,MAGI1,MAPK11,MPRIP,NCKIPSD,NET1,PDLIM4,PRKCI,RTKN,SKIL,SORBS1,SPRY2,SYNPO2L,TACSTD2,TEAD4,TGFBI,THBS1,TPM2,TPM4,VAV2,ZYX	40
Connective Tissue Development and Function,Connective Tissue Disorders,Organismal Injury and Abnormalities,Skeletal and Muscular Disorders,Skeletal and Muscular System Development and Function,Tissue Development	Abnormal morphology of bone	5.37e-11			ACKR1,ADAMTS2,ALX1,ANKH,ANTXR1,ARHGAP1,BGN,CASP3,CBX2,CDON,CHPF,COL18A1,COL2A1,COMMD3-BMI1,CSF1,DACT1,DDR2,DLX1,EDN1,EN1,FBLIM1,FHL2,FOXF2,HCK,HOXA10,HOXA6,HOXC10,IFT57,IGFALS,IL1RN,ITGB1,KITLG,KMT2A,LEF1,LIF,LMO4,LRP2,MFAP2,NPR3,PDK4,PHEX,PKDCC,PLCG2,PLXNA1,PLXND1,PRRX1,RGS10,RUNX2,SFRP2,SLC4A4,SMURF2,SOX6,SPP1,SULF1,TGFBR3,TNFRSF1A,WNT5A	57
Cancer,Organismal Injury and Abnormalities	Advanced malignant solid tumor	5.64e-11		-0.051	ABCA1,ADM,AKAP12,ALDH1A2,ANGPTL2,ANK3,ANXA1,ATP8B1,BTG1,CAPG,CCN1,CD200,CD248,CDH17,CDKN2C,COL15A1,COL18A1,CRYBG1,CRYZ,CSF1,DDR2,DPP4,DPYSL3,DSG2,EDN1,EN1,EPAS1,FES,FGF1,FGF18,FLNA,FN1,FOXF2,GCH1,HOXA10,HOXC10,IFNAR2,IL15RA,IL1A,IL1RN,ITGB1,KLF6,KLK10,LIMD2,LRP2,MAGI1,MAPK11,MITF,MYOZ2,NCOA3,NID2,NKD2,NR2F1,NR2F2,OLFML3,PAPPA,PLOD2,PLSCR4,PRKCI,PRRX1,PTAFR,PWWP3B,RAB31,RALGAPA2,RUNX2,SCN1B,SDC1,S…	86
Cancer,Organismal Injury and Abnormalities	Benign solid tumor	6.8e-11		0.487	ABCA1,ACKR1,Actn3,ADGRD1,AHR,ALDH1A2,ALDOC,ANGPTL2,ANKH,ANTXR1,ANXA1,ANXA3,ANXA5,ARHGEF2,ARSL,CAVIN2,CCN1,CDKN2C,CEL,CLEC16A,COL11A1,COL15A1,COL18A1,COL1A1,COL1A2,COL2A1,COL5A2,COL6A1,COL6A2,COL8A2,COL9A2,CSF1,DCLK1,DDR2,E2F2,ENO3,FAM20A,FBXO4,FKBP10,FLNA,FOXF2,FOXO3,FTH1,HMGB1,HNMT,HSD11B2,ID1,IDH2,IFNAR2,IL1A,ITGB1,ITM2C,KITLG,KRIT1,LEF1,LGR6,MDH1,MMP11,MXRA5,NFIB,NR2F1,NR2F2,PATZ1,PDK4,PIK3R3,…	92
Cancer,Gastrointestinal Disease,Hepatic System Disease,Organismal Injury and Abnormalities	Hepatobiliary system cancer	7.99e-11		0.92	AAMDC,ABCA1,ABCG1,ACOT11,ACP3,ACTG1,ADAMTS2,AGTPBP1,AHR,ALDH1A3,AMIGO2,AMN,ANK3,ANKRD44,ANP32B,ANXA1,ANXA3,ANXA5,ARAP3,ARHGAP22,ARHGDIG,ARHGEF11,ARHGEF2,ARHGEF3,ARNT2,ARRDC4,ARSJ,ARSL,ATL1,ATP10D,ATP8A1,BBS10,BCO2,BICC1,BRSK1,C1QL4,CACNA2D2,CADM3,CAMK2N1,CAMKK1,CAMSAP3,CAPG,CARD6,CASZ1,CAVIN2,CBFA2T2,CBX2,CCDC3,CCN1,CCNA2,CD200,CDC42BPA,CDH17,CFDP1,CFL2,CHD3,CHMP4C,CHST2,CHST6,CLCC1,CLEC16A,CLIC5…	328
Cellular Movement	Cell movement of myeloid cells	7.99e-11		-1.399	ABCA1,ACKR1,ADM,ANGPTL2,ANXA1,ARAP3,ARHGAP1,ARHGAP18,CAPG,CCN1,COL1A1,CSF1,CST3,CXCL5,CYBB,DDR2,DPP4,DYSF,EDN1,EGLN3,EPAS1,FHL2,FLNA,FN1,FOXO6,G6PC3,GCNT1,GJB2,GLIS2,HCK,HMGB1,ID1,IL15RA,IL1A,IL1RN,IL33,IRF6,ITGB1,KITLG,KLF6,LITAF,MAPK12,MMP28,NFKBIA,NTN1,PCOLCE2,PDK4,PLCG2,PLGRKT,PLXND1,PPARG,PREX1,PTN,RARRES2,S100A14,SDC1,SEMA3E,SERPINB1,SERPINF1,SLC35C1,SLIT2,SLIT3,SPP1,THBS1,TMSB10/TMSB4X,TNF…	71
Cell Morphology	Sprouting	8.29e-11		-1.379	ADM,AGAP2,ANGPTL2,ANXA1,ARAP3,BDKRB2,CASP3,CCN1,COL18A1,CPEB3,DACT1,DLG4,DPYSL3,EMC10,EPHB4,FN1,FOXO6,GEM,GJB2,HDAC9,HMGB1,IGSF9,IL1RAP,ITGB1,ITSN1,KITLG,KMT2A,MYO5B,NFKBIA,NGFR,NOS1AP,NTN1,PKP4,PLXNA1,PRKAA2,PTN,RAC3,RUNX1,RUNX2,SEMA3E,SERPINF1,SHANK3,SKIL,SLIT2,SPP1,SPRY2,SULF1,TGFBI,THBS1,TPBG,TRPC1,UGCG,UNC5B,VEGFC,VGF,VIM,WNT5A	57
Embryonic Development,Organ Development,Organismal Development,Skeletal and Muscular System Development and Function,Tissue Development	Development of striated muscle	8.39e-11		0	ALDH1A2,CCNA2,CDON,CFL2,COL11A1,DAAM1,DYSF,GATA4,HDAC9,HMGB1,ITGB1,LEF1,MEF2C,MYBPC3,MYL6B,MYOZ2,NKX2-5,NR2F2,PPARGC1B,PPP2R3A,SDC1,SEMA3C,SKIL,SLIT3,SYPL2,TBX2,TGFBR3,TNNC1,VAMP5,VCL,VIM,ZFPM1	32
Cancer,Gastrointestinal Disease,Organismal Injury and Abnormalities	Oral squamous cell carcinoma	8.69e-11			ABCA1,ACAD11,ACOT11,AGAP2,AMMECR1,ANXA1,ARHGAP18,BAMBI,BDKRB1,BGN,CARD6,CDC42EP1,CELF4,CFL2,CHPF,CLEC16A,CNN1,COL11A1,COL15A1,COL6A2,CPEB3,CPZ,CYP1A1,DAAM1,DDR2,DHX40,DLX1,DMXL2,DOCK9,DPF3,DPP4,DSG2,DSP,DYSF,EMILIN2,ESRP1,FAF1,FAM151A,FGF1,FHDC1,FLRT3,FN1,FOXO3,GCH1,GK5,HEG1,HHIPL1,HTRA3,IGSF3,IL1A,IL1RN,ITGB4,ITGB5,LAMC2,LHFPL4,LMOD1,MBOAT1,ME1,MEF2C,MLST8,MPRIP,NCOA3,NOVA1,NR2F2,NRM,OSMR,PAPPA,…	108
Cellular Assembly and Organization	Development of cytoplasm	9.95e-11		-1.603	ACTG1,ACTR2,ANXA1,ARHGAP18,ARHGAP28,ARHGEF11,ARHGEF2,ARHGEF3,BDKRB2,CAMSAP3,CNTNAP1,COL18A1,DAAM1,DPYSL3,EDN1,EPM2A,FBLIM1,FES,FGF1,FHDC1,FLNA,FN1,GPR65,HCK,HDGFL3,IL1A,INPP5J,ITGB1,ITGB5,LIMCH1,LMOD1,MAGI1,MAP2,MAPK11,MLST8,MPRIP,NCKIPSD,NCOA3,NEK6,NET1,NTN1,PDLIM4,PPARG,PPARGC1B,PREX1,PRKCI,RTKN,SERPINF1,SKIL,SLIT2,SORBS1,SPRY2,SYNPO2,SYNPO2L,TACSTD2,TEAD4,TENM1,TGFBI,THBS1,TPM2,TPM4,TPPP,TUBA4…	65
Cancer,Gastrointestinal Disease,Organismal Injury and Abnormalities	Upper gastrointestinal carcinoma	1.09e-10			ABCA1,ABCB9,ACAD11,ACOT11,ADGRB2,ADHFE1,AGAP2,AMMECR1,ANK3,ANO1,ANXA1,ARHGAP18,ARHGAP28,ARHGEF11,ARSJ,ATMIN,ATP10D,ATP8A1,B4GALNT1,BAMBI,BDKRB1,BDKRB2,BGN,BRSK1,CACNA2D2,CARD6,CCN1,CD3G,CDC42EP1,CELF4,CFL2,CHD3,CHPF,CLEC16A,CNN1,COL11A1,COL15A1,COL18A1,COL1A1,COL1A2,COL6A2,COL8A2,CPEB3,CPZ,CRYBG1,CSPG4,CTPS2,CYP1A1,DAAM1,DDR2,DENND2B,DHX40,DLX1,DMXL2,DNAH5,DOCK4,DOCK9,DPF3,DPP4,DPYSL3,DSG2,DSP,DY…	217
Nervous System Development and Function,Organ Morphology,Organismal Development	Morphology of brain	1.14e-10			ADCY3,AKAP12,ALDH1A2,ALX1,ANK3,ANXA1,ARNT2,B4GALNT1,BRSK1,BTG1,CACNA2D2,CASP3,CDKN2C,CDON,COL18A1,COL2A1,COMMD3-BMI1,CPEB3,CSPG4,CST3,DCLK1,DLGAP3,DPYSL3,EN1,EPM2A,FA2H,FES,FGF1,FLNA,FOXO3,GM2A,HEY1,ID1,ID3,IL1RN,IRX3,ITGB1,LEF1,LHX1,LIF,LRP2,MAP2,MARCKSL1,NFIB,NGFR,NR2F1,NTN1,NYAP1,PATZ1,PAX6,PPARG,PROKR2,SCG5,SEMA7A,SHANK3,SLC12A6,SLC2A1,SLC2A3,SLC4A10,SPP1,TMEM176B,TNFRSF1A,VCL,VIM,VLDLR,WNT5A…	67
Cell Death and Survival	Cell death of tumor cell lines	1.25e-10	Increased	2.097	ADM,AGAP2,AHR,AKAP12,AKR1B1,ANXA5,ARHGEF3,ARHGEF6,ASNS,ATMIN,BTG1,CACNA2D2,CAMK2N2,CASP3,CBX2,CCN1,CDKN2C,CDON,CEL,COL18A1,COL1A1,COL2A1,COMMD3-BMI1,CSPG4,CYGB,DKK2,DPP4,DRAM1,DSG2,DSP,E2F2,EDN1,EGLN3,EMILIN2,EN1,EPAS1,EPHB4,EPM2A,ERG,FAF1,FAIM,FKBP5,FN1,FOXA1,FOXO3,FTH1,GALNT10,GATA4,GEM,GIMAP4,GIMAP5,GPR132,GPR65,GPX7,GSTA1,GULP1,HCK,HDAC11,HDAC9,HSPB8,HTRA3,ID1,ID3,IFNAR2,IL15RA,IL1A,IL1RN,ITG…	152
Cardiovascular System Development and Function,Cell Morphology,Cellular Development,Organismal Development,Tissue Development	Branching of endothelial cells	1.56e-10	Decreased	-2.198	ADM,ANGPTL2,ANXA1,BDKRB2,CCN1,COL18A1,EPHB4,FN1,GEM,HDAC9,HMGB1,KITLG,KMT2A,NTN1,RUNX2,SPP1,TGFBI,UNC5B,VEGFC	19
Cellular Development,Connective Tissue Development and Function,Tissue Development	Differentiation of bone	1.62e-10		-1.334	AHR,BGN,CCN1,CD200,COL1A1,CSF1,CST3,DDR2,DEF6,DKK2,EDN1,EPHB4,FAF1,FBLIM1,FGF18,FHL2,FN1,HEY1,HOXA10,ID1,ID3,IL1A,IL33,ITGB1,KITLG,LEF1,LIF,LRP3,MEF2C,MFAP2,MITF,MKX,PAX6,PDK4,PLCG2,PPARG,PPARGC1B,PTN,RGS10,RUNX2,SERPINF1,SFRP2,SNAI2,SPP1,TGFBR3,TNFSF12,TOB1,TWIST2,VEGFC,VIM,WNT10B,WNT5A	52
Cancer,Gastrointestinal Disease,Hepatic System Disease,Organismal Injury and Abnormalities	Liver cancer	1.8e-10		0.696	AAMDC,ABCA1,ABCG1,ACP3,ACTG1,ADAMTS2,AGTPBP1,AHR,ALDH1A3,AMIGO2,AMN,ANK3,ANP32B,ANXA1,ANXA3,ANXA5,ARAP3,ARHGAP22,ARHGDIG,ARHGEF11,ARHGEF2,ARHGEF3,ARNT2,ARRDC4,ARSJ,ARSL,ATL1,ATP10D,ATP8A1,BBS10,BCO2,BICC1,BRSK1,C1QL4,CACNA2D2,CADM3,CAMK2N1,CAMSAP3,CAPG,CARD6,CASZ1,CAVIN2,CBFA2T2,CBX2,CCDC3,CCN1,CCNA2,CD200,CDC42BPA,CDH17,CFDP1,CFL2,CHD3,CHMP4C,CHST2,CHST6,CLCC1,CLEC16A,CLIC5,CNN1,COL11A1,COL18A1,…	312
Cancer,Organismal Injury and Abnormalities	Lymphatic system tumor	1.96e-10		-0.155	ABCG1,ACAD11,ACOT11,ACTG1,ADCY3,AHR,ANK3,ANKH,ANTXR1,ANXA1,ANXA5,ARHGAP1,ARHGEF3,BICC1,BRSK1,BTG1,CAMK2N1,CASP3,CAVIN2,CBX2,CCN1,CCNA2,CD200,CD3G,CDKN2C,CDON,CHD3,CHPF,CLCC1,CNTFR,CNTNAP1,COL11A1,COL15A1,COL18A1,COL1A1,COL1A2,COL2A1,COL6A1,COL6A2,COL8A2,COMMD3-BMI1,COMT,CRYBG1,CYP1A1,CYP4F22,DDR2,DLGAP3,DNAH5,DPP4,DSEL,DSP,E2F2,EDN1,EHD1,EPAS1,ERG,FAF1,FAM151A,FBXO4,FGF11,FKBP9,FLNA,FN1,FOXO3,FZD…	168
Cancer,Gastrointestinal Disease,Organismal Injury and Abnormalities	Oral tumor	2.17e-10			ABCA1,ACAD11,ACOT11,AGAP2,AMMECR1,ANXA1,ARHGAP18,BAMBI,BDKRB1,BGN,CARD6,CDC42EP1,CELF4,CFL2,CHPF,CLEC16A,CNN1,COL11A1,COL15A1,COL1A1,COL6A2,CPEB3,CPZ,CYP1A1,DAAM1,DDR2,DHX40,DLX1,DMXL2,DOCK9,DPF3,DPP4,DSG2,DSP,DYSF,EMILIN2,ESRP1,FAF1,FAM151A,FGF1,FHDC1,FLRT3,FN1,FOXO3,GCH1,GK5,GPX7,HEG1,HHIPL1,HTRA3,IGSF3,IL1A,IL1RN,ITGB4,ITGB5,LAMC2,LHFPL4,LMOD1,MBOAT1,ME1,MEF2C,MLST8,MMP11,MPRIP,NCOA3,NOVA1,NR2…	112
Tissue Development	Branching of epithelial tissue	2.17e-10		-1.7	ADM,AHR,ANGPTL2,ANXA1,BDKRB2,CCN1,COL18A1,EPHB4,FGF1,FN1,GEM,HDAC9,HMGB1,KITLG,KMT2A,NFKBIA,NTN1,RUNX2,SLIT2,SPP1,SPRY2,TGFBI,UNC5B,VEGFC	24
Endocrine System Disorders,Gastrointestinal Disease,Metabolic Disease,Organismal Injury and Abnormalities	Diabetic complication	2.56e-10			ABCA1,ABCG1,ADCY3,AKR1B1,ARHGDIG,CACNA2D2,CAVIN2,CCN1,COL11A1,COL15A1,COL18A1,COL1A1,COL1A2,COL2A1,COL5A2,COL6A1,COL6A2,COL8A2,COL9A2,DAAM1,DPP4,DPYSL3,FBLN5,FBP1,FGF1,FKBP5,FN1,GEM,GNA14,HDAC9,IGSF9,IL15RA,ITSN1,KCNH2,LEF1,ME1,MEF2C,PDK3,PDK4,PLCG2,PPARG,PPP1R3B,PTPRM,RALGAPA2,RTKN,SCG5,SCN1B,SERPINF1,SLC2A3,SLC7A11,SLIT3,SMURF2,SPP1,SRGAP2,SULF1,SYNPO2L,TPM4,VAX2,VEGFC,WNK1	60
Cell-To-Cell Signaling and Interaction,Cellular Movement,Hematological System Development and Function,Immune Cell Trafficking	Recruitment of granulocytes	3.25e-10		0.41	ACKR1,AHR,ANXA1,CSF1,CXCL5,CYP1A1,DPP4,EDN1,EPAS1,GCNT1,GGT5,GPR132,HCK,HMGB1,IL15RA,IL1A,IL1RN,IL33,IRF6,KITLG,LIF,MMP28,NTN1,ORMDL3,PPARG,PREX1,PTN,RARRES2,SEMA3E,SLIT2,SPP1,THBS1,TNFRSF1A,VAV2	34
Cancer,Gastrointestinal Disease,Organismal Injury and Abnormalities	Oral cavity carcinoma	3.96e-10			ABCA1,ACAD11,ACOT11,AGAP2,AMMECR1,ANXA1,ARHGAP18,BAMBI,BDKRB1,BGN,CARD6,CDC42EP1,CELF4,CFL2,CHPF,CLEC16A,CNN1,COL11A1,COL15A1,COL6A2,CPEB3,CPZ,CYP1A1,DAAM1,DDR2,DHX40,DLX1,DMXL2,DOCK9,DPF3,DPP4,DSG2,DSP,DYSF,EMILIN2,ESRP1,FAF1,FAM151A,FGF1,FHDC1,FLRT3,FN1,FOXO3,GCH1,GK5,HEG1,HHIPL1,HTRA3,IGSF3,IL1A,IL1RN,ITGB4,ITGB5,LAMC2,LHFPL4,LMOD1,MBOAT1,ME1,MEF2C,MLST8,MMP11,MPRIP,NCOA3,NOVA1,NR2F2,NRM,OSMR,…	109
Cancer,Organismal Injury and Abnormalities	Lymphoid cancer	3.99e-10		-0.155	ABCG1,ACAD11,ACOT11,ACTG1,ADCY3,AHR,ANK3,ANKH,ANTXR1,ANXA1,ANXA5,ARHGAP1,ARHGEF3,BICC1,BRSK1,BTG1,CAMK2N1,CASP3,CAVIN2,CBX2,CCN1,CCNA2,CD200,CD3G,CDKN2C,CDON,CHD3,CHPF,CLCC1,CNTFR,CNTNAP1,COL11A1,COL15A1,COL18A1,COL1A1,COL1A2,COL2A1,COL6A1,COL6A2,COL8A2,COMMD3-BMI1,COMT,CRYBG1,CYP1A1,CYP4F22,DDR2,DLGAP3,DNAH5,DPP4,DSEL,DSP,E2F2,EDN1,EPAS1,ERG,FAF1,FAM151A,FBXO4,FGF11,FKBP9,FLNA,FN1,FOXO3,FZD1,GAB…	165
Cellular Movement,Hematological System Development and Function,Immune Cell Trafficking,Inflammatory Response	Cell movement of phagocytes	4.24e-10		-1.592	ABCA1,ACKR1,ADM,ANGPTL2,ANXA1,ARAP3,ARHGAP1,ARHGAP18,CAPG,CCN1,COL1A1,CSF1,CST3,CXCL5,CYBB,DDR2,DPP4,DYSF,EDN1,EGLN3,EPAS1,FHL2,FLNA,FN1,FOXO6,G6PC3,GCNT1,GJB2,GLIS2,HCK,HMGB1,IL15RA,IL1A,IL1RN,IL33,IRF6,ITGB1,KITLG,KLF6,LITAF,MAPK12,MMP28,NFKBIA,NTN1,PCOLCE2,PDK4,PLCG2,PLGRKT,PLXND1,PPARG,PREX1,PTN,RARRES2,S100A14,SDC1,SEMA3E,SERPINB1,SERPINF1,SLAMF9,SLIT2,SLIT3,SPP1,THBS1,TMSB10/TMSB4X,TNFRSF1A…	70
Cell Death and Survival	Apoptosis of tumor cell lines	4.33e-10		1.752	ADM,AGAP2,AHR,AKAP12,AKR1B1,ANXA5,ARHGEF3,ARHGEF6,ASNS,ATMIN,CACNA2D2,CAMK2N2,CASP3,CBX2,CCN1,CDKN2C,CDON,COL18A1,COL1A1,COMMD3-BMI1,CSPG4,CYGB,DKK2,DPP4,DSG2,DSP,E2F2,EDN1,EGLN3,EMILIN2,EN1,EPAS1,EPHB4,ERG,FAF1,FAIM,FKBP5,FN1,FOXA1,FOXO3,FTH1,GALNT10,GATA4,GEM,GIMAP4,GIMAP5,GPR132,GPR65,GSTA1,HCK,HDAC11,HDAC9,HSPB8,ID1,ID3,IFNAR2,IL15RA,IL1A,ITGB1,ITGB4,ITPR2,ITSN1,KCNB1,KITLG,KLF6,KMT2A,LIF,LMO…	126
Organismal Development	Abnormal morphology of body cavity	4.64e-10			ABCA1,ACP3,ADGRD1,ADM,AHR,AKAP12,AKR1B1,ALDH1A2,AMPD2,ANTXR1,ARHGEF11,ATMIN,ATP7B,B3GNT5,BARX1,BBS10,BDKRB2,BGN,CASP3,CASQ2,CBFA2T2,CBX2,CDH17,CDKN2C,COL18A1,COL2A1,COL9A2,COMMD3-BMI1,COMT,CSF1,CST3,CYBB,CYP1A1,DACT1,DOK7,DPF3,DSG2,DSP,E2F2,EDN1,EGLN3,EPAS1,EPM2A,ERG,FAM20A,FES,FHL2,FLNA,FN1,FOXF2,FOXO3,FRAS1,FZD1,GADD45GIP1,GATA4,GATA5,GCNT1,GCNT3,GIMAP1-GIMAP5,GLIS2,GPX7,GRIP1,HCK,HDAC9,HEY1,HM…	139
Cardiovascular System Development and Function,Tissue Morphology	Morphology of artery	4.86e-10			ADM,AHR,BDKRB2,COMMD3-BMI1,CST3,DLX1,EDN1,EGLN3,FGF1,FLNA,FN1,GATA4,HEY1,IL1RN,ITGA7,KRIT1,MEF2C,MFAP2,MIB1,NGFR,NKX2-5,PATZ1,PLXND1,PRRX1,RAC3,SPP1,VAV2,VIM	28
Cell Morphology,Cellular Development	Branching of cells	6e-10		-1.568	ADM,AGAP2,AHR,ANGPTL2,ANXA1,BDKRB2,CASP3,CCN1,COL18A1,CPEB3,DACT1,DLG4,DPYSL3,EMC10,EPHB4,FN1,FOXO6,GEM,GJB2,HDAC9,HMGB1,IGSF9,IL1RAP,ITGB1,ITSN1,KITLG,KMT2A,LOXL2,MYO5B,NFKBIA,NGFR,NOS1AP,NTN1,PKP4,PLXNA1,PRKAA2,PTN,RAC3,RUNX2,SEMA3E,SHANK3,SKIL,SLIT2,SPP1,SULF1,TGFBI,TPBG,TRPC1,UGCG,UNC5B,VEGFC,VGF,WNT5A	53
Cardiovascular Disease,Cardiovascular System Development and Function	Abnormal morphology of cardiovascular system	6.24e-10			ABCA1,ADGRD1,ADM,AHR,AKAP12,ALDH1A2,ARHGEF11,BDKRB2,BGN,CASP3,CASQ2,CDKN2C,CDON,COL15A1,COL18A1,COL2A1,COL8A2,COL9A2,COMMD3-BMI1,COMT,CST3,CYBB,DACT1,DLX1,DPF3,DSG2,DSP,EDN1,EGLN3,EPAS1,EPM2A,ERG,FES,FHL2,FLNA,FN1,FOXO3,GATA4,GATA5,GPX7,HCK,HDAC9,HEY1,HMGB1,HSPB8,IL1RN,IL33,LEF1,LIF,LITAF,LOXL2,MBNL2,MEF2C,MFAP2,MIB1,MMP11,MYBPC3,MYOZ2,NEXN,NFKBIA,NGFR,NKX2-5,NR2F2,PATZ1,PER2,PIM1,PLXND1,PNKD,PPA…	90
Cancer,Gastrointestinal Disease,Organismal Injury and Abnormalities	Oral cancer	6.3e-10			ABCA1,ACAD11,ACOT11,AGAP2,AMMECR1,ANXA1,ARHGAP18,BAMBI,BDKRB1,BGN,CARD6,CDC42EP1,CELF4,CFL2,CHPF,CLEC16A,CNN1,COL11A1,COL15A1,COL1A1,COL6A2,CPEB3,CPZ,CYP1A1,DAAM1,DDR2,DHX40,DLX1,DMXL2,DOCK9,DPF3,DPP4,DSG2,DSP,DYSF,EMILIN2,ESRP1,FAF1,FAM151A,FGF1,FHDC1,FLRT3,FN1,FOXO3,GCH1,GK5,HEG1,HHIPL1,HTRA3,IGSF3,IL1A,IL1RN,ITGB4,ITGB5,LAMC2,LHFPL4,LMOD1,MBOAT1,ME1,MEF2C,MLST8,MMP11,MPRIP,NCOA3,NOVA1,NR2F2,NR…	110
Cellular Movement	Cell movement of blood cells	6.77e-10	Decreased	-2.395	ABCA1,ABCG1,ACKR1,ADM,AHR,AKR1B1,ANGPTL2,ANXA1,ARAP3,ARHGAP1,ARHGAP18,ARHGEF6,BDKRB1,BGN,CAPG,CCN1,CD200,CHST2,COL1A1,COL1A2,CSF1,CST3,CXCL5,CYBB,CYP1A1,DDR2,DEF6,DPP4,DYSF,EDN1,EGLN3,EPAS1,FGF1,FHL2,FLNA,FN1,FOXO6,G6PC3,GCNT1,GGT5,GJB2,GLIS2,GPR132,GSDMD,GYPC,HCK,HMGB1,ID1,IL15RA,IL1A,IL1RN,IL33,IRF6,ITGB1,ITGB7,KITLG,KLF6,LIF,LITAF,MAPK12,MIB1,MMP28,NFIL3,NFKBIA,NTN1,ORMDL3,PCOLCE2,PDK4,PLCG2,P…	102
Cellular Development,Cellular Growth and Proliferation,Connective Tissue Development and Function,Tissue Development	Development of connective tissue cells	6.85e-10		0.219	AHR,COL11A1,CSF1,CST3,CYP1A1,DKK2,DZIP1,EDN1,FGF18,FHL2,FLNA,FNDC5,FOXO3,GPR65,HEY1,HOXA10,ID1,ID3,IL1A,IL1RN,IL33,ITGB1,KITLG,KMT2A,LIF,MEF2C,MITF,NFKBIA,PAX6,PPARG,RUNX1,RUNX2,SFRP2,SOX6,SPP1,SULF1,TGFB1I1,TNFRSF1A,TNFSF12,WNT10B	40
Cell-To-Cell Signaling and Interaction	Interaction of tumor cell lines	8.09e-10	Decreased	-3.062	AKAP12,ANXA1,ANXA5,CCN1,CD248,CDH17,CHST6,CNTFR,COMMD3-BMI1,CSF1,CYBB,DPP4,DSG2,DSP,DYSF,FBLIM1,FBLN5,FES,FLNA,FN1,HAS3,HCK,HMGB1,ITGB1,ITGB4,ITGB5,KITLG,LAMC2,LEF1,LIF,LRP2,MAD2L1,MAGI1,NET1,NFKBIA,PARVB,PPARG,PRSS2,PTAFR,PTPN14,PTPRM,SDC1,SERPINF1,SERPINH1,SLC12A6,SLIT2,SPP1,TGFB1I1,THBS1,VCL,VEGFC,WNT5A,ZYX	53
Cellular Movement,Immune Cell Trafficking	Leukocyte migration	8.36e-10	Decreased	-2.55	ABCA1,ABCG1,ACKR1,ADM,AHR,ANGPTL2,ANXA1,ARAP3,ARHGAP1,ARHGAP18,ARHGEF6,BDKRB1,BGN,CAPG,CCN1,CD200,CHST2,COL1A1,COL1A2,CSF1,CST3,CXCL5,CYBB,CYP1A1,DDR2,DEF6,DPP4,DYSF,EDN1,EGLN3,EPAS1,FGF1,FHL2,FLNA,FN1,FOXO6,G6PC3,GCNT1,GGT5,GJB2,GLIS2,GPR132,GSDMD,GYPC,HCK,HMGB1,ID1,IL15RA,IL1A,IL1RN,IL33,IRF6,ITGB1,ITGB7,KITLG,KLF6,LIF,LITAF,MAPK12,MIB1,MMP28,NFIL3,NFKBIA,NTN1,ORMDL3,PCOLCE2,PDK4,PLCG2,PLGRKT,P…	101
Cellular Movement,Hematological System Development and Function,Immune Cell Trafficking	Cell movement of leukocytes	8.39e-10	Decreased	-2.423	ABCA1,ABCG1,ACKR1,ADM,AHR,ANGPTL2,ANXA1,ARAP3,ARHGAP1,ARHGAP18,BDKRB1,BGN,CAPG,CCN1,CHST2,COL1A1,CSF1,CST3,CXCL5,CYBB,DDR2,DEF6,DPP4,DYSF,EDN1,EGLN3,EPAS1,FHL2,FLNA,FN1,FOXO6,G6PC3,GCNT1,GJB2,GLIS2,GPR132,GSDMD,HCK,HMGB1,ID1,IL15RA,IL1A,IL1RN,IL33,IRF6,ITGB1,ITGB7,KITLG,KLF6,LITAF,MAPK12,MIB1,MMP28,NFIL3,NFKBIA,NTN1,PCOLCE2,PDK4,PLCG2,PLGRKT,PLXND1,POU2AF1,PPARG,PREX1,PTN,RARRES2,RUNX1,S100A14,SD…	88
Cellular Development,Connective Tissue Development and Function,Tissue Development	Differentiation of bone cells	9.74e-10		-1.355	AHR,BGN,CCN1,CD200,COL1A1,CSF1,CST3,DDR2,DEF6,DKK2,EDN1,EPHB4,FAF1,FBLIM1,FGF18,FHL2,FN1,HEY1,HOXA10,ID1,ID3,IL1A,IL33,LEF1,LIF,LRP3,MEF2C,MFAP2,MITF,MKX,PAX6,PDK4,PLCG2,PPARG,PPARGC1B,PTN,RGS10,RUNX2,SERPINF1,SFRP2,SNAI2,SPP1,TGFBR3,TNFSF12,TOB1,TWIST2,VEGFC,VIM,WNT10B,WNT5A	50
Cell Morphology,Cellular Development,Cellular Growth and Proliferation,Nervous System Development and Function,Organismal Development,Tissue Development	Morphogenesis of neurons	1.05e-09		-1.063	ADCY3,AGAP2,AGTPBP1,AHR,ANK3,ATL1,BRSK1,CASP3,CCN1,CNTNAP1,CPEB3,CSF1,CYBB,DACT1,DCLK1,DLG4,DPYSL3,EHD1,EMC10,FLNA,FLRT3,FOXO6,GEM,GFRA2,GJB2,HDGFL3,HMGB1,ID1,IGSF9,IL1RAP,ITGB1,ITSN1,LHX1,MAP2,MEF2C,MYO5B,NCDN,NFIB,NFKBIA,NGFR,NOS1AP,NPTXR,NTN1,NYAP1,OBSL1,PAX6,PKP4,PLXNA1,PREX1,PRKAA2,PRKCI,PTN,PTPRK,PTPRM,RAC3,SEMA3E,SEMA7A,SERPINF1,SHANK3,SKIL,SLIT2,SLIT3,SRGAP2,SULF1,TPBG,TRIP6,TRPC1,UGCG,VA…	73
Cellular Movement,Hematological System Development and Function,Immune Cell Trafficking,Inflammatory Response	Cell movement of macrophages	1.09e-09		-1.308	ACKR1,ANGPTL2,ANXA1,CCN1,CSF1,CYBB,EDN1,EGLN3,EPAS1,FHL2,FLNA,FN1,FOXO6,G6PC3,GLIS2,HCK,HMGB1,IL15RA,IL1A,IL1RN,IL33,IRF6,ITGB1,KLF6,LITAF,MMP28,NTN1,PCOLCE2,PDK4,PLGRKT,PLXND1,PPARG,PTN,RARRES2,SDC1,SEMA3E,SLIT2,SPP1,THBS1,TNFSF12,WLS,WNT5A	42
Cancer,Organismal Injury and Abnormalities	Visceral metastasis	1.09e-09		0.068	ADM,AKAP12,ANGPTL2,ANK3,ANXA1,CAPG,CCN1,CD200,CD248,CDH17,CDKN2C,CRYBG1,CRYZ,CSF1,DDR2,DPYSL3,DSG2,EN1,EPAS1,FGF1,FOXF2,GCH1,HOXA10,HOXC10,IL15RA,IL1A,ITGB1,KLF6,MAGI1,MAPK11,MYOZ2,NCOA3,NID2,NKD2,NR2F1,OLFML3,PAPPA,PLOD2,PLSCR4,PRRX1,RAB31,RALGAPA2,SDC1,SLC7A11,SNAI2,SPP1,SYNPO2L,TGFBR3,THBS1,TUBA4A,VEGFC,WLS,WNT5A	53
Cancer,Gastrointestinal Disease,Hepatic System Disease,Organismal Injury and Abnormalities	Liver tumor	1.16e-09		0.795	AAMDC,ABCA1,ABCG1,ACOT11,ACP3,ACTG1,ACTR2,ADAMTS2,ADGRB2,ADGRD1,ADPRH,AGTPBP1,AHR,ALDH1A3,AMIGO2,AMN,ANK3,ANP32B,ANXA1,ANXA3,ANXA5,ARAP3,ARHGAP22,ARHGDIG,ARHGEF11,ARHGEF2,ARHGEF3,ARNT2,ARRDC4,ARSJ,ARSL,ASNS,ATL1,ATP10D,ATP7B,ATP8A1,BBS10,BCO2,BICC1,BRSK1,C1QL4,CACNA2D2,CADM3,CAMK2N1,CAMSAP3,CAPG,CARD6,CASZ1,CAVIN2,CBFA2T2,CBX2,CCDC3,CCN1,CCNA2,CD200,CDC42BPA,CDH17,CFDP1,CFL2,CHD3,CHMP4C,CHST2,CHS…	349
Cancer,Organismal Injury and Abnormalities	Genitourinary adenocarcinoma	1.22e-09		0	ABCA1,ABCB9,ACAD11,ACP3,ACTG1,ACTR2,ADAMTS2,ADAP2,ADCY7,ADGRB2,ADGRD1,ADM,AGAP2,AGTPBP1,AKAP12,AKR1B1,ALDH1A2,AMPD2,ANK3,ANKH,ANKRD44,ANP32B,ANXA1,ANXA3,ANXA5,ARAP3,ARHGAP18,ARHGAP22,ARHGEF11,ARHGEF3,ARHGEF6,ASNS,ATL1,ATMIN,ATP10D,ATP7B,ATP8A1,ATP8B1,BBS10,BGN,BICC1,BLVRB,C1QTNF5,CACNA2D2,CASQ2,CASZ1,CAVIN2,CBX2,CCDC184,CCN1,CCNA2,CDC42EP1,CDH17,CDKN2C,CDON,CELF4,CHD3,CHPF,CHST2,CLEC16A,CLIC2,CNN…	384
Cancer,Organismal Injury and Abnormalities,Reproductive System Disease	Male genital neoplasm	1.34e-09		0.6	ABCA1,ABCB9,ACP3,ADAMTS2,ADAP2,ADCY7,ADGRD1,AGAP2,AKAP12,AKR1B1,ALDH1A2,ANK3,ANTXR1,ANXA1,ANXA3,ARAP3,ARHGAP18,ARHGAP22,ARHGEF3,ASNS,ATMIN,ATP10D,ATP8B1,BAMBI,BBS10,BICC1,C1QTNF5,CACNA2D2,CADM3,CASP3,CASQ2,CAVIN2,CBX2,CCDC184,CCDC3,CDC42EP1,CDH17,CDKN2C,CDON,CELF4,CHD3,CHMP2A,CHPF,CHST2,CLEC16A,CNTFR,CNTNAP1,COL11A1,COL15A1,COL18A1,COL1A1,COL5A2,COL6A2,CRYBG1,CSDC2,CSF1,CSPG4,DACT1,DCLK1,DDR2,DEN…	271
Cancer,Organismal Injury and Abnormalities	Cancer of head	1.4e-09			ABCA1,ACAD11,ACOT11,AGAP2,AKAP12,AMMECR1,ANXA1,ARHGAP18,BAMBI,BDKRB1,BGN,CARD6,CBFA2T2,CDC42EP1,CDKN2C,CELF4,CFL2,CHPF,CLEC16A,CNN1,COL11A1,COL15A1,COL1A1,COL6A2,CPEB3,CPZ,CYP1A1,DAAM1,DDR2,DHX40,DLX1,DMXL2,DOCK9,DPF3,DPP4,DSG2,DSP,DYSF,EMILIN2,ESRP1,FAF1,FAM151A,FGF1,FHDC1,FLRT3,FN1,FOXO3,GCH1,GK5,HDAC9,HEG1,HHIPL1,HTRA3,IGSF3,IL1A,IL1RN,ITGB4,ITGB5,KHDRBS3,LAMC2,LHFPL4,LMOD1,LOXL2,MAD2L1,MBOAT1…	120
Cell Morphology,Cellular Assembly and Organization,Cellular Development,Cellular Function and Maintenance,Cellular Growth and Proliferation,Nervous System Development and Function,Organismal Development,Tissue Development	Neuritogenesis	1.46e-09		-1.063	ADCY3,AGAP2,AGTPBP1,AHR,ANK3,ATL1,BRSK1,CASP3,CCN1,CNTNAP1,CPEB3,CSF1,CYBB,DACT1,DCLK1,DLG4,DPYSL3,EHD1,EMC10,FLNA,FLRT3,FOXO6,GEM,GFRA2,GJB2,HDGFL3,HMGB1,ID1,IGSF9,IL1RAP,ITGB1,ITSN1,LHX1,MAP2,MYO5B,NCDN,NFIB,NFKBIA,NGFR,NOS1AP,NPTXR,NTN1,NYAP1,OBSL1,PAX6,PKP4,PLXNA1,PREX1,PRKAA2,PRKCI,PTN,PTPRK,PTPRM,RAC3,SEMA3E,SEMA7A,SERPINF1,SHANK3,SKIL,SLIT2,SLIT3,SRGAP2,SULF1,TPBG,TRIP6,TRPC1,UGCG,VAX2,VGF…	72
Cell-To-Cell Signaling and Interaction,Cellular Movement	Recruitment of myeloid cells	1.46e-09		-0.153	ACKR1,AHR,ANXA1,CCN1,CSF1,CXCL5,CYP1A1,DPP4,EDN1,EPAS1,GCNT1,GGT5,GPR132,HCK,HMGB1,IL15RA,IL1A,IL1RN,IL33,IRF6,ITGB7,KITLG,LIF,MMP28,NFKBIA,NTN1,ORMDL3,PLGRKT,PPARG,PREX1,PTN,RARRES2,SEMA3E,SLIT2,SPP1,THBS1,TNFRSF1A,UCP2,VAV2	39
Cardiovascular Disease,Cardiovascular System Development and Function,Organismal Injury and Abnormalities	Abnormal morphology of vasculature	1.69e-09			ADM,AHR,ARAP3,ARHGEF11,BDKRB2,CASP3,CDON,COL15A1,COL18A1,COMMD3-BMI1,COMT,CST3,DLX1,EDN1,EGLN3,EPAS1,ERG,FLNA,FN1,GATA4,GJB2,HEY1,ID1,ID3,IL1RN,LEF1,LIF,LOXL2,MEF2C,MFAP2,MIB1,NGFR,NKX2-5,NR2F2,NTN4,PATZ1,PER2,PLXND1,PPARG,PRRX1,SAV1,SPP1,THBS1,TNFRSF1A	44
Cell-To-Cell Signaling and Interaction	Binding of tumor cell lines	1.86e-09	Decreased	-2.967	AKAP12,ANXA1,ANXA5,CCN1,CD248,CDH17,CHST6,CNTFR,COMMD3-BMI1,CSF1,CYBB,DPP4,DSG2,DSP,DYSF,FBLN5,FES,FLNA,FN1,HAS3,HCK,HMGB1,ITGB1,ITGB4,ITGB5,LAMC2,LEF1,LIF,LRP2,MAD2L1,MAGI1,NET1,NFKBIA,PARVB,PPARG,PRSS2,PTAFR,PTPN14,PTPRM,SDC1,SERPINF1,SERPINH1,SLC12A6,SLIT2,SPP1,TGFB1I1,THBS1,VCL,VEGFC,WNT5A,ZYX	51
Cancer,Organismal Injury and Abnormalities,Reproductive System Disease	Prostatic tumor	2.17e-09		0.534	ABCA1,ABCB9,ACP3,ADAMTS2,ADAP2,ADCY7,ADGRD1,AGAP2,AKAP12,AKR1B1,ALDH1A2,ANK3,ANTXR1,ANXA1,ANXA3,ARAP3,ARHGAP18,ARHGAP22,ARHGEF3,ASNS,ATMIN,ATP10D,ATP8B1,BAMBI,BBS10,BICC1,C1QTNF5,CACNA2D2,CADM3,CASP3,CASQ2,CAVIN2,CBX2,CCDC184,CCDC3,CDC42EP1,CDH17,CDKN2C,CDON,CELF4,CHD3,CHPF,CHST2,CLEC16A,CNTFR,CNTNAP1,COL11A1,COL15A1,COL18A1,COL1A1,COL5A2,COL6A2,CRYBG1,CSDC2,CSF1,CSPG4,DACT1,DCLK1,DDR2,DENND5B,DL…	267
Cellular Development,Cellular Growth and Proliferation,Nervous System Development and Function,Tissue Development	Proliferation of neuronal cells	2.66e-09		-0.837	ANK3,ARHGEF11,B4GALNT1,BRSK1,CDC42BPA,CHST2,CLPTM1,COTL1,CSF1,CXCL5,DCLK1,DLG4,DPYSL3,FAIM,FBLN5,FGF1,FGF18,FKBP5,FN1,GFRA2,HDGFL3,HMGB1,ID1,ID3,IGSF9,IRX3,ITGB1,KITLG,LIF,MAP2,MIB1,MPRIP,NCDN,NFKBIA,NGFR,NOS1AP,NTN1,PAX6,PKP4,PLXNA1,PPARG,PROKR2,PTN,PTPRM,RTKN,SCN1B,SEMA7A,SKIL,SLC2A3,SLIT2,SPP1,SPRY2,SRGAP2,TENM1,THBS1,TNFRSF1A,TRPC1,VCL,VEGFC,VGF,VIM,VLDLR,WNT5A	63
Cancer,Organismal Injury and Abnormalities	Head and neck squamous cell carcinoma	2.66e-09			ABCA1,ABCB6,ABCG1,ACAD11,ACOT11,ADGRD1,AGAP2,AKAP12,AMMECR1,ANO1,ANXA1,ARHGAP18,ARHGAP28,ATP10D,BAMBI,BDKRB1,BGN,BICC1,CACNA2D2,CARD6,CASZ1,CBX2,CCN1,CD248,CDC42EP1,CDKL2,CDON,CELF4,CFL2,CHMP4C,CHPF,CILP2,CLEC16A,CLIC2,CNN1,COL11A1,COL15A1,COL18A1,COL1A2,COL6A2,COMT,CPEB3,CPNE2,CPZ,CSPG4,CYP1A1,DAAM1,DCLK1,DDR2,DHX40,DLX1,DMXL2,DNAH5,DNMBP,DOCK9,DPF3,DPP4,DSG2,DSP,DYSF,EDN1,EFCAB2,EMILIN2,ESRP1,F…	192
Cancer,Hematological Disease,Immunological Disease,Organismal Injury and Abnormalities	Neoplasia of leukocytes	2.69e-09		0.218	ABCG1,ACAD11,ACOT11,ACTG1,ADCY3,AHR,ANK3,ANKH,ANTXR1,ANXA1,ANXA5,ARHGAP1,ARHGEF3,BICC1,BRSK1,BTG1,CAMK2N1,CASP3,CAVIN2,CBX2,CCN1,CCNA2,CD200,CD3G,CDKN2C,CDON,CHD3,CHPF,CLCC1,CNTFR,CNTNAP1,COL11A1,COL15A1,COL1A1,COL1A2,COL2A1,COL6A1,COL6A2,COL8A2,COMMD3-BMI1,COMT,CRYBG1,CYP1A1,CYP4F22,DDR2,DLGAP3,DNAH5,DPP4,DSEL,DSP,E2F2,EPAS1,ERG,FAF1,FAM151A,FBXO4,FGF11,FKBP9,FLNA,FN1,FOXO3,FZD1,GABRE,GATA5,GJB6…	161
Hematological System Development and Function,Tissue Morphology	Quantity of leukocytes	2.82e-09		-0.438	ABCA1,ABCG1,ADM2,AHR,ANXA1,ARHGEF6,B3GNT5,B4GALNT1,CASP3,CCDC3,CD200,CD3G,CDH17,CDKN2C,CHST2,COMMD3-BMI1,COMT,CSF1,CYBB,CYP1A1,DEF6,E2F2,EPAS1,FES,FHL2,FLNA,FOXN1,FOXO3,G6PC3,GCNT1,GIMAP1-GIMAP5,GPR132,GPR83,HCK,HMGB1,ID1,ID3,IFNAR2,IL15RA,IL1A,IL1RN,IL33,IRF6,ITGB5,ITGB7,ITPR2,KITLG,LIF,LITAF,LMO4,MFAP2,MLF1,NFIL3,NFKBIA,NGFR,NIPAL3,ORMDL3,P2RX5,PATZ1,PIK3AP1,PIM1,PLAC8,PLCD1,PLCG2,PLXND1,POU2AF…	96
Cancer,Hematological Disease,Immunological Disease,Organismal Injury and Abnormalities	Lymphocytic cancer	3.07e-09		0.258	ABCG1,ACAD11,ACOT11,ACTG1,ADCY3,AHR,ANK3,ANKH,ANTXR1,ANXA1,ANXA5,ARHGAP1,ARHGEF3,BICC1,BRSK1,BTG1,CAMK2N1,CASP3,CAVIN2,CBX2,CCN1,CCNA2,CD200,CD3G,CDKN2C,CDON,CHD3,CHPF,CLCC1,CNTFR,CNTNAP1,COL11A1,COL15A1,COL1A1,COL1A2,COL2A1,COL6A1,COL6A2,COL8A2,COMMD3-BMI1,COMT,CRYBG1,CYP1A1,CYP4F22,DDR2,DLGAP3,DNAH5,DPP4,DSEL,DSP,E2F2,EPAS1,ERG,FAF1,FAM151A,FBXO4,FGF11,FKBP9,FLNA,FN1,FOXO3,FZD1,GABRE,GATA5,GJB6…	160
Tissue Development	Organization of extracellular matrix	3.16e-09			BGN,CCN1,COL18A1,COL1A1,COL1A2,COL2A1,COL5A2,COL6A1,COL6A2,COL8A2,COL9A2,CST3,DDR2,DPP4,FBLN5,FN1,FOXF2,ITGA7,ITGB1,ITGB4,ITGB5,ITGB7,LAMC2,MFAP2,MMP11,NID2,OLFML2B,PRSS2,SPP1,TGFBI,THBS1,TLL2,VWA1	33
Cancer,Organismal Injury and Abnormalities	Neoplasia of epithelial cells	3.32e-09		-0.324	ABCA1,ABCB6,ABCG1,ACAD11,ACOT11,ADGRD1,AGAP2,AKAP12,AMMECR1,ANGPTL2,ANK3,ANO1,ANXA1,ARHGAP18,ARHGAP28,ASNS,ATP10D,BAMBI,BDKRB1,BDKRB2,BGN,BICC1,CACNA2D2,CARD6,CASZ1,CBX2,CCN1,CD248,CDC42BPA,CDC42EP1,CDH17,CDKL2,CDKN2C,CDON,CELF4,CFL2,CHMP4C,CHPF,CHST6,CILP2,CLEC16A,CLIC2,CNN1,COL11A1,COL15A1,COL18A1,COL1A1,COL1A2,COL6A2,COMT,COTL1,CPEB3,CPNE2,CPZ,CSPG4,CYP1A1,DAAM1,DCLK1,DDR2,DHX40,DKK2,DLX1,DMXL…	247
Cancer,Hematological Disease,Organismal Injury and Abnormalities	Lymphocytic neoplasm	3.38e-09		0.258	ABCG1,ACAD11,ACOT11,ACTG1,ADCY3,AHR,ANK3,ANKH,ANTXR1,ANXA1,ANXA5,ARHGAP1,ARHGEF3,BICC1,BRSK1,BTG1,CAMK2N1,CASP3,CAVIN2,CBX2,CCN1,CCNA2,CD200,CD3G,CDKN2C,CDON,CHD3,CHPF,CLCC1,CNTFR,CNTNAP1,COL11A1,COL15A1,COL1A1,COL1A2,COL2A1,COL6A1,COL6A2,COL8A2,COMMD3-BMI1,COMT,CRYBG1,CYP1A1,CYP4F22,DDR2,DLGAP3,DNAH5,DPP4,DSEL,DSP,E2F2,EPAS1,ERG,FAF1,FAM151A,FBXO4,FGF11,FKBP9,FLNA,FN1,FOXO3,FZD1,GABRE,GATA5,GJB6…	160
Cell-To-Cell Signaling and Interaction,Cellular Movement,Hematological System Development and Function,Immune Cell Trafficking	Recruitment of leukocytes	3.97e-09		-0.244	ACKR1,AHR,ANXA1,CCN1,CD200,CSF1,CXCL5,CYP1A1,DPP4,EDN1,EPAS1,FN1,GCNT1,GGT5,GPR132,HCK,HMGB1,IL15RA,IL1A,IL1RN,IL33,IRF6,ITGB7,KITLG,LIF,MMP28,NFKBIA,NTN1,ORMDL3,PLGRKT,PPARG,PREX1,PTN,RARRES2,SDC1,SEMA3E,SLIT2,SPP1,THBS1,TNFRSF1A,TNFSF12,UCP2,VAV2	43
Cellular Function and Maintenance,Tissue Development	Organization of muscle cells	4.13e-09		-0.749	ACTG1,CASQ2,CFL2,DSG2,DYSF,EDN1,FN1,GATA4,ITGB1,MARCKSL1,MYBPC3,MYOZ2,NCKIPSD,NKX2-5,SYNPO2L,SYPL2	16
Cancer,Organismal Injury and Abnormalities	Metastasis of tumor cell lines	4.15e-09		-0.563	ABCA1,ABLIM1,ANXA1,ARHGDIG,CASP3,CCN1,CNN1,COL18A1,COMMD3-BMI1,CXCL5,CYBB,DDR2,ESRP1,FAF1,FBXO7,FN1,FOXF2,FOXO3,GPR132,ITGB1,ITGB4,MAGI1,NCOA3,NFKBIA,NTN1,NTN4,RALGAPA2,SDC1,SERPINF1,SH3BGRL,SKIL,SLC9A3R2,SNAI2,SPP1,TACSTD2,TGFBR3,THBS1,TNNC1,VAV2,VEGFC,WNT5A,ZFYVE21	42
Cancer,Organismal Injury and Abnormalities	Squamous-cell carcinoma	4.18e-09		-0.59	ABCA1,ABCB6,ABCG1,ACAD11,ACOT11,ADGRD1,AGAP2,AKAP12,AMMECR1,ANGPTL2,ANK3,ANO1,ANXA1,ARHGAP18,ARHGAP28,ASNS,ATP10D,BAMBI,BDKRB1,BDKRB2,BGN,BICC1,CACNA2D2,CARD6,CASZ1,CBX2,CCN1,CD248,CDC42BPA,CDC42EP1,CDH17,CDKL2,CDKN2C,CDON,CELF4,CFL2,CHMP4C,CHPF,CHST6,CILP2,CLEC16A,CLIC2,CNN1,COL11A1,COL15A1,COL18A1,COL1A1,COL1A2,COL6A2,COMT,COTL1,CPEB3,CPNE2,CPZ,CSPG4,CYP1A1,DAAM1,DCLK1,DDR2,DHX40,DKK2,DLX1,DMXL…	246
Cancer,Organismal Injury and Abnormalities,Reproductive System Disease	Tumorigenesis of reproductive tract	4.57e-09		0.193	ABCA1,ABCB9,ACAD11,ACP3,ACTG1,ACTR2,ADAMTS2,ADGRB2,ADM,AGAP2,AGTPBP1,AHR,AKR1B1,ALDH1A2,AMPD2,ANK3,ANKH,ANKRD44,ANP32B,ANXA1,ANXA3,ANXA5,ARHGAP22,ARHGEF11,ARHGEF6,ARSL,ATL1,ATMIN,ATP10D,ATP7B,ATP8A1,ATP8B1,BBS10,BICC1,CADM3,CAMK2N2,CASZ1,CAVIN2,CBX2,CCN1,CCNA2,CDKN2C,CELF4,CLEC16A,CLIC2,CNN1,COL11A1,COL15A1,COL18A1,COL1A2,COL2A1,COL6A2,COMT,CPZ,CRYBG1,CSF1,CSPG4,CYBB,CYP1A1,DACT1,DCLK1,DDR2,DEF6,…	297
Cellular Movement	Homing of cells	4.67e-09	Decreased	-2.013	ACKR1,ACTR2,AKAP12,ANGPTL2,ANXA1,ARAP3,BDKRB2,CAPG,CCN1,CHST2,CSF1,CST3,CXCL5,CYBB,DAAM1,DOCK4,DPP4,DYSF,EDN1,FN1,G6PC3,GCNT1,GPR132,HCK,HMGB1,IL1A,IL33,ITGB1,ITGB7,KITLG,LEF1,LIF,LITAF,LRP2,MEF2C,MMP28,MYO5B,NTN1,PLCG2,PLGRKT,PLXND1,PPARG,PREX1,PTAFR,PTN,RARRES2,RGS10,RUNX1,S100A14,SCN1B,SEMA3E,SERPINB1,SERPINF1,SERPINH1,SLC35C1,SLIT2,SLIT3,SNAI2,SPP1,THBS1,TMSB10/TMSB4X,TNFRSF1A,VEGFC,WARS1,WNK…	66
Cell Death and Survival	Cell survival	4.91e-09		-1.889	ABCA1,ABCB6,ADM,AGAP2,AGTPBP1,AHR,AK1,AMIGO2,ANTXR1,ANXA5,ARAP3,ASNS,ATP7B,BAMBI,CAMK2N1,CASP3,CCN1,CCNA2,CD200,CDC42BPA,CDKN2C,CEL,CNTFR,COL18A1,COL1A1,COMMD3-BMI1,CSF1,CST3,CYBB,DEF6,DPP4,EDN1,EGLN3,EMILIN2,EN1,EPAS1,EPHB4,ERG,FA2H,FES,FGF1,FGF18,FKBP5,FLNA,FN1,FOXO3,FTH1,GATA4,GCH1,GFRA2,GIMAP5,GPR65,HCK,HEY1,HIPK4,HMGB1,HSF4,HSPB8,HTRA3,IL1A,IL1RN,IL33,INPP5J,ITGB1,ITPR2,KITLG,KLF6,LEF1,LHX1,…	138
Cell-To-Cell Signaling and Interaction,Cellular Movement	Recruitment of cells	5.15e-09		-0.354	ACKR1,AHR,ANXA1,CCN1,CD200,CSF1,CXCL5,CYP1A1,DPP4,EDN1,EN1,EPAS1,FN1,GCNT1,GGT5,GPR132,HCK,HMGB1,IL15RA,IL1A,IL1RN,IL33,IRF6,ITGB1,ITGB7,KITLG,LIF,MMP28,NFKBIA,NTN1,ORMDL3,PLGRKT,PPARG,PREX1,PTN,RARRES2,SDC1,SEMA3E,SLIT2,SPP1,THBS1,TNFRSF1A,TNFSF12,UCP2,VAV2,VIM	46
Cancer,Organismal Injury and Abnormalities	Metastasis of cells	5.72e-09		-0.264	ABCA1,ABLIM1,ALX1,ANXA1,ARHGDIG,CASP3,CCN1,CD3G,CNN1,COL18A1,COMMD3-BMI1,CXCL5,CYBB,DDR2,ESRP1,FAF1,FBXO7,FN1,FOXF2,FOXO3,GPR132,ITGB1,ITGB4,MAGI1,NCOA3,NFKBIA,NID2,NTN1,NTN4,RALGAPA2,RUNX2,SDC1,SERPINF1,SH3BGRL,SKIL,SLC9A3R2,SMURF2,SNAI2,SPP1,TACSTD2,TGFBR3,THBS1,TNNC1,VAV2,VEGFC,WNT5A,ZFYVE21	47
Cancer,Organismal Injury and Abnormalities,Reproductive System Disease	Female genital neoplasm	5.92e-09		0.193	ABCA1,ABCB9,ACAD11,ACP3,ACTG1,ACTR2,ADAMTS2,ADGRB2,ADM,AGAP2,AGTPBP1,AHR,AKR1B1,ALDH1A2,AMPD2,ANK3,ANKH,ANKRD44,ANP32B,ANXA1,ANXA3,ANXA5,ARHGAP22,ARHGEF11,ARHGEF6,ARSL,ATL1,ATMIN,ATP10D,ATP7B,ATP8A1,ATP8B1,BBS10,BICC1,CADM3,CAMK2N2,CASZ1,CAVIN2,CBX2,CCN1,CCNA2,CDKN2C,CELF4,CLEC16A,CLIC2,CNN1,COL11A1,COL15A1,COL18A1,COL1A2,COL2A1,COL6A2,COMT,CPZ,CRYBG1,CSF1,CSPG4,CYBB,CYP1A1,DACT1,DCLK1,DDR2,DEF6,…	297
Cancer,Organismal Injury and Abnormalities,Reproductive System Disease	Malignant neoplasm of male genital organ	6.01e-09		-0.894	ABCA1,ABCB9,ACP3,ADAMTS2,ADAP2,ADCY7,ADGRD1,AGAP2,AKAP12,AKR1B1,ALDH1A2,ANK3,ANTXR1,ANXA1,ANXA3,ARAP3,ARHGAP18,ARHGAP22,ARHGEF3,ASNS,ATMIN,ATP10D,ATP8B1,BAMBI,BBS10,BICC1,C1QTNF5,CACNA2D2,CADM3,CASP3,CASQ2,CAVIN2,CBX2,CCDC184,CCDC3,CDC42EP1,CDH17,CDON,CELF4,CHD3,CHMP2A,CHPF,CHST2,CLEC16A,CNTFR,CNTNAP1,COL11A1,COL15A1,COL18A1,COL1A1,COL5A2,COL6A2,CRYBG1,CSDC2,CSF1,CSPG4,DACT1,DCLK1,DDR2,DENND5B,DL…	266
Skeletal and Muscular System Development and Function	Quantity of bone	6.05e-09		-1.25	AHR,ALX1,BGN,CBX2,COL1A1,COL1A2,COL2A1,CSF1,DACT1,DKK2,EN1,FBLIM1,FNDC5,HCK,HOXA10,HOXA6,HOXC10,ID1,IL1A,IL1RN,LIF,MFAP2,NPR3,PAX9,PDK4,PER2,PLCG2,PPARG,PRRX1,RAC3,RGS10,RUNX2,SFRP2,SPP1,TOB1,WNT10B	36
Connective Tissue Development and Function,Tissue Morphology	Quantity of connective tissue	6.9e-09		-0.962	ABCA1,ACOT11,AHR,ANGPTL2,ARHGAP1,ARHGEF11,B4GALNT1,BBS10,BGN,CCDC3,COL1A1,COL2A1,COMT,CSF1,CSPG4,DKK2,EPAS1,FBLIM1,FES,FGF18,FN1,FNDC5,FOXO3,GATA4,GIMAP1-GIMAP5,HCK,HMGB1,HSD11B2,ID1,IL1A,IL1RN,IL33,ITGB1,KITLG,LIF,MFAP2,NFIL3,NPR3,NR2F1,PAX9,PDK4,PER2,PHOSPHO1,PIM1,PLCD1,PLCG2,PLIN2,PPARG,PPARGC1B,RAC3,RGS10,RUNX1,RUNX1T1,RUNX2,SLC2A4,SLC4A4,SOX6,SPP1,SPRY2,TOB1,TRPC1,UCP2,UGCG,VGF,WLS,WNT10B,WN…	67
Cancer,Organismal Injury and Abnormalities,Reproductive System Disease	Prostate cancer	8.11e-09		-0.894	ABCA1,ABCB9,ACP3,ADAMTS2,ADAP2,ADCY7,ADGRD1,AGAP2,AKAP12,AKR1B1,ALDH1A2,ANK3,ANTXR1,ANXA1,ANXA3,ARAP3,ARHGAP18,ARHGAP22,ARHGEF3,ASNS,ATMIN,ATP10D,ATP8B1,BAMBI,BBS10,BICC1,C1QTNF5,CACNA2D2,CADM3,CASP3,CASQ2,CAVIN2,CBX2,CCDC184,CCDC3,CDC42EP1,CDH17,CDON,CELF4,CHD3,CHPF,CHST2,CLEC16A,CNTFR,CNTNAP1,COL11A1,COL15A1,COL18A1,COL1A1,COL5A2,COL6A2,CRYBG1,CSDC2,CSF1,CSPG4,DACT1,DCLK1,DDR2,DENND5B,DLGAP3,DL…	263
Cellular Movement	Migration of tumor cell lines	8.23e-09		-1.9	AGAP2,AHR,AKAP12,ALDH1A3,ANXA1,ARHGEF6,ASNS,BDKRB1,CCN1,CD248,COL11A1,COL18A1,COMMD3-BMI1,CSF1,CST3,CXCL5,DDR2,DEF6,DPP4,DPYSL3,DSP,EDN1,EGLN3,ERG,ESRP1,FAF1,FBLIM1,FBLN5,FBXO4,FGF1,FHL2,FLNA,FN1,FOXA1,FOXF2,FOXO3,HAS3,ID1,IL1A,ITGB1,ITGB4,ITGB5,KITLG,KLF6,LAMC2,LEF1,MAGI1,MAPK11,MITF,NCOA3,NET1,NFKBIA,NKD2,NOVA1,NTN1,PLGRKT,PLXNA1,PREX1,PRKCI,PRRX1,PTAFR,PTN,PTPRK,PTPRM,RALGAPA2,RUNX2,SDC1,SEMA3…	93
Cardiovascular System Development and Function,Organ Morphology,Organismal Development	Morphology of heart	8.68e-09			ABCA1,ADGRD1,ADM,AHR,AKAP12,ALDH1A2,ARHGAP1,ARHGEF11,BGN,CASP3,CASQ2,CASZ1,CCNA2,CDKN2C,COL18A1,COL2A1,COL9A2,COMT,CYBB,DACT1,DPF3,DSG2,DSP,EDN1,EGLN3,EPAS1,EPM2A,ERG,FES,FHL2,FLNA,FN1,FOXO3,GATA4,GATA5,GPX7,HCK,HDAC9,HEY1,HMGB1,HSD11B2,HSPB8,IL1RN,IL33,KITLG,LIF,LITAF,LOXL2,MARCKSL1,MBNL2,MEF2C,MIB1,MMP11,MYBPC3,MYOZ2,NEXN,NFKBIA,NKX2-5,NR2F2,PIM1,PLXND1,PNKD,PPARG,PPARGC1B,PPP2R5A,PRKAA2,RCAN2,…	82
Cancer,Organismal Injury and Abnormalities,Reproductive System Disease	Development of genital tumor	8.75e-09			ABCA1,ABCB9,ACAD11,ACP3,ACTG1,ACTR2,ADAMTS2,ADGRB2,ADM,AGAP2,AGTPBP1,AHR,AKR1B1,ALDH1A2,AMPD2,ANK3,ANKH,ANKRD44,ANP32B,ANXA1,ANXA3,ANXA5,ARHGAP22,ARHGEF11,ARHGEF6,ARSL,ATL1,ATMIN,ATP10D,ATP7B,ATP8A1,ATP8B1,BBS10,BICC1,CADM3,CASZ1,CAVIN2,CBX2,CCN1,CCNA2,CDKN2C,CELF4,CLEC16A,CLIC2,CNN1,COL11A1,COL15A1,COL18A1,COL1A2,COL2A1,COL6A2,COMT,CPZ,CRYBG1,CSF1,CSPG4,CYBB,CYP1A1,DACT1,DCLK1,DDR2,DEF6,DENND5B,…	286
Cellular Development,Cellular Growth and Proliferation,Embryonic Development,Organ Development,Organismal Development,Skeletal and Muscular System Development and Function,Tissue Development	Formation of muscle cells	8.89e-09		-1.675	ACTG1,CACNA2D2,CASP3,CASQ2,CCNA2,CFL2,DAAM1,DEF6,DYSF,EDN1,FHL2,FN1,GATA4,HMGB1,ITGB1,LIF,MAPK12,MARCKSL1,MEF2C,MYBPC3,MYOZ2,NCKIPSD,NKX2-5,PAPPA,SDC1,SPRY2,SYNPO2L,TNFSF12	28
Hematological System Development and Function,Tissue Morphology	Quantity of blood cells	9.04e-09		0.053	ABCA1,ABCG1,ADM2,AHR,ANXA1,ARHGEF6,B3GNT5,B4GALNT1,CASP3,CCDC3,CD200,CD3G,CDH17,CDKN2C,CHST2,COMMD3-BMI1,COMT,CSF1,CYBB,CYP1A1,DEF6,E2F2,EPAS1,FES,FHL2,FLNA,FOXN1,FOXO3,G6PC3,GATA4,GCNT1,GIMAP1-GIMAP5,GPR132,GPR83,HCK,HMGB1,ID1,ID3,IFNAR2,IL15RA,IL1A,IL1RN,IL33,IRF6,ITGB5,ITGB7,ITPR2,KITLG,KMT2A,LIF,LITAF,LMO4,MAD2L1,MFAP2,MLF1,NFIL3,NFKBIA,NGFR,NIPAL3,NPR3,ORMDL3,P2RX5,PATZ1,PER2,PHOSPHO1,PIK3AP…	103
Connective Tissue Development and Function,Tissue Morphology	Quantity of connective tissue cells	9.58e-09		-1.038	AHR,ARHGAP1,ARHGEF11,B4GALNT1,BBS10,BGN,COL1A1,CSF1,CSPG4,DKK2,FBLIM1,FGF18,FN1,FNDC5,HCK,HSD11B2,ID1,IL1A,IL1RN,IL33,ITGB1,LIF,MFAP2,NPR3,NR2F1,PDK4,PER2,PLCG2,PPARG,RGS10,RUNX2,SPP1,SPRY2,TOB1,TRPC1,UGCG	36
Cellular Assembly and Organization,Cellular Function and Maintenance	Organization of collagen fibrils	9.93e-09			ADAMTS2,BGN,COL11A1,COL1A1,COL1A2,COL2A1,COL5A2,DDR2,LOXL2,MKX,MMP11,SERPINH1,SFRP2	13
Cellular Development,Cellular Growth and Proliferation	Development of tumor cell lines	1.02e-08		0.206	AGAP2,AHR,AKAP12,ANXA1,ARHGEF11,CASZ1,CBX2,CCN1,COL18A1,CSF1,EDN1,EPAS1,FGF18,FLNA,FN1,FOXO3,FZD1,GATA4,GEM,HCK,ID1,IL1A,IL33,ITGB1,ITGB4,KITLG,KLF6,MAD2L1,MITF,NCOA3,NEK6,NFKBIA,NGFR,NKX2-5,NTN1,OSMR,PAX6,PDK4,PLCG2,PPARGC1B,PRICKLE1,PTAFR,PTN,RUNX2,SALL2,SNAI2,SPP1,SPRY2,TEAD4,TWIST2,VEGFC	51
Cell Death and Survival	Cell viability	1.06e-08	Decreased	-2.099	ABCA1,ABCB6,ADM,AGAP2,AGTPBP1,AHR,AK1,AMIGO2,ANTXR1,ANXA5,ASNS,ATP7B,CAMK2N1,CASP3,CCN1,CCNA2,CD200,CDC42BPA,CDKN2C,CEL,COL1A1,COMMD3-BMI1,CSF1,CST3,CYBB,DEF6,DPP4,EDN1,EGLN3,EMILIN2,EN1,EPAS1,EPHB4,ERG,FA2H,FES,FGF1,FGF18,FKBP5,FLNA,FN1,FOXO3,FTH1,GATA4,GCH1,GFRA2,GIMAP5,GPR65,HCK,HEY1,HIPK4,HMGB1,HSF4,HSPB8,HTRA3,IL1A,IL1RN,IL33,INPP5J,ITGB1,ITPR2,KITLG,KLF6,LEF1,LHX1,LIF,LMO4,LRFN1,MAD2L1,MAPK…	131
Cancer,Organismal Injury and Abnormalities	Metastatic solid tumor	1.09e-08		-0.051	ABCA1,ADM,AKAP12,ANGPTL2,ANK3,ANXA1,CAPG,CCN1,CD200,CD248,CDH17,CDKN2C,COL18A1,CRYBG1,CRYZ,CSF1,DDR2,DPYSL3,DSG2,EDN1,EN1,EPAS1,FES,FGF1,FLNA,FN1,FOXF2,GCH1,HOXA10,HOXC10,IFNAR2,IL15RA,IL1A,IL1RN,ITGB1,KLF6,LIMD2,MAGI1,MAPK11,MITF,MYOZ2,NCOA3,NID2,NKD2,NR2F1,NR2F2,OLFML3,PAPPA,PLOD2,PLSCR4,PRKCI,PRRX1,RAB31,RALGAPA2,RUNX2,SCN1B,SDC1,SLC7A11,SNAI2,SPP1,SYNPO2L,TACSTD2,TGFBR3,THBS1,TMSB10/TMSB4X,TN…	72
Developmental Disorder	Hypoplasia of organ	1.25e-08		1.534	AHR,ALDH1A2,ALDH1A3,AMPD2,ARHGAP1,ATMIN,CACNA2D2,CASZ1,CD3G,COL2A1,COMMD3-BMI1,DACT1,DCLK1,EDN1,EN1,FES,FOXF2,FRAS1,GATA4,GATA5,GIMAP1-GIMAP5,GRIP1,HCK,HEY1,ID1,ID3,IL15RA,LHX1,LRP2,MARCKSL1,MEF2C,MKX,NFIB,NKX2-2,NKX2-5,NR2F2,NTN1,PAX6,PIK3AP1,PLCG2,POU2AF1,PPARG,PROKR2,PRRX1,RUNX1,RUNX2,SALL2,SLC12A6,SLC35C1,SLIT3,SPRY2,TGFBI,TGFBR3,THBS1,VLDLR	55
Cancer,Organismal Injury and Abnormalities	Upper aero-digestive squamous cell carcinoma	1.29e-08			ABCA1,ACAD11,ACOT11,AGAP2,AMMECR1,ANXA1,ARHGAP18,ARHGAP28,ATP10D,BAMBI,BDKRB1,BDKRB2,BGN,BICC1,CACNA2D2,CARD6,CD248,CDC42EP1,CELF4,CFL2,CHPF,CLEC16A,CLIC2,CNN1,COL11A1,COL15A1,COL1A1,COL1A2,COL6A2,CPEB3,CPNE2,CPZ,CYP1A1,DAAM1,DCLK1,DDR2,DHX40,DLX1,DMXL2,DNAH5,DOCK9,DPF3,DPP4,DPYSL3,DSG2,DSP,DYSF,EMILIN2,ESRP1,FAF1,FAM151A,FAM83B,FGF1,FHDC1,FLRT3,FN1,FOXO3,GCH1,GK5,HEG1,HHIPL1,HTRA3,ID1,IGSF3,IL1A…	141
Cellular Assembly and Organization,Cellular Function and Maintenance	Organization of fibrils	1.3e-08			ADAMTS2,BGN,COL11A1,COL1A1,COL1A2,COL2A1,COL5A2,CST3,DDR2,LOXL2,MKX,MMP11,SERPINH1,SFRP2	14
Organismal Development,Organismal Injury and Abnormalities	Abnormal morphology of thoracic cavity	1.33e-08			ABCA1,ADGRD1,ADM,AHR,AKAP12,ALDH1A2,ARHGEF11,ATMIN,BGN,CASP3,CASQ2,CDKN2C,COL18A1,COL2A1,COL9A2,COMMD3-BMI1,COMT,CST3,CYBB,CYP1A1,DACT1,DOK7,DPF3,DSG2,DSP,EDN1,EGLN3,EPAS1,EPM2A,ERG,FAM20A,FES,FHL2,FLNA,FN1,FOXO3,GATA4,GATA5,GPX7,HCK,HDAC9,HEY1,HMGB1,HSPB8,ID1,ID3,IL1RN,IL33,LIF,LITAF,LOXL2,LRP2,MBNL2,MEF2C,MIB1,MMP11,MYBPC3,MYOZ2,NEXN,NFIB,NFKBIA,NKX2-5,NR2F2,PIM1,PLXND1,PNKD,PPARG,PPARGC1B,PPP2…	91
Cardiovascular System Development and Function,Cellular Assembly and Organization,Cellular Development,Cellular Growth and Proliferation,Embryonic Development,Organ Development,Organismal Development,Skeletal and Muscular System Development and Function,Tissue Development	Formation of myofibrils	1.39e-08		-0.556	ACTG1,CASQ2,CFL2,DAAM1,EDN1,FN1,GATA4,ITGB1,LIF,MARCKSL1,MEF2C,MYBPC3,MYOZ2,NCKIPSD,NKX2-5,SYNPO2L	16
Cancer,Organismal Injury and Abnormalities	Pelvic adenocarcinoma	1.43e-08			ABCA1,ABCB9,ACAD11,ACP3,ACTG1,ACTR2,ADAMTS2,ADAP2,ADCY7,ADGRB2,ADGRD1,ADM,AGAP2,AGTPBP1,AKAP12,AKR1B1,ALDH1A2,AMPD2,ANK3,ANKH,ANKRD44,ANP32B,ANXA3,ARHGAP18,ARHGAP22,ARHGEF11,ARHGEF3,ARHGEF6,ASNS,ATL1,ATMIN,ATP10D,ATP7B,ATP8A1,ATP8B1,BBS10,BICC1,C1QTNF5,CACNA2D2,CASQ2,CASZ1,CAVIN2,CBX2,CCDC184,CCNA2,CDC42EP1,CDH17,CDKN2C,CDON,CELF4,CHD3,CHPF,CHST2,CLEC16A,CLIC2,CNN1,CNTNAP1,COL11A1,COL15A1,COL18A1…	348
Cancer,Hematological Disease,Immunological Disease,Organismal Injury and Abnormalities	Tumorigenesis of lymphocytes	1.44e-08		0.536	ABCG1,ACAD11,AHR,ANKH,ANTXR1,ANXA1,ANXA5,ARHGAP1,ARHGEF3,BICC1,BRSK1,BTG1,CASP3,CAVIN2,CBX2,CCN1,CCNA2,CD200,CD3G,CDKN2C,CDON,CHD3,CHPF,CLCC1,CNTFR,CNTNAP1,COL11A1,COL15A1,COL1A1,COL1A2,COL2A1,COL6A1,COL6A2,COL8A2,COMMD3-BMI1,COMT,CRYBG1,CYP4F22,DDR2,DLGAP3,DNAH5,DPP4,DSEL,DSP,E2F2,EPAS1,ERG,FAF1,FAM151A,FBXO4,FGF11,FKBP9,FLNA,FN1,FOXO3,FZD1,GABRE,GATA5,GJB6,GNG4,GPX7,GRIP1,HCK,HDAC11,HDAC9,HMGB1…	151
Cellular Movement,Hematological System Development and Function,Immune Cell Trafficking,Inflammatory Response	Cell movement of neutrophils	1.45e-08		-0.662	ACKR1,ADM,ANXA1,ARAP3,ARHGAP1,ARHGAP18,CAPG,CSF1,CST3,CXCL5,CYBB,DDR2,DPP4,DYSF,EDN1,EPAS1,FN1,GCNT1,GJB2,HCK,HMGB1,IL1A,IL1RN,IL33,IRF6,ITGB1,MAPK12,NFKBIA,NTN1,PDK4,PLCG2,PREX1,RARRES2,SEMA3E,SERPINB1,SLIT2,SPP1,TMSB10/TMSB4X,TNFRSF1A,UNC5B,VEGFC,WLS	42
Connective Tissue Development and Function,Skeletal and Muscular System Development and Function,Tissue Development	Size of bone	1.49e-08			AHR,ANKH,BGN,CD200,COL1A1,COL1A2,COL2A1,COMT,CSF1,CYP1A1,DDR2,FBLIM1,FGF18,FHL2,FNDC5,HSD11B2,ID1,IL1RN,ITGB1,LEF1,LIF,MFAP2,NPR3,OSMR,PDK4,PER2,PHEX,PKDCC,PLCG2,PLXNA1,PPARG,PPP1R18,PRKAA2,RUNX2,SFRP2,SLIT3,SPP1,TOB1,VCL	39
Free Radical Scavenging	Synthesis of reactive oxygen species	1.58e-08		1.249	ABCA1,AHR,AKR1B1,ANO1,ANXA1,ARAP3,CASP3,CCN1,COL18A1,CSF1,CST3,CYBB,CYP1A1,DECR1,EDN1,EPAS1,FAF1,FBLN5,FBP1,FLNA,FN1,FOXO3,FTH1,GCH1,GPR132,HCK,HMGB1,IL33,INAVA,IRF6,ITGB1,ITGB4,ITPR2,ITSN1,LIF,MAPK11,MPRIP,NFKBIA,NGFR,NMRAL1,PIM1,PLCG2,PPARG,PREX1,PRKAA2,RAC3,SERPINF1,SESN3,SH3BP5,SLC2A1,SPP1,SPRY2,TAGLN,TNFRSF1A,UCP2,VAV2,WNT5A	57
Cancer,Organismal Injury and Abnormalities	Malignant neoplasm of aerodigestive tract	1.64e-08			ABCA1,ACAD11,ACOT11,AGAP2,AMMECR1,ANK3,ANO1,ANXA1,ARHGAP18,ARHGAP28,ATP10D,BAMBI,BDKRB1,BDKRB2,BGN,BICC1,BRSK1,CACNA2D2,CARD6,CASP3,CD248,CDC42EP1,CELF4,CFL2,CHPF,CLEC16A,CLIC2,CNN1,COL11A1,COL15A1,COL1A1,COL1A2,COL6A2,CPEB3,CPNE2,CPZ,CRYBG1,CTPS2,CYP1A1,DAAM1,DCLK1,DDR2,DENND2B,DHX40,DLX1,DMXL2,DNAH5,DOCK4,DOCK9,DPF3,DPP4,DPYSL3,DSG2,DSP,DYSF,EMILIN2,ESRP1,FAF1,FAM151A,FAM83B,FGF1,FHDC1,FLRT3,FN…	173
Hereditary Disorder,Organismal Injury and Abnormalities,Skeletal and Muscular Disorders	Autosomal dominant myopathy	1.67e-08			ABLIM1,ATL1,BGN,COL1A1,COL1A2,COL5A2,COL6A1,COL6A2,DDR2,DSG2,DSP,DYSF,HSPB8,KCNH2,LITAF,LOXL2,MIB1,MYBPC3,MYOZ2,NEXN,PLOD2,SCN1B,SERPINH1,SLMAP,TGFBI,TGFBR3,TNNC1,TPM2,TPM4,VCL	30
Cancer,Organismal Injury and Abnormalities	Connective or soft tissue tumor	1.72e-08		0.649	ACAD11,AHR,ANO1,ARHGAP22,ARSL,CACNA2D2,CADM3,CAMSAP3,CAVIN2,CCN1,CDKN2C,CEL,CLEC16A,CNN1,COL11A1,COL15A1,COL18A1,COL1A1,COL1A2,COL2A1,COL5A2,COL6A1,COL6A2,COL8A2,COL9A2,CPZ,CSF1,CSPG4,DDR2,DENND2B,DENND5B,DNAH5,DPP4,E2F2,EDN1,EFCAB2,EPM2A,FAM20A,FBXO4,FGF1,FKBP10,FLNA,FN1,FOXO3,FTH1,FZD1,GABRE,GADD45GIP1,GATA4,GPX7,HMGB1,HNMT,HOXA6,HSD11B2,IDH2,IFNAR2,IFT57,IRF6,KCNB2,KITLG,KRIT1,LAMC2,LEF1,LOXL2…	129
Cancer,Organismal Injury and Abnormalities	Growth of tumor	1.8e-08		-0.202	ADM,AHR,AKR1B1,ANTXR1,ANXA1,B4GALNT1,BAMBI,BDKRB2,CACNA2D2,CASP3,CCN1,CD248,CDH17,CDON,COL18A1,CSF1,CSPG4,CST3,CXCL5,CYBB,CYGB,DOCK4,DPP4,EDN1,EPAS1,EPHB4,FBLN5,FGF1,FGF18,FHL2,FLNA,FOXF2,FOXO3,FTH1,GCH1,HDAC11,HMGB1,HSD11B2,ID1,ID3,IDH2,IL1A,IL1RN,IL33,ITGB1,ITGB5,KITLG,KLF6,KMT2A,LAMC2,LEF1,LIF,LITAF,LOXL2,MAN1A1,MIER1,NCOA3,NFKBIA,NGFR,NKD2,NR2F2,PDK4,PIM1,PKP4,PPARG,PREX1,PRKCI,PTAFR,PTN,PYCR…	95
Cardiovascular System Development and Function,Cellular Movement	Movement of vascular endothelial cells	1.82e-08		-1.419	ADM,ANXA1,ARHGEF6,CAVIN2,CCN1,COL18A1,EDN1,FN1,FOXO3,ID1,ID3,IL33,ITGB1,ITGB4,KMT2A,PLXND1,PTN,RCAN2,SEMA3E,SLIT2,SNAI2,SPP1,TEAD4,TGFBI,THBS1,TMSB10/TMSB4X,VASH2,VAV2,VEGFC,WNK1	30
Cellular Function and Maintenance	Organization of cells	1.82e-08		-1.545	ACTG1,ANK3,CASQ2,CFL2,DACT1,DSG2,DYSF,EDN1,FLNA,FLRT3,FN1,GATA4,GJB6,IGSF9,ITGB1,MARCKSL1,MYBPC3,MYOZ2,NCKIPSD,NKX2-5,RILPL1,SEMA3E,SHANK3,SLC7A11,SYNPO2L,SYPL2,WNT5A	27
Cellular Development,Cellular Growth and Proliferation,Nervous System Development and Function,Tissue Development	Growth of neurites	1.83e-08		-1.509	ARHGEF11,B4GALNT1,BRSK1,CDC42BPA,CHST2,CLPTM1,COTL1,CSF1,CXCL5,DCLK1,DLG4,DPYSL3,FAIM,FGF1,FGF18,FKBP5,FN1,GFRA2,HDGFL3,HMGB1,IGSF9,ITGB1,KITLG,LIF,MAP2,MIB1,MPRIP,NCDN,NFKBIA,NGFR,NTN1,PAX6,PKP4,PLXNA1,PPARG,PROKR2,PTN,PTPRM,RTKN,SCN1B,SEMA7A,SKIL,SLC2A3,SLIT2,SPRY2,SRGAP2,TENM1,THBS1,TRPC1,VCL,VGF,VIM,VLDLR,WNT5A	54
Cell-To-Cell Signaling and Interaction,Cellular Assembly and Organization,Cellular Function and Maintenance	Formation of focal adhesions	1.85e-08	Decreased	-2.184	ACTG1,Actn3,AKAP12,ARHGEF3,CAMSAP3,CDC42BPA,COL18A1,EDN1,EHD1,FN1,HMGB1,ITGB1,LIMCH1,MAGI1,NET1,PRKCI,PTPRK,RTKN,SORBS1,SPP1,SPRY2,STON1,THBS1,VCL,VIM,WNT5A	26
Cell-To-Cell Signaling and Interaction,Cellular Movement,Hematological System Development and Function,Immune Cell Trafficking,Inflammatory Response	Recruitment of phagocytes	1.88e-08		-0.577	ACKR1,AHR,ANXA1,CCN1,CSF1,CXCL5,CYP1A1,EDN1,EPAS1,GCNT1,GGT5,GPR132,HCK,HMGB1,IL1A,IL1RN,IL33,IRF6,ITGB7,LIF,MMP28,NFKBIA,NTN1,PLGRKT,PPARG,PREX1,PTN,RARRES2,SEMA3E,SLIT2,SPP1,THBS1,TNFRSF1A,UCP2,VAV2	35
Cell Death and Survival	Cell death of blood cells	1.99e-08		-0.354	ABCG1,AHR,ANTXR1,ANXA1,ATMIN,BTG1,CASP3,COL1A1,COMT,CSF1,CST3,CYBB,DEF6,DRAM1,E2F2,EPAS1,FAIM,FN1,FOXO3,FTH1,G6PC3,GCNT1,GIMAP1-GIMAP5,GIMAP4,GIMAP5,GPR132,GPR65,GSDMD,HCK,HMGB1,ID3,IL15RA,IL1A,IL1RN,IL33,ITGB1,ITPR2,KITLG,KMT2A,LEF1,MEF2C,MLF1,MVP,NFIL3,NFKBIA,ORMDL3,PIK3AP1,PIM1,PLCG2,POU2AF1,PPARG,PTN,RCAN2,RUNX1,SERPINB9,SERPINF1,SH3BP5,SKIL,SLAMF9,SLC2A1,SLC7A11,SNAI2,SOX6,SPP1,THBS1,TNFRSF1…	72
Skeletal and Muscular System Development and Function	Morphology of muscle	2.01e-08			Actn3,ADM,AHR,ALDH1A2,ANGPTL2,ANO1,BDKRB2,BGN,CASQ2,CFL2,COL15A1,COL6A1,CYBB,DACT1,DYSF,EDN1,FES,FHL2,FN1,FOXO3,GATA4,GATA5,GSDMB,HDAC9,HEY1,HMGB1,HSPB8,IL1A,IL33,ITGA7,ITGB1,KITLG,LIF,MARCKSL1,MEF2C,MKX,MPRIP,MYBPC3,MYOZ2,NFKBIA,NGFR,NKX2-5,ORMDL3,PLXND1,PPARG,PPARGC1B,PRKAA2,RCAN2,RCBTB1,SLC2A4,SPP1,SYPL2,TGFBR3,THBS1,TLL2,TLN2,TNFRSF1A,TNFSF12,VAV2,VCL	60
Cardiovascular System Development and Function,Cellular Movement	Migration of vascular endothelial cells	2.1e-08		-0.979	ADM,ANXA1,ARHGEF6,CAVIN2,CCN1,COL18A1,EDN1,FN1,FOXO3,ID1,ID3,IL33,ITGB1,ITGB4,KMT2A,PLXND1,PTN,RCAN2,SEMA3E,SLIT2,SPP1,TEAD4,TGFBI,THBS1,TMSB10/TMSB4X,VASH2,VAV2,VEGFC	28
Cell-To-Cell Signaling and Interaction,Cellular Movement,Hematological System Development and Function,Immune Cell Trafficking,Inflammatory Response	Recruitment of neutrophils	2.53e-08		0.112	ACKR1,AHR,ANXA1,CSF1,CXCL5,CYP1A1,EDN1,EPAS1,GCNT1,GGT5,HCK,HMGB1,IL1A,IL1RN,IL33,IRF6,LIF,MMP28,NTN1,PPARG,PREX1,PTN,RARRES2,SEMA3E,SLIT2,SPP1,TNFRSF1A,VAV2	28
Developmental Disorder	Hypoplasia	2.67e-08		1.765	AHR,ALDH1A2,ALDH1A3,AMPD2,ARHGAP1,ATMIN,CACNA2D2,CASZ1,CD3G,COL2A1,COMMD3-BMI1,DACT1,DCLK1,EDN1,EN1,FAM20A,FES,FOXF2,FRAS1,GATA4,GATA5,GIMAP1-GIMAP5,GRIP1,HCK,HEY1,ID1,ID3,IL15RA,KITLG,LHX1,LIF,LRP2,MARCKSL1,MEF2C,MKX,NFIB,NKX2-2,NKX2-5,NR2F2,NTN1,PAX6,PIK3AP1,PLCG2,POU2AF1,PPARG,PROKR2,PRRX1,RUNX1,RUNX2,SALL2,SLC12A6,SLC35C1,SLIT3,SPRY2,TGFBI,TGFBR3,THBS1,VEGFC,VLDLR	59
Dermatological Diseases and Conditions,Endocrine System Disorders,Gastrointestinal Disease,Metabolic Disease,Organismal Injury and Abnormalities,Skeletal and Muscular Disorders	Diabetic foot ulcer disorder	2.79e-08			COL11A1,COL15A1,COL18A1,COL1A1,COL1A2,COL2A1,COL5A2,COL6A1,COL6A2,COL8A2,COL9A2,DPP4,SLC7A11	13
Cancer,Organismal Injury and Abnormalities,Reproductive System Disease	Female genital tract cancer	2.81e-08			ABCA1,ABCB9,ACAD11,ACP3,ACTG1,ACTR2,ADAMTS2,ADGRB2,ADM,AGAP2,AGTPBP1,AKR1B1,ALDH1A2,AMPD2,ANK3,ANKH,ANKRD44,ANP32B,ANXA1,ANXA3,ANXA5,ARHGAP22,ARHGEF11,ARHGEF6,ATL1,ATMIN,ATP10D,ATP7B,ATP8A1,ATP8B1,BBS10,BICC1,CADM3,CAMK2N2,CASZ1,CBX2,CCN1,CCNA2,CDKN2C,CELF4,CLEC16A,CLIC2,CNN1,COL11A1,COL15A1,COL18A1,COL1A2,COL2A1,COL6A2,COMT,CPZ,CRYBG1,CSF1,CSPG4,CYBB,CYP1A1,DACT1,DCLK1,DDR2,DEF6,DENND5B,DLX1,DMX…	285
Dermatological Diseases and Conditions,Organismal Injury and Abnormalities	Burn	2.91e-08			ANXA1,COL11A1,COL15A1,COL18A1,COL1A1,COL1A2,COL2A1,COL5A2,COL6A1,COL6A2,COL8A2,COL9A2,HMGB1,IFNAR2,IL1RN,SCN1B	16
Cellular Development,Connective Tissue Development and Function,Skeletal and Muscular System Development and Function,Tissue Development	Differentiation of osteoblasts	2.92e-08	Decreased	-2.105	AHR,BGN,CCN1,CD200,COL1A1,CSF1,DDR2,DKK2,EDN1,FAF1,FBLIM1,FGF18,FHL2,FN1,HEY1,HOXA10,ID1,ID3,LEF1,LRP3,MEF2C,MKX,PPARG,PTN,RUNX2,SERPINF1,SFRP2,SNAI2,SPP1,TGFBR3,TOB1,TWIST2,VEGFC,VIM,WNT10B	35
Cell Death and Survival	Cell death of immune cells	3.34e-08		-0.204	ABCG1,AHR,ANTXR1,ANXA1,BTG1,CASP3,COL1A1,COMT,CSF1,CST3,CYBB,DEF6,DRAM1,E2F2,FAIM,FN1,FOXO3,FTH1,G6PC3,GCNT1,GIMAP1-GIMAP5,GIMAP4,GIMAP5,GPR132,GPR65,GSDMD,HCK,HMGB1,ID3,IL15RA,IL1A,IL1RN,IL33,ITGB1,ITPR2,KITLG,LEF1,MEF2C,MLF1,MVP,NFIL3,NFKBIA,ORMDL3,PIK3AP1,PIM1,PLCG2,POU2AF1,PPARG,PTN,RCAN2,RUNX1,SERPINB9,SERPINF1,SH3BP5,SKIL,SLAMF9,SLC2A1,SLC7A11,SNAI2,SPP1,THBS1,TNFRSF1A,TNFSF13,TRAF1,VAV2,VE…	68
Free Radical Scavenging	Metabolism of reactive oxygen species	3.35e-08		1.083	ABCA1,AHR,AKR1B1,ANO1,ANXA1,ARAP3,CASP3,CCN1,COL18A1,CSF1,CST3,CYBB,CYGB,CYP1A1,DECR1,EDN1,EPAS1,FAF1,FBLN5,FBP1,FLNA,FN1,FOXO3,FTH1,GCH1,GPR132,HCK,HMGB1,IL33,INAVA,IRF6,ITGB1,ITGB4,ITPR2,ITSN1,LIF,MAPK11,MPRIP,NFKBIA,NGFR,NMRAL1,PDK4,PIM1,PLCG2,PPARG,PREX1,PRKAA2,RAC3,SERPINF1,SESN3,SH3BP5,SLC2A1,SPP1,SPRY2,TAGLN,TNFRSF1A,UCP2,VAV2,WNT5A	59
Cardiovascular System Development and Function,Cellular Assembly and Organization,Cellular Development,Cellular Function and Maintenance,Cellular Growth and Proliferation,Embryonic Development,Organ Development,Organismal Development,Skeletal and Muscular System Development and Function,Tissue Development	Organization of sarcomere	3.56e-08		-1.179	ACTG1,CASQ2,CFL2,EDN1,FN1,GATA4,ITGB1,MARCKSL1,MYBPC3,MYOZ2,NCKIPSD,NKX2-5,SYNPO2L	13
Organismal Development	Formation of vessel	3.64e-08		-0.616	AHR,AKR1B1,ALDH1A2,CARD6,CASP3,EDN1,EPAS1,EPHB4,FGF1,FN1,FOXA1,FOXO3,GATA5,HDAC9,HMGB1,IL33,LRP2,MEF2C,NTN1,PIM1,PLXND1,PRICKLE1,RUNX1,SERPINF1,TGFBR3,TUBA4A,VEGFC,WLS	28
Cellular Movement,Connective Tissue Development and Function	Cell movement of fibroblast cell lines	3.66e-08	Decreased	-2.616	ACTR2,ARHGAP22,ARHGEF11,CCNA2,CD248,COL6A1,DOCK4,EHD1,ERG,FBXO4,FHL2,FLNA,FN1,GPR132,HAS3,HCK,HMGB1,ITGB1,MIEN1,PODXL2,SDC1,SORBS1,SPP1,TGFB1I1,THBS1,VAV2,VCL,VEGFC,VIM	29
Cellular Movement,Hematological System Development and Function,Immune Cell Trafficking,Inflammatory Response	Migration of macrophages	3.78e-08		-1.278	CSF1,CYBB,EPAS1,FHL2,FLNA,FN1,HCK,HMGB1,IL1RN,IL33,IRF6,KLF6,NTN1,PLXND1,PTN,RARRES2,SDC1,SPP1,WNT5A	19
Organismal Development,Tissue Development	Development of exocrine gland	3.79e-08		-0.306	AGAP2,AHR,ATP7B,CDKN2C,CSF1,DSG2,Eda,EN1,FGF1,FN1,ID1,IGSF3,ITGB1,LEF1,LIF,LMO4,NCOA3,NET1,NFKBIA,NTN1,PAX6,PPARG,PROKR2,PTN,RUNX2,SLIT2,SPP1,TGFB1I1,WLS,WNT10B,WNT5A	31
Cancer,Organismal Injury and Abnormalities	Extrapulmonary squamous cell carcinoma	3.83e-08			ABCA1,ABCB6,ABCG1,ACAD11,ACOT11,ADGRD1,AGAP2,AKAP12,AMMECR1,ANGPTL2,ANK3,ANO1,ANXA1,ARHGAP18,ARHGAP28,ATP10D,BAMBI,BDKRB1,BDKRB2,BGN,BICC1,CACNA2D2,CARD6,CASZ1,CBX2,CCN1,CD248,CDC42EP1,CDH17,CDKL2,CDON,CELF4,CFL2,CHMP4C,CHPF,CHST6,CILP2,CLEC16A,CLIC2,CNN1,COL11A1,COL15A1,COL18A1,COL1A1,COL1A2,COL6A2,COMT,CPEB3,CPNE2,CPZ,CSPG4,CYP1A1,DAAM1,DCLK1,DDR2,DHX40,DKK2,DLX1,DMXL2,DNAH5,DNMBP,DOCK4,DOCK9,D…	226
Developmental Disorder,Embryonic Development,Organismal Development,Tissue Morphology	Abnormal morphology of embryonic tissue	3.9e-08			ADM,ALDH1A2,ALDH1A3,ALX1,ANTXR1,ARAP3,ARHGEF11,BRSK1,CASP3,CDON,COL2A1,COMMD3-BMI1,CSF1,DACT1,DLX1,DSP,EDN1,EN1,FLNA,FLRT3,FN1,FOXF2,GADD45GIP1,GATA4,HEY1,HOXA10,HOXA6,IFT57,ITGB1,KLF6,LEF1,LHX1,LMO4,LRP2,MAD2L1,MEF2C,MIB1,NKX2-5,NR2F2,NTN1,PATZ1,PLXND1,PRKCI,PRRX1,RUNX2,SALL2,SERPINH1,SLIT2,SMURF2,TBX2,TCTN2,TEAD4,TMEM176B,TNFRSF1A,UGCG,VAX2,VCL,VLDLR,WLS,WNT5A,ZFPM1	61
Cancer,Organismal Injury and Abnormalities	Upper aerodigestive tract carcinoma	4.22e-08			ABCA1,ACAD11,ACOT11,AGAP2,AMMECR1,ANK3,ANO1,ANXA1,ARHGAP18,ARHGAP28,ATP10D,BAMBI,BDKRB1,BDKRB2,BGN,BICC1,BRSK1,CACNA2D2,CARD6,CD248,CDC42EP1,CELF4,CFL2,CHPF,CLEC16A,CLIC2,CNN1,COL11A1,COL15A1,COL1A1,COL1A2,COL6A2,CPEB3,CPNE2,CPZ,CRYBG1,CTPS2,CYP1A1,DAAM1,DCLK1,DDR2,DENND2B,DHX40,DLX1,DMXL2,DNAH5,DOCK4,DOCK9,DPF3,DPP4,DPYSL3,DSG2,DSP,DYSF,EMILIN2,ESRP1,FAF1,FAM151A,FAM83B,FGF1,FHDC1,FLRT3,FN1,FOXO…	168
Cancer,Hematological Disease,Organismal Injury and Abnormalities	Hematologic cancer of cells	5.08e-08		0.167	ABCG1,ACAD11,ACOT11,ACTG1,ADCY3,AHR,ANK3,ANKH,ANTXR1,ANXA1,ARHGAP1,ARHGEF3,BICC1,BRSK1,BTG1,CAMK2N1,CASP3,CBX2,CCN1,CCNA2,CD200,CD3G,CDKN2C,CDON,CHD3,CHPF,CLCC1,CNTFR,CNTNAP1,COL11A1,COL15A1,COL1A1,COL1A2,COL2A1,COL6A1,COL6A2,COL8A2,COMMD3-BMI1,COMT,CRYBG1,CYP1A1,CYP4F22,DDR2,DLGAP3,DNAH5,DPP4,DSEL,DSP,E2F2,EPAS1,ERG,FAM151A,FBXO4,FGF11,FKBP9,FN1,FOXO3,FZD1,GABRE,GATA5,GNG4,GPX7,GRIP1,HCK,HDAC11,…	147
Cell Death and Survival,Skeletal and Muscular Disorders	Necrosis of muscle	5.26e-08		0.611	ADM,CAMK2N2,CASP3,CCN1,COL1A1,COL6A1,CYBB,DPP4,DSP,DYSF,EDN1,FOXO3,GATA4,GNA14,GSTA1,HMGB1,HSPB8,ID1,IL1A,IL1RN,IL33,ITGA7,KITLG,LIF,MAPK11,MDH1,MYBPC3,NFKBIA,NGFR,NKX2-5,NTN1,PIM1,PPARG,PRKAA2,PTN,SERPINF1,SH3BP5,SORT1,SPP1,TGFB1I1,TNFRSF1A,ZYX	42
Cell Signaling	Cell surface receptor linked signal transduction	5.87e-08		-0.447	ANXA1,BDKRB2,CASP3,CDH17,CDON,CNTFR,COL1A2,CRLF1,CSF1,CSPG4,DDR2,DZIP1,Eda,FN1,FOXA1,FOXO3,GFRA2,GLIS2,HCK,IFT57,IL1A,IL1RAP,IL1RN,ITGA7,ITGB1,ITGB4,ITGB5,ITGB7,KLF6,LIF,NKX2-2,OSMR,PALM3,PAX6,PIM1,PRRX1,PTAFR,PTN,RUNX2,SDC1,SEMA7A,TCTN2,TNFRSF1A,VIM,WNT10B,ZYX	46
Connective Tissue Disorders,Organismal Injury and Abnormalities,Skeletal and Muscular Disorders	Advanced Dupuytren contracture	6.84e-08			COL11A1,COL15A1,COL18A1,COL1A1,COL1A2,COL2A1,COL5A2,COL6A1,COL6A2,COL8A2,COL9A2	11
Cancer,Organismal Injury and Abnormalities,Reproductive System Disease	Peyronie disease	6.84e-08			COL11A1,COL15A1,COL18A1,COL1A1,COL1A2,COL2A1,COL5A2,COL6A1,COL6A2,COL8A2,COL9A2	11
Cellular Movement,Reproductive System Development and Function	Cell movement of breast cell lines	6.89e-08	Decreased	-2.708	AHR,CDC42BPA,DPP4,FN1,FOXF2,FOXO3,ITGB1,ITGB4,LAMC2,MARCKSL1,PTPN14,RUNX2,SDC1,SEMA7A,SNAI2,SPP1,SULF1,TGFBR3,TWIST2,VIM	20
Cancer,Organismal Injury and Abnormalities	Lymphohematopoietic neoplasia	6.94e-08		-0.23	ABCG1,ACAD11,ACKR1,ACOT11,ACTG1,ADCY3,ADCY7,AHR,AMMECR1,ANK3,ANKH,ANTXR1,ANXA1,ANXA5,ARHGAP1,ARHGEF3,ART3,ATL1,ATP8B1,B4GALNT1,BBS10,BICC1,BRSK1,BTG1,CAMK2N1,CASP3,CAVIN2,CBFA2T2,CBX2,CCN1,CCNA2,CD200,CD3G,CDC42BPA,CDKN2C,CDON,CHD3,CHPF,CLCC1,CNTFR,CNTNAP1,COL11A1,COL15A1,COL18A1,COL1A1,COL1A2,COL2A1,COL5A2,COL6A1,COL6A2,COL8A2,COMMD3-BMI1,COMT,CRYBG1,CSPG4,CTPS2,CYBB,CYP1A1,CYP4F22,DAAM1,DDR2,DL…	217
Cellular Movement,Hematological System Development and Function,Immune Cell Trafficking,Inflammatory Response	Migration of phagocytes	7.12e-08		-0.694	ABCA1,ACKR1,ANXA1,ARHGAP1,ARHGAP18,COL1A1,CSF1,CXCL5,CYBB,DDR2,EPAS1,FHL2,FLNA,FN1,GCNT1,HCK,HMGB1,IL1RN,IL33,IRF6,ITGB1,KITLG,KLF6,MAPK12,NTN1,PLXND1,PPARG,PREX1,PTN,RARRES2,SDC1,SEMA3E,SERPINF1,SLIT2,SPP1,TNFRSF1A,WNT5A	37
Cell Death and Survival,Skeletal and Muscular Disorders	Cell death of muscle cells	7.27e-08		0.429	ADM,CAMK2N2,CASP3,CCN1,COL1A1,CYBB,DPP4,DSP,DYSF,EDN1,FOXO3,GATA4,GNA14,GSTA1,HMGB1,HSPB8,ID1,IL1A,IL1RN,IL33,ITGA7,KITLG,LIF,MAPK11,MDH1,MYBPC3,NFKBIA,NGFR,NKX2-5,NTN1,PIM1,PPARG,PRKAA2,PTN,SERPINF1,SH3BP5,SORT1,SPP1,TGFB1I1,TNFRSF1A,ZYX	41
Cancer,Hematological Disease,Immunological Disease,Organismal Injury and Abnormalities	Non-Hodgkin lymphoma	7.87e-08		-0.121	ABCG1,AHR,ANTXR1,ANXA1,ARHGAP1,ARHGEF3,BICC1,BRSK1,BTG1,CASP3,CBX2,CCN1,CCNA2,CD200,CD3G,CDKN2C,CDON,CHD3,CHPF,CLCC1,CNTFR,COL11A1,COL15A1,COL1A1,COL1A2,COL6A1,COL6A2,COL8A2,COMT,CRYBG1,CYP4F22,DDR2,DNAH5,DPP4,DSEL,DSP,E2F2,EPAS1,FBXO4,FGF11,FKBP9,FN1,FZD1,GNG4,GRIP1,HCK,HDAC11,HDAC9,HMGB1,HSF4,ID1,ID3,IDH2,IFNAR2,IGSF3,IL33,ITGB1,ITGB4,ITM2C,ITPR2,KLF6,KMT2A,LAMC2,LEF1,LIF,MED12L,MYO5B,NEK6,NEXN…	104
Cardiovascular Disease	Disorder of blood pressure	8.15e-08		-0.606	ABLIM1,ADM,AHR,AKAP12,ANGPTL2,ATMIN,BDKRB2,C1QTNF5,CACNA2D2,CDH17,CELF4,CLIC5,COMT,CST3,CXCL5,CYBB,DDR2,DIPK1B,DPYSL3,EDN1,ELAC2,EPAS1,EPHB4,ERG,FGF1,FLNA,G6PC3,GABRE,GATA5,GCNT1,GYPC,HDAC9,HSD11B2,IL1A,IL1RN,ITSN1,LMOD1,MARVELD2,MMP28,MXRA5,NFKBIA,NPR3,OLFML2B,PDZD4,PIM1,PLSCR4,PPARG,PPP1R14A,PRKCI,PRRX1,PRSS2,PWWP3B,RARRES2,RASL12,RUNX1T1,SALL2,SCN1B,SHANK3,SKIL,SLC2A1,SLC2A4,SLC44A1,SLC7A11,SL…	76
Embryonic Development,Organ Development,Organismal Development,Tissue Development	Development of sensory organ	8.54e-08		0.142	ADCY3,AGTPBP1,ALDH1A2,ALDH1A3,BBS10,BFSP1,C1QTNF5,CASP3,CHST6,COL11A1,COL18A1,COL1A1,COL2A1,COL5A2,COL8A2,CSPG4,DKK2,DLX1,EDN1,EGLN3,GJB6,HEY1,HSF4,ID1,ID3,IGSF3,IRX3,ITGB4,LEF1,LHX1,LIF,LMO4,MAP2,MARCKSL1,MFAP2,MITF,NGFR,NKX2-5,NR2F1,NTN1,PAX6,PER2,PPP2R3A,PRKCI,PRRX1,PTAFR,SALL2,SEMA3E,SERPINF1,SHANK3,SLC4A11,SLIT2,SNAI2,SORT1,SPRY2,THBS1,TNFRSF1A,VAX2,VEGFC,VLDLR,WARS1,WNT5A	62
Cellular Movement,Reproductive System Development and Function	Migration of breast cell lines	8.85e-08	Decreased	-2.653	AHR,CDC42BPA,DPP4,FN1,FOXF2,FOXO3,ITGB4,LAMC2,MARCKSL1,PTPN14,RUNX2,SDC1,SNAI2,SULF1,TGFBR3,TWIST2,VIM	17
Cellular Movement,Hematological System Development and Function,Immune Cell Trafficking	Cell movement of granulocytes	9e-08		-0.204	ACKR1,ADM,ANXA1,ARAP3,ARHGAP1,ARHGAP18,CAPG,CSF1,CST3,CXCL5,CYBB,DDR2,DPP4,DYSF,EDN1,EPAS1,FN1,GCNT1,GJB2,HCK,HMGB1,ID1,IL1A,IL1RN,IL33,IRF6,ITGB1,MAPK12,NFKBIA,NTN1,PDK4,PLCG2,PPARG,PREX1,RARRES2,S100A14,SEMA3E,SERPINB1,SLC35C1,SLIT2,SPP1,TMSB10/TMSB4X,TNFRSF1A,UNC5B,VEGFC,WLS	46
Cellular Growth and Proliferation,Connective Tissue Development and Function,Tissue Development	Proliferation of connective tissue cells	9.04e-08		-1.343	ADM,AHR,AKAP12,ARHGAP1,ARHGEF11,BGN,C1QL4,CBX2,CCN1,CCNA2,CDKN2C,COL1A1,COMMD3-BMI1,CSF1,CYGB,DDR2,DSG2,EDN1,FBLN5,FBXO4,FGF1,FGF18,FN1,FTH1,GEM,HOXA10,IDH2,IL1A,IRF6,ITGB1,ITSN1,KITLG,KMT2A,LIF,MAD2L1,NFKBIA,NGFR,NPR3,PATZ1,PPARG,PRKCI,PTN,PTPRK,RAC3,RUNX1,RUNX2,SERPINF1,SERPINH1,SKIL,SLC2A1,SLC7A11,SNAI2,SPP1,SPRY2,SULF1,TGFB1I1,TLN2,TNFRSF1A,TNFSF12,TWIST2,VAV2,VCL,VIM,WNT5A	64
Organismal Development,Skeletal and Muscular System Development and Function	Morphology of limb	9.22e-08			ALX1,ANGPTL2,ATL1,BGN,CBX2,CHPF,COL1A2,COL2A1,COMMD3-BMI1,COMT,EGLN3,EN1,HOXA10,HOXC10,IGFALS,ITGA7,ITGB1,ITGB4,NPR3,NR2F2,OSMR,PHEX,PKDCC,PRKAA2,PRRX1,RGS10,RUNX2,SFRP2,SHANK3,SPP1,SPRY2,SULF1,TGFBR3,THBS1,TNFSF12,VCL,WNT5A	37
Cancer,Organismal Injury and Abnormalities,Reproductive System Disease	Prostatic carcinoma	9.32e-08			ABCA1,ABCB9,ACP3,ADAMTS2,ADAP2,ADCY7,ADGRD1,AGAP2,AKAP12,AKR1B1,ALDH1A2,ANK3,ANTXR1,ANXA3,ARHGAP18,ARHGAP22,ARHGEF3,ASNS,ATMIN,ATP10D,ATP8B1,BBS10,BICC1,C1QTNF5,CACNA2D2,CASQ2,CAVIN2,CBX2,CCDC184,CCDC3,CDC42EP1,CDH17,CDON,CELF4,CHD3,CHPF,CHST2,CLEC16A,CNTNAP1,COL11A1,COL15A1,COL18A1,COL1A1,COL5A2,COL6A2,CRYBG1,CSDC2,CSPG4,DACT1,DCLK1,DDR2,DENND5B,DLGAP3,DLX1,DMXL2,DNAH5,DNMBP,DSEL,DSP,DYSF,EFCAB2…	229
Cellular Movement	Cellular infiltration	9.41e-08		0.344	ABCG1,ACKR1,ADM,AHR,AKR1B1,ANXA1,ANXA3,BGN,CCN1,COL2A1,CSF1,CXCL5,CYBB,DEF6,E2F2,EDN1,EGLN3,EPAS1,FN1,FOXO6,GJB2,GLIS2,GSDMD,HCK,HMGB1,ID1,IL15RA,IL1A,IL1RAP,IL1RN,IL33,IRF6,ITGB1,KITLG,LIF,MIB1,NFKBIA,NTN1,PCOLCE2,PDK4,PPARG,PREX1,PTN,RARRES2,SEMA3E,SLAMF9,SLIT2,SPP1,THBS1,TNFRSF1A,TNFSF12,UCP2,UNC5B,WLS	54
Cardiovascular System Development and Function,Embryonic Development,Organ Development,Organ Morphology,Organismal Development,Tissue Development	Morphogenesis of heart	9.48e-08			ALDH1A2,CCN1,COL11A1,COL2A1,DSP,EPHB4,FLNA,FZD1,GATA4,GATA5,HEY1,IFT57,MEF2C,MIB1,MYBPC3,NKX2-5,SAV1,SLIT2,SLIT3,SNAI2,SYNPO2L,TBX2,TGFBR3,TNNC1,WNT5A,ZFPM1	26
Renal and Urological System Development and Function	Morphology of urinary system	9.75e-08			ABCA1,ADM,AHR,AKR1B1,AMPD2,ARHGAP1,BBS10,BDKRB2,BGN,BICC1,CDKN2C,CNN1,COL18A1,COMT,DACT1,E2F2,EDN1,FAM20A,FRAS1,GATA5,GCNT1,GCNT3,GLIS2,GRIP1,HSD11B2,ITGB1,LAMC2,LHX1,LMOD1,LRP2,PPARG,RCBTB1,SALL2,SLC4A4,SLIT2,SLIT3,SPP1,SPRY2,THBS1,TNFRSF1A,WNT5A	41
Cellular Growth and Proliferation,Tissue Development	Proliferation of epithelial cells	1.06e-07		-0.154	AGAP2,AHR,CASP3,CCN1,CDKN2C,COL8A2,COMMD3-BMI1,CYGB,EDN1,EPAS1,ESRP1,FBLN5,FGF1,FGF18,FHL2,FN1,FOXF2,HEY1,HSF4,ID1,IFT57,IL1RN,IRF6,ITGB1,KITLG,MEF2C,NFIB,NFKBIA,NGFR,OSMR,PAX6,PPARG,PRKCI,PTAFR,PTN,PTPRK,RUNX1,SAV1,SERPINF1,SFRP2,SLC2A1,SLC7A11,SNAI2,SPP1,TACSTD2,TGFBR3,THBS1,TNFRSF1A,TNFSF12,TOB1,TWIST2,VAV2,VEGFC,VIM,WNT10B,WNT5A	56
Cancer,Organismal Injury and Abnormalities	Lymphohematopoietic cancer	1.07e-07		0.169	ABCG1,ACAD11,ACKR1,ACOT11,ACTG1,ADCY3,ADCY7,AHR,AMMECR1,ANK3,ANKH,ANTXR1,ANXA1,ANXA5,ARHGAP1,ARHGEF3,ART3,ATL1,ATP8B1,B4GALNT1,BBS10,BICC1,BRSK1,BTG1,CAMK2N1,CASP3,CAVIN2,CBFA2T2,CBX2,CCN1,CCNA2,CD200,CD3G,CDC42BPA,CDKN2C,CDON,CHD3,CHPF,CLCC1,CNTFR,CNTNAP1,COL11A1,COL15A1,COL18A1,COL1A1,COL1A2,COL2A1,COL5A2,COL6A1,COL6A2,COL8A2,COMMD3-BMI1,COMT,CRYBG1,CSPG4,CTPS2,CYBB,CYP1A1,CYP4F22,DAAM1,DDR2,DL…	213
Gene Expression	Transcription	1.07e-07		-0.671	AAMDC,ABLIM1,ACTG1,ACTR2,ADM2,AGAP2,AHR,ALDH1A2,ALX1,ANK3,ANKRD2,ARHGEF11,ARHGEF2,ARNT2,ATMIN,ATP8B1,BAMBI,BDKRB2,BTG1,CAMK2N1,CASZ1,CAVIN2,CBFA2T2,CBX2,CCDC3,CCN1,CCNA2,CDKN2C,CDON,CHD3,COL1A1,COL2A1,COMMD3-BMI1,CPEB3,CSF1,DACT1,DCLK1,DLX1,DNAJA4,DYSF,E2F2,Eda,EDN1,EN1,EPAS1,EPM2A,ERG,FAF1,FBLN5,FBP1,FGF1,FHL2,FLNA,FN1,FOXA1,FOXF2,FOXN1,FOXO3,FOXO6,FZD1,GATA4,GATA5,GEM,GLIS2,GRHL1,GRIP1,GTF3C6,H…	178
Cellular Development,Embryonic Development,Hair and Skin Development and Function,Organ Development,Organismal Development,Tissue Development	Differentiation of skin	1.24e-07		0.187	ANXA1,CASP3,COL18A1,DSP,FA2H,FN1,FOXN1,GRHL1,ID1,IL1A,IRF6,ITGB1,ITGB5,LEF1,LOXL2,NCOA3,NFIB,NIPAL4,PAX6,PLCD1,RUNX1,SAV1,SCEL,TNFSF12,UGCG,VEGFC,WNT5A	27
Cellular Development	Epithelial-mesenchymal transition	1.36e-07		-1.631	ALX1,ANGPTL2,CCN1,CXCL5,DPP4,ERG,ESRP1,FBLN5,FGF1,FLNA,FOXA1,FOXF2,FOXO3,FTH1,GLIS2,HEY1,ID1,IDH2,LEF1,LOXL2,NFKBIA,PRKAA2,PRKCI,PTAFR,PTPN14,SEMA7A,SKIL,SMURF2,SNAI2,SPP1,TGFBR3,VIM,WNT5A	33
Cardiovascular System Development and Function,Cell-To-Cell Signaling and Interaction	Binding of vascular endothelial cells	1.38e-07		-0.11	ANXA5,BGN,CCN1,ERG,FGF1,FN1,HMGB1,IL1A,ITGB1,ITGB7,KITLG,NFKBIA,PLXND1,PPARG,PTAFR,SPP1,TGFBI,THBS1,TMSB10/TMSB4X,TNFSF12,VIM	21
Tissue Development	Formation of gland	1.39e-07		-0.942	AGAP2,AHR,ANXA1,ATP7B,CBX2,CDKN2C,CSF1,DSG2,Eda,EN1,FN1,ID1,ITGB1,KLF6,LEF1,LIF,LMO4,NCOA3,NET1,NTN1,PPARG,PROKR2,PTN,RUNX2,SCG5,SLIT2,SPP1,SULF1,TGFB1I1,WLS,WNT10B,WNT5A	32
Cardiovascular Disease,Cardiovascular System Development and Function,Organ Morphology,Organismal Development,Organismal Injury and Abnormalities	Enlargement of heart	1.39e-07			ABCA1,ADGRD1,ADM,AHR,AKAP12,ALDH1A2,BGN,CASQ2,CDKN2C,COL9A2,COMT,CYBB,DACT1,DPF3,DSG2,DSP,EDN1,EGLN3,EPAS1,ERG,FES,FHL2,FN1,FOXO3,GATA4,GATA5,GPX7,HCK,HDAC9,HMGB1,HSPB8,IL33,LIF,LITAF,MBNL2,MEF2C,MMP11,MYBPC3,MYOZ2,NEXN,NFKBIA,NKX2-5,PIM1,PNKD,PPARG,PPARGC1B,PPP2R5A,PRKAA2,RCAN2,SAV1,SCG5,SDC1,SLC2A4,TGFBR3,TNFRSF1A,TNFSF12,TNNC1,TRPC1,VAV2,VCL,ZNF215	61
Cardiovascular Disease	Hypertension	1.44e-07		-0.892	ABLIM1,ADM,AHR,AKAP12,ANGPTL2,ATMIN,BDKRB2,C1QTNF5,CACNA2D2,CDH17,CELF4,CLIC5,COMT,CST3,CXCL5,CYBB,DDR2,DIPK1B,DPYSL3,EDN1,ELAC2,EPAS1,ERG,FGF1,FLNA,G6PC3,GABRE,GATA5,GCNT1,GYPC,HDAC9,HSD11B2,IL1A,IL1RN,ITSN1,LMOD1,MARVELD2,MMP28,MXRA5,NPR3,OLFML2B,PDZD4,PIM1,PLSCR4,PPARG,PPP1R14A,PRKCI,PRRX1,PRSS2,PWWP3B,RARRES2,RASL12,RUNX1T1,SALL2,SCN1B,SHANK3,SKIL,SLC2A1,SLC2A4,SLC7A11,SLIT3,SMURF2,SOX6,TAGLN…	73
Developmental Disorder	Aplasia or hypoplasia	1.49e-07		1.9	AHR,ALDH1A2,ALDH1A3,AMPD2,ARHGAP1,ATMIN,CACNA2D2,CASZ1,CD3G,COL2A1,COMMD3-BMI1,DACT1,DCLK1,EDN1,EN1,FAM20A,FES,FOXF2,FRAS1,GATA4,GATA5,GIMAP1-GIMAP5,GRIP1,HCK,HEY1,ID1,ID3,IL15RA,KITLG,LHX1,LIF,LRP2,MARCKSL1,MEF2C,MKX,NFIB,NKX2-2,NKX2-5,NR2F2,NTN1,PAX6,PIK3AP1,PLCG2,POU2AF1,PPARG,PROKR2,PRRX1,RUNX1,RUNX2,SALL2,SLC12A6,SLC35C1,SLIT3,SPRY2,TGFBI,TGFBR3,THBS1,VEGFC,VLDLR,WNT5A	60
Cell Morphology,Cellular Movement,Renal and Urological System Development and Function	Cell spreading of kidney cell lines	1.5e-07		-1.584	ANTXR1,FLNA,FN1,ITGB1,PTN,SDC1,SORBS1,THBS1,VIM	9
Cancer,Hematological Disease,Immunological Disease,Organismal Injury and Abnormalities	Lymphoma	1.51e-07		0.536	ABCG1,AHR,ANTXR1,ANXA1,ARHGAP1,ARHGEF3,BICC1,BRSK1,BTG1,CASP3,CBX2,CCN1,CCNA2,CD200,CD3G,CDKN2C,CDON,CHD3,CHPF,CLCC1,CNTFR,COL11A1,COL15A1,COL1A1,COL1A2,COL2A1,COL6A1,COL6A2,COL8A2,COMMD3-BMI1,COMT,CRYBG1,CYP4F22,DDR2,DNAH5,DPP4,DSEL,DSP,E2F2,EPAS1,FAM151A,FBXO4,FGF11,FKBP9,FN1,FZD1,GNG4,GPX7,GRIP1,HCK,HDAC11,HDAC9,HMGB1,HSF4,ID1,ID3,IDH2,IFNAR2,IGSF3,IL33,ITGB1,ITGB4,ITM2C,ITPR2,KLF6,KMT2A,LAMC2…	119
Cardiovascular Disease,Cardiovascular System Development and Function,Organismal Injury and Abnormalities,Tissue Morphology	Abnormal morphology of artery	1.59e-07			ADM,AHR,BDKRB2,COMMD3-BMI1,CST3,DLX1,EDN1,EGLN3,FLNA,FN1,GATA4,HEY1,IL1RN,MEF2C,MFAP2,MIB1,NGFR,NKX2-5,PATZ1,PLXND1,PRRX1,SPP1	22
Cardiovascular Disease,Cardiovascular System Development and Function,Organ Morphology,Organismal Development,Organismal Injury and Abnormalities	Abnormal morphology of heart	1.68e-07			ABCA1,ADGRD1,ADM,AHR,AKAP12,ALDH1A2,ARHGEF11,BGN,CASP3,CASQ2,CDKN2C,COL18A1,COL2A1,COL9A2,COMT,CYBB,DACT1,DPF3,DSG2,DSP,EDN1,EGLN3,EPAS1,EPM2A,ERG,FES,FHL2,FLNA,FN1,FOXO3,GATA4,GATA5,GPX7,HCK,HDAC9,HEY1,HMGB1,HSPB8,IL1RN,IL33,LIF,LITAF,LOXL2,MBNL2,MEF2C,MIB1,MMP11,MYBPC3,MYOZ2,NEXN,NFKBIA,NKX2-5,NR2F2,PIM1,PLXND1,PNKD,PPARG,PPARGC1B,PPP2R5A,PRKAA2,RCAN2,SAV1,SCG5,SDC1,SLC2A4,TGFBR3,THBS1,TNFRSF1A…	74
Cell Morphology,Connective Tissue Development and Function	Shape change of fibroblast cell lines	1.8e-07		-1.594	AKAP12,ARHGEF11,EHD1,FLNA,FN1,GEM,GPR132,ITGB1,RAC3,SDC1,SORBS1,TGFB1I1,THBS1,VAV2,VCL,VIM	16
Cell Death and Survival	Neuronal cell death	1.88e-07		1.458	AGAP2,AGTPBP1,ALDH1A2,AMIGO2,ARHGAP1,B4GALNT1,BTG1,CACNA2D2,CASP3,CD200,CNTFR,CRLF1,CSF1,CYBB,DLG4,DLX1,DPYSL3,EGLN3,EN1,EPM2A,FAIM,FGF1,FN1,FOXO3,GFRA2,GJB2,HDAC9,HMGB1,IL1RN,ITGB1,ITPR2,ITSN1,KITLG,KLF6,LHX1,LIF,LMO4,MAPK11,MAPK12,MEF2C,MIB1,NFIL3,NFKBIA,NGFR,NOVA1,NR2F1,NTN1,OSMR,PAX6,PCDHGA2,PCDHGA5,PPP1R13B,PRKCI,PRR7,PTN,RGS10,RUNX1,SERPINF1,SERPINI1,SLC2A1,SNCAIP,SORT1,THBS1,TMEM158,TNFRSF…	69
Organismal Injury and Abnormalities	Ulcer	1.92e-07			AHR,ANXA1,COL11A1,COL15A1,COL18A1,COL1A1,COL1A2,COL2A1,COL5A2,COL6A1,COL6A2,COL8A2,COL9A2,DPP4,EDN1,HMGB1,IL1RN,NFIL3,NFKBIA,NGFR,SLC7A11	21
Organ Morphology,Organismal Development,Renal and Urological System Development and Function	Morphology of kidney	1.92e-07			ABCA1,ADM,AHR,AKR1B1,AMPD2,ARHGAP1,BBS10,BDKRB2,BGN,BICC1,CDKN2C,CNN1,COL18A1,COMT,DACT1,E2F2,EDN1,FAM20A,FRAS1,GATA5,GCNT1,GCNT3,GLIS2,GRIP1,HSD11B2,ITGB1,LAMC2,LHX1,LRP2,PPARG,RCBTB1,SALL2,SLC4A4,SLIT3,SPP1,SPRY2,THBS1,TNFRSF1A	38
Embryonic Development,Organismal Development	Morphogenesis of embryo	1.92e-07			ALDH1A2,ALDH1A3,ALX1,CDON,COL2A1,DACT1,EN1,FLRT3,FRAS1,FZD1,GATA4,HEY1,HOXA10,HOXC10,ID3,IRX3,LEF1,LHX1,MEF2C,NKX2-5,NTN4,PKDCC,PLXND1,PRRX1,RUNX2,SALL2,SEMA3C,SFRP2,TBX2,TGFBR3,THBS1,WNT5A,ZFPM1	33
Cell Morphology,Cellular Movement,Hair and Skin Development and Function	Cell spreading of epithelial cell lines	2.04e-07		-0.994	ANTXR1,CCN1,FLNA,FN1,ITGB1,PTN,TGFBI,VIM	8
Organismal Development,Organismal Injury and Abnormalities	Abnormal morphology of abdomen	2.07e-07			ABCA1,ACP3,AHR,AKAP12,AKR1B1,AMPD2,ANTXR1,ATP7B,B3GNT5,BARX1,BBS10,BDKRB2,BGN,CASP3,CBFA2T2,CBX2,CDH17,CDKN2C,COL18A1,COMMD3-BMI1,COMT,CSF1,CYBB,CYP1A1,DACT1,E2F2,EDN1,EGLN3,FAM20A,FES,FOXF2,FOXO3,FRAS1,FZD1,GATA4,GATA5,GCNT1,GCNT3,GIMAP1-GIMAP5,GLIS2,GPX7,GRIP1,HCK,HOXA10,HOXC10,HSD11B2,IL33,ITGB1,ITGB7,LAMC2,LEF1,LHX1,LIF,LMOD1,LRP2,MIB1,NFIL3,NFKBIA,NGFR,NKX2-2,NR2F2,PKDCC,PLCD1,PPARG,PREX1,PR…	89
Cardiovascular System Development and Function,Embryonic Development,Organismal Development,Tissue Development	Development of outflow tract	2.09e-07			FLNA,FN1,FZD1,GATA4,HEY1,MEF2C,NKX2-5,PATZ1,PLXND1,SEMA3C,SFRP2,SNAI2,TBX2,TGFBR3,THBS1,ZFPM1	16
Nervous System Development and Function,Neurological Disease	Abnormal morphology of central nervous system	2.12e-07			ADCY3,AKAP12,ALX1,ANK3,ARNT2,B4GALNT1,BRSK1,BTG1,CACNA2D2,CASP3,CDKN2C,CDON,COL18A1,COL2A1,COMMD3-BMI1,CPEB3,CSPG4,DCLK1,DLGAP3,EN1,EPM2A,FA2H,FES,FGF1,GM2A,HEY1,ID1,ID3,IFT57,LEF1,LHX1,LIF,LRP2,MAP2,MARCKSL1,NFIB,NGFR,NKX2-2,NR2F1,PATZ1,PAX6,PROKR2,SCG5,SCN1B,SEMA7A,SHANK3,SLC12A6,SLC4A10,SPP1,TMEM176B,VAX2,VCL,VLDLR,ZDHHC9	54
Digestive System Development and Function	Morphology of digestive system	2.18e-07			ADAMTS2,AHR,ANKH,ANTXR1,ARHGAP1,ATP7B,BARX1,CASP3,CBFA2T2,CBX2,CCDC3,CDON,CEL,CSF1,CYBB,CYP1A1,DACT1,DECR1,DPP4,E2F2,EDN1,EGLN3,FAM20A,FGF1,FGF18,FOXF2,GATA4,GCNT1,GCNT3,GIMAP1-GIMAP5,GPR132,HSD11B2,IL33,ITGB4,ITGB7,KLF6,LAMC2,LEF1,LIF,NFIB,NFIL3,NGFR,NKX2-2,NKX2-5,OSMR,PAX9,PKDCC,PPARG,PPARGC1B,PREX1,PRKCI,PRRX1,PTN,RUNX1,RUNX2,SAV1,SCG5,SLC2A4,SLC4A4,SOX6,SPP1,SPRY2,SULF1,SYTL2,TGFBI,THBS1,TNFR…	72
Cell-To-Cell Signaling and Interaction,Cellular Assembly and Organization	Cell-cell contact	2.22e-07		-1.616	ABCA1,ADCY3,ADGRB2,AHR,ALX1,AMIGO2,ANK3,ANXA1,ANXA5,CACNA2D2,CADM3,CASP3,CCN1,CD200,CDON,CNTNAP1,CSF1,CST3,DACT1,DCLK1,DLG4,DLGAP3,DOK7,DSG2,DSP,DYSF,EDN1,FBLIM1,FLRT3,FN1,GJB2,GJB6,GNPDA1,HOXA10,IGSF9,IL1RAP,ITGB1,ITGB4,KRIT1,LEF1,MARCKSL1,MBNL2,MDGA1,MEF2C,NET1,NR2F2,NTN1,PCDHB11,PCDHB14,PCDHGA2,PCDHGA5,PKP4,PLXND1,PPARG,PRKAA2,PRKCI,SERPINF1,SHANK3,SLC12A6,SLIT2,SNAI2,SPATA46,Tcam1,THBS1,TJP2,…	75
Cancer,Organismal Injury and Abnormalities	Ductal carcinoma	2.24e-07			ACKR1,ACOT11,ADAMTS2,ADGRB2,ADGRD1,AGAP2,ALDH1A3,ANK3,ANKRD44,ANXA1,ARHGAP22,ARHGEF11,ARHGEF6,ARSJ,ATP10D,ATP7B,ATP8A1,BGN,BICC1,BRSK1,CAMKK1,CAMSAP3,CCN1,CDC42BPA,CDON,CFL2,CHD3,CHST6,CILP2,CLEC16A,CNN1,COL15A1,COL18A1,COL1A1,COL1A2,COL2A1,COL6A1,COL8A2,CPZ,CSPG4,CTPS2,CXCL5,CYTH3,DAAM1,DACT1,DCLK1,DDR2,DENND2C,DLGAP3,DNAH5,DNMBP,DOCK4,DPY19L1,DSG2,DSP,DYSF,EBPL,EHD1,ELAC2,ESRP1,EVA1B,FAF1,FAM15…	187
Cancer,Hematological Disease,Organismal Injury and Abnormalities	Mature lymphocytic neoplasm	2.25e-07			ABCG1,ACAD11,AHR,ANKH,ANTXR1,ANXA1,ANXA5,ARHGAP1,ARHGEF3,BICC1,BRSK1,BTG1,CASP3,CAVIN2,CBX2,CCN1,CD200,CD3G,CDKN2C,CDON,CHD3,CHPF,CLCC1,CNTFR,CNTNAP1,COL11A1,COL15A1,COL1A1,COL1A2,COL2A1,COL6A1,COL6A2,COL8A2,COMMD3-BMI1,COMT,CRYBG1,CYP4F22,DLGAP3,DNAH5,DPP4,DSEL,DSP,E2F2,EPAS1,FAF1,FGF11,FKBP9,FLNA,FN1,FOXO3,FZD1,GABRE,GATA5,GJB6,GNG4,GRIP1,HCK,HDAC11,HDAC9,HMGB1,HSF4,ID3,IDH2,IFNAR2,IGSF3,IL1RN,…	128
Cancer,Organismal Injury and Abnormalities	Benign connective or soft tissue neoplasm	2.28e-07			AHR,ARSL,CAVIN2,CCN1,CEL,CLEC16A,COL11A1,COL15A1,COL18A1,COL1A1,COL1A2,COL2A1,COL5A2,COL6A1,COL6A2,COL8A2,COL9A2,CSF1,DDR2,E2F2,FAM20A,FLNA,FOXO3,FTH1,HMGB1,HNMT,IDH2,IFNAR2,KITLG,MDH1,MMP11,NR2F1,NR2F2,PDK4,PIK3R3,PPARG,PPP1R3D,RAP2B,TGFBR3,TPBG,TUBA4A,UGCG,ZYX	43
Organismal Survival	Perinatal death	2.32e-07	Increased	2.968	ABCA1,ACTG1,ALDH1A3,ALX1,ARHGAP1,ARNT2,B3GNT5,BARX1,BGN,BRSK1,CASP3,CBX2,CDON,CNTFR,COL2A1,COL5A2,CRLF1,DACT1,DOK7,E2F2,EDN1,EHD1,EN1,EPAS1,ESRP1,FOXF2,GATA4,HCK,ID1,ITGB4,KITLG,LHX1,LIF,LMO4,LRP2,MAP2,MEF2C,NFIB,NGFR,NIPAL4,NR2F1,PKDCC,PLCG2,PLXND1,PPARGC1B,PROKR2,PRRX1,RUNX2,SALL2,SHANK3,SLC2A3,SLC35C1,SLIT2,SMURF2,SNAI2,SOX6,SPRY2,VAX2,WNT5A	59
Cancer,Hematological Disease,Organismal Injury and Abnormalities	Hematopoietic neoplasm	2.57e-07		-0.074	ABCG1,ACAD11,ACKR1,ACOT11,ACTG1,ADCY3,ADCY7,AHR,AMMECR1,ANK3,ANKH,ANTXR1,ANXA1,ANXA5,ARHGAP1,ARHGEF3,ART3,ATL1,ATP8B1,B4GALNT1,BBS10,BICC1,BRSK1,BTG1,CAMK2N1,CASP3,CAVIN2,CBFA2T2,CBX2,CCN1,CCNA2,CD200,CD3G,CDC42BPA,CDKN2C,CDON,CHD3,CHPF,CLCC1,CNTFR,CNTNAP1,COL11A1,COL15A1,COL1A1,COL1A2,COL2A1,COL5A2,COL6A1,COL6A2,COL8A2,COMMD3-BMI1,COMT,CRYBG1,CSPG4,CTPS2,CYBB,CYP1A1,CYP4F22,DAAM1,DDR2,DLGAP3,DNA…	213
Skeletal and Muscular Disorders	Abnormality of the upper limb	2.66e-07			ADAMTS2,COL11A1,COL15A1,COL18A1,COL1A1,COL1A2,COL2A1,COL5A2,COL6A1,COL6A2,COL8A2,COL9A2,HOXA10,HOXC10,MMP11,PKDCC,PRRX1,SFRP2,SULF1,TGFBR3,WNT10B,WNT5A	22
Connective Tissue Development and Function,Tissue Development	Growth of connective tissue	2.7e-07		-0.939	ADM,AHR,AKAP12,ARHGAP1,ARHGEF11,BGN,BTG1,C1QL4,CBX2,CCN1,CCNA2,CDKN2C,COL1A1,COMMD3-BMI1,CSF1,CYGB,DDR2,DPP4,DSG2,EDN1,FBLN5,FBXO4,FGF1,FGF18,FN1,FTH1,GEM,HOXA10,IDH2,IL1A,IRF6,ITGB1,ITSN1,KITLG,KMT2A,LIF,MAD2L1,NFKBIA,NGFR,NPR3,PATZ1,PPARG,PRKCI,PTN,PTPRK,RAC3,RUNX1,RUNX2,SERPINF1,SERPINH1,SKIL,SLC2A1,SLC7A11,SNAI2,SOX6,SPP1,SPRY2,SULF1,TGFB1I1,TLN2,TNFRSF1A,TNFSF12,TWIST2,VAV2,VCL,VIM,WNT5A	67
Hereditary Disorder,Organismal Injury and Abnormalities,Skeletal and Muscular Disorders	Hereditary myopathy	2.83e-07		0	ABLIM1,AMPD2,ATL1,B4GALNT1,BGN,CASQ2,CFL2,CNTNAP1,COL1A1,COL1A2,COL5A2,COL6A1,COL6A2,COMT,DDR2,DOK7,DSG2,DSP,DYSF,ENO3,FA2H,FBLN5,FGF1,FHL2,FN1,GATA4,HOMER1,HSPB8,IGFALS,ITGA7,ITGB1,KCNH2,LITAF,LOXL2,MIB1,MLF1,MYBPC3,MYOZ2,NEXN,NKX2-5,PDK3,PDK4,PLOD2,PPARG,SCN1B,SERPINH1,SLC12A6,SLC7A11,SLMAP,TAGLN,TGFBI,TGFBR3,TLN2,TMEM176A,TMEM176B,TNNC1,TPM2,TPM4,TPPP3,VAMP1,VCL,WARS1,WNK1	63
Developmental Disorder	Dysgenesis	2.97e-07	Increased	2.005	AHR,ALDH1A2,ALDH1A3,AMPD2,ARHGAP1,ATMIN,CACNA2D2,CASZ1,CBX2,CD3G,COL2A1,COMMD3-BMI1,DACT1,DCLK1,EDN1,EN1,FAM20A,FES,FOXF2,FRAS1,GATA4,GATA5,GIMAP1-GIMAP5,GRIP1,HCK,HEY1,ID1,ID3,IL15RA,KITLG,LHX1,LIF,LRP2,MARCKSL1,MEF2C,MKX,NFIB,NKX2-2,NKX2-5,NR2F2,NTN1,PAX6,PIK3AP1,PLCG2,POU2AF1,PPARG,PROKR2,PRRX1,RUNX1,RUNX2,SALL2,SLC12A6,SLC35C1,SLIT3,SPRY2,TGFBI,TGFBR3,THBS1,VEGFC,VLDLR,WNT5A	61
Hematological System Development and Function,Inflammatory Response,Tissue Morphology	Quantity of phagocytes	3e-07		0.613	ABCA1,ADM2,AHR,ANXA1,B4GALNT1,CD200,CSF1,CYBB,CYP1A1,EPAS1,FES,FHL2,G6PC3,GCNT1,GPR132,HCK,HMGB1,ID1,IL15RA,IL1A,IL1RN,IL33,IRF6,ITGB5,ITGB7,KITLG,LIF,LITAF,MFAP2,NFKBIA,NGFR,ORMDL3,PLAC8,PPARG,PREX1,PRKCI,PTN,RARRES2,RUNX1,SDC1,SEMA3E,SERPINB1,SLAMF9,SLC35C1,SNAI2,SORBS1,SPP1,THBS1,TNFRSF1A,TNFSF13	50
Skeletal and Muscular System Development and Function	Morphology of skeleton	3.16e-07			ALX1,ANTXR1,ARHGAP1,BGN,CBX2,CHPF,COL1A2,COL2A1,COMMD3-BMI1,COMT,CSF1,CYP1A1,DACT1,EN1,HOXA10,HOXA6,HOXC10,HSD11B2,ID1,IGFALS,ITGB1,KMT2A,LIF,NPR3,OSMR,PHEX,PKDCC,PLXND1,PRRX1,RUNX2,SFRP2,SMURF2,SULF1,TGFBR3,THBS1,VCL,WNT5A	37
Cancer,Organismal Injury and Abnormalities,Reproductive System Disease	Invasive mammary tumor	3.16e-07			ANXA1,BGN,CBX2,CCN1,CNN1,COL1A2,DACT1,FBLN5,FHL2,FN1,GYPC,HSPB8,ITGB1,MEF2C,MYBPC3,NAALADL1,NCOA3,OLFML2B,PDK4,PEAR1,PPARG,PRKCI,PYCR1,SEMA7A,SLC7A11,SLIT2,SLIT3,SPP1,SULF1,TAGLN,TLE3,TMEM145,TMEM158,TNFSF12,TPM2,TUBA4A,TWIST2	37
Nervous System Development and Function,Neurological Disease,Organ Morphology,Organismal Development,Organismal Injury and Abnormalities	Abnormal morphology of brain	3.29e-07			ADCY3,AKAP12,ALX1,ANK3,ARNT2,B4GALNT1,BRSK1,BTG1,CACNA2D2,CASP3,CDKN2C,CDON,COL18A1,COL2A1,COMMD3-BMI1,CPEB3,CSPG4,DCLK1,DLGAP3,EN1,EPM2A,FA2H,FES,FGF1,GM2A,HEY1,ID1,ID3,LEF1,LHX1,LIF,LRP2,MAP2,MARCKSL1,NFIB,NGFR,NR2F1,PATZ1,PAX6,PROKR2,SCG5,SEMA7A,SHANK3,SLC12A6,SLC4A10,SPP1,TMEM176B,VCL,VLDLR,ZDHHC9	50
Cell Morphology	Shape change of tumor cell lines	3.54e-07		-1.709	AKAP12,ANXA5,ARHGEF11,CASP3,CSF1,DNMBP,FLNA,FN1,GEM,GPR132,ITGB1,ITGB4,MPRIP,NET1,NTN1,PARVB,PTPN14,RAP2B,RUNX1,SDC1,SH2D5,SNAI2,SPRY2,THBS1	24
Cellular Movement,Hematological System Development and Function,Immune Cell Trafficking	Cell movement of antigen presenting cells	3.57e-07		-1.149	ACKR1,ANGPTL2,ANXA1,CCN1,CSF1,CYBB,EDN1,EGLN3,EPAS1,FHL2,FLNA,FN1,FOXO6,G6PC3,GLIS2,HCK,HMGB1,IL15RA,IL1A,IL1RN,IL33,IRF6,ITGB1,KLF6,LITAF,MMP28,NTN1,PCOLCE2,PDK4,PLCG2,PLGRKT,PLXND1,PPARG,PTN,RARRES2,SDC1,SEMA3E,SLAMF9,SLIT2,SPP1,THBS1,TNFSF12,WLS,WNT5A	44
Connective Tissue Development and Function,Nervous System Development and Function,Organismal Development,Skeletal and Muscular System Development and Function,Tissue Development	Morphology of vertebral column	3.78e-07			ANTXR1,ARHGAP1,CBX2,COL1A2,COL2A1,COMMD3-BMI1,COMT,CYP1A1,DACT1,HOXA10,HOXA6,HOXC10,HSD11B2,KMT2A,NPR3,PKDCC,PLXND1,PRRX1,SFRP2,SMURF2,SULF1,THBS1,WNT5A	23
Cell Morphology,Cellular Movement,Connective Tissue Development and Function	Cell spreading of fibroblast cell lines	3.81e-07		-0.885	EHD1,FLNA,FN1,GPR132,ITGB1,SDC1,SORBS1,TGFB1I1,THBS1,VAV2,VCL,VIM	12
Connective Tissue Development and Function,Nervous System Development and Function,Organ Morphology,Organismal Development,Skeletal and Muscular System Development and Function,Tissue Development	Morphology of vertebrae	3.95e-07			ANTXR1,ARHGAP1,CBX2,COL1A2,COL2A1,COMMD3-BMI1,CYP1A1,DACT1,HOXA10,HOXA6,HOXC10,HSD11B2,KMT2A,NPR3,PKDCC,PLXND1,PRRX1,SFRP2,SMURF2,SULF1,THBS1,WNT5A	22
Dermatological Diseases and Conditions,Organismal Injury and Abnormalities	Ulceration of skin	4.26e-07			AHR,COL11A1,COL15A1,COL18A1,COL1A1,COL1A2,COL2A1,COL5A2,COL6A1,COL6A2,COL8A2,COL9A2,DPP4,NFKBIA,SLC7A11	15
Cancer,Organismal Injury and Abnormalities,Reproductive System Disease	Invasive breast carcinoma	4.46e-07			ANXA1,BGN,CBX2,CCN1,CNN1,COL1A2,DACT1,FBLN5,FHL2,FN1,GYPC,HSPB8,ITGB1,MEF2C,MYBPC3,NAALADL1,OLFML2B,PDK4,PEAR1,PPARG,PRKCI,PYCR1,SEMA7A,SLC7A11,SLIT2,SLIT3,SPP1,TAGLN,TLE3,TMEM145,TMEM158,TNFSF12,TPM2,TUBA4A,TWIST2	35
Cell Morphology,Nervous System Development and Function,Tissue Morphology	Morphology of neurons	4.57e-07			AGAP2,ANXA5,B4GALNT1,BRSK1,CACNA2D2,CAMKK1,CASP3,CNTFR,CNTNAP1,COL8A2,COMMD3-BMI1,CPEB3,CSF1,CST3,CYBB,DACT1,DCLK1,DLG4,DLX1,DOK7,DPYSL3,EGLN3,EPM2A,FA2H,FLNA,FOXA1,FOXO6,GFRA2,GJB2,GM2A,GRIP1,IGSF9,IL1RN,ITGB1,ITSN1,LRP2,MAP2,MBNL2,MIB1,NCKIPSD,NFIB,NFKBIA,NGFR,NKX2-2,NR2F1,NYAP1,PAX6,PRKAA2,PROKR2,RUNX1,SCN1B,SEPTIN5,SHANK3,SLC12A6,SNCAIP,SORT1,SPRY2,STON2,SULF1,TRIP6,UCP2,VAX2,VIM,WNT5A	64
Embryonic Development,Organ Development,Organismal Development,Reproductive System Development and Function,Tissue Development	Formation of mammary gland	4.58e-07		-0.404	AGAP2,AHR,ATP7B,CDKN2C,CSF1,DSG2,Eda,EN1,FN1,ID1,ITGB1,LEF1,LIF,LMO4,NCOA3,NET1,NTN1,PPARG,PROKR2,PTN,RUNX2,SLIT2,SPP1,TGFB1I1,WLS,WNT10B,WNT5A	27
Cell-To-Cell Signaling and Interaction	Adhesion of tumor cell lines	4.58e-07	Decreased	-3.213	AKAP12,ANXA1,CCN1,CDH17,CHST6,COMMD3-BMI1,CYBB,DSG2,DSP,DYSF,FBLN5,FES,FLNA,FN1,HAS3,HMGB1,ITGB1,LAMC2,LEF1,LIF,MAD2L1,MAGI1,NET1,NFKBIA,PARVB,PPARG,PTAFR,PTPN14,SDC1,SLC12A6,SLIT2,SPP1,TGFB1I1,THBS1,VCL,VEGFC,WNT5A,ZYX	38
Nervous System Development and Function,Neurological Disease,Organ Morphology,Organismal Development,Organismal Injury and Abnormalities	Abnormal morphology of forebrain	4.61e-07			ADCY3,ALX1,ARNT2,CASP3,CDON,COL18A1,COL2A1,COMMD3-BMI1,DCLK1,DLGAP3,FES,GM2A,HEY1,LHX1,LIF,LRP2,MAP2,MARCKSL1,NFIB,NR2F1,PATZ1,PAX6,PROKR2,SEMA7A,SHANK3,SLC12A6,SPP1,VLDLR,ZDHHC9	29
Organismal Injury and Abnormalities	Visceromegaly	4.61e-07			ABCA1,ADGRD1,ADM,AHR,AKAP12,ALDH1A2,B3GNT5,BGN,CASQ2,CDKN2C,COL9A2,COMT,CSF1,CYBB,CYP1A1,DACT1,DPF3,DPP4,DSG2,DSP,E2F2,EDN1,EGLN3,EPAS1,ERG,FES,FHL2,FN1,FOXO3,GATA4,GATA5,GPX7,HCK,HDAC9,HMGB1,HSD11B2,HSPB8,IL33,LIF,LITAF,MBNL2,MEF2C,MIB1,MMP11,MYBPC3,MYOZ2,NEXN,NFKBIA,NKX2-5,PIM1,PLCD1,PNKD,PPARG,PPARGC1B,PPP2R5A,PRKAA2,PRKCI,RCAN2,RCBTB1,RUNX2,SAV1,SCG5,SDC1,SLC2A4,SLC4A4,TGFBI,TGFBR3,TNFRSF1A,T…	76
Developmental Disorder	Growth failure or short stature	4.94e-07		1.091	ABCA1,AHR,ANKH,ANTXR1,ARHGAP1,ARSL,ATMIN,ATP7B,BBS10,BGN,CACNA2D2,CFL2,COL11A1,COL1A1,COL2A1,COL9A2,COMMD3-BMI1,CSF1,DDR2,FES,FLNA,FLRT3,FN1,G6PC3,GADD45GIP1,GATA4,GFRA2,GGT5,HCK,ID1,IFT57,IGFALS,IL1RN,ITGA7,ITGB1,ITPR2,ITSN1,KMT2A,LIF,MEF2C,MIB1,NFKBIA,NGFR,NKX2-2,NKX2-5,NR2F2,OBSL1,PAPPA,PATZ1,PIM1,PPARG,PREPL,PRKCI,PRRX1,RGS10,RUNX2,SAV1,SCN1B,SFRP2,SHANK3,SLC2A1,SLC2A4,SLC35C1,SLC4A4,SNAI2,SU…	70
Cellular Movement	Chemotaxis	4.96e-07	Decreased	-2.474	ACKR1,AKAP12,ANGPTL2,ANXA1,ARAP3,BDKRB2,CAPG,CCN1,CSF1,CST3,CXCL5,CYBB,DOCK4,DPP4,DYSF,EDN1,FN1,G6PC3,GPR132,HCK,HMGB1,IL1A,IL33,ITGB1,KITLG,LEF1,LIF,LITAF,LRP2,MMP28,MYO5B,NTN1,PLCG2,PLGRKT,PLXND1,PPARG,PREX1,PTAFR,PTN,RARRES2,RGS10,S100A14,SCN1B,SEMA3E,SERPINB1,SERPINF1,SERPINH1,SLIT2,SLIT3,SNAI2,SPP1,THBS1,TMSB10/TMSB4X,TNFRSF1A,VEGFC,WARS1,WNK1,WNT5A	58
Cell Morphology,Nervous System Development and Function,Neurological Disease,Tissue Morphology	Abnormal morphology of neurons	4.99e-07			ANXA5,B4GALNT1,BRSK1,CAMKK1,CASP3,CNTFR,CNTNAP1,COL8A2,COMMD3-BMI1,CPEB3,CSF1,CST3,CYBB,DACT1,DCLK1,DLG4,DLX1,DOK7,EGLN3,EPM2A,FA2H,FOXA1,FOXO6,GFRA2,GJB2,GM2A,IGSF9,IL1RN,ITGB1,LRP2,MAP2,MBNL2,NCKIPSD,NFIB,NGFR,NKX2-2,NR2F1,NYAP1,PAX6,PRKAA2,PROKR2,RUNX1,SCN1B,SEPTIN5,SHANK3,SLC12A6,SORT1,SPRY2,STON2,SULF1,UCP2,VAX2,VIM,WNT5A	54
Cancer,Hematological Disease,Immunological Disease,Organismal Injury and Abnormalities	Peripheral T-cell lymphoma	5.02e-07			BTG1,CCN1,CD200,CDKN2C,CHPF,COL15A1,COL1A2,COL6A1,COL6A2,EPAS1,FGF11,FN1,HDAC11,HDAC9,IDH2,IGSF3,ITM2C,KLF6,LAMC2,LIF,NFIB,OSMR,RHOBTB3,SDC1,SERPINF1,SERPINH1,TOB1,TUBA4A,VAV2,VWA1,ZBTB10	31
Cellular Movement	Cellular infiltration by blood cells	5.48e-07		0.1	ABCG1,ACKR1,ADM,AHR,AKR1B1,ANXA1,BGN,CCN1,CSF1,CXCL5,CYBB,DEF6,EDN1,EGLN3,EPAS1,FN1,FOXO6,GJB2,GLIS2,GSDMD,HCK,HMGB1,ID1,IL15RA,IL1A,IL1RN,IL33,IRF6,ITGB1,KITLG,MIB1,NFKBIA,NTN1,PCOLCE2,PDK4,PPARG,PREX1,RARRES2,SEMA3E,SLAMF9,SLIT2,SPP1,THBS1,TNFRSF1A,TNFSF12,UCP2,UNC5B,WLS	48
Dermatological Diseases and Conditions,Inflammatory Disease,Organismal Injury and Abnormalities,Skeletal and Muscular Disorders	Juvenile dermatomyositis	5.76e-07			BGN,COL1A1,COL1A2,COL5A2,COL6A1,COL6A2,LOXL2,PLOD2,SERPINH1,TGFBI,TGFBR3,TPM4	12
Cancer,Hematological Disease,Organismal Injury and Abnormalities	Hematologic cancer	5.77e-07		0.569	ABCG1,ACAD11,ACKR1,ACOT11,ACTG1,ADCY3,ADCY7,AHR,AMMECR1,ANK3,ANKH,ANTXR1,ANXA1,ANXA5,ARHGAP1,ARHGEF3,ART3,ATL1,ATP8B1,B4GALNT1,BBS10,BICC1,BRSK1,BTG1,CAMK2N1,CASP3,CAVIN2,CBFA2T2,CBX2,CCN1,CCNA2,CD200,CD3G,CDC42BPA,CDKN2C,CDON,CHD3,CHPF,CLCC1,CNTFR,CNTNAP1,COL11A1,COL15A1,COL1A1,COL1A2,COL2A1,COL5A2,COL6A1,COL6A2,COL8A2,COMMD3-BMI1,COMT,CRYBG1,CSPG4,CTPS2,CYBB,CYP1A1,CYP4F22,DAAM1,DDR2,DLGAP3,DNA…	208
Cancer,Hematological Disease,Organismal Injury and Abnormalities	Neoplasia of blood cells	5.86e-07		0.358	ABCG1,ACAD11,ACKR1,ACOT11,ACTG1,ADCY3,ADCY7,AHR,AMMECR1,ANK3,ANKH,ANTXR1,ANXA1,ANXA5,ARHGAP1,ARHGEF3,ART3,ATL1,ATP8B1,B4GALNT1,BBS10,BICC1,BRSK1,BTG1,CAMK2N1,CASP3,CAVIN2,CBFA2T2,CBX2,CCN1,CCNA2,CD200,CD3G,CDC42BPA,CDKN2C,CDON,CHD3,CHPF,CLCC1,CNTFR,CNTNAP1,COL11A1,COL15A1,COL1A1,COL1A2,COL2A1,COL5A2,COL6A1,COL6A2,COL8A2,COMMD3-BMI1,COMT,CRYBG1,CSPG4,CTPS2,CYBB,CYP1A1,CYP4F22,DAAM1,DDR2,DLGAP3,DNA…	209
Cancer,Organismal Injury and Abnormalities	Connective tissue tumor	5.97e-07		0.868	ACAD11,ARHGAP22,CACNA2D2,CADM3,CAMSAP3,CCN1,CDKN2C,CEL,CNN1,COL11A1,COL15A1,COL18A1,COL1A1,COL1A2,COL2A1,COL5A2,COL6A1,COL6A2,COL8A2,COL9A2,CPZ,CSF1,CSPG4,DDR2,DENND2B,DENND5B,DNAH5,E2F2,EDN1,EFCAB2,EPM2A,FAM20A,FBXO4,FGF1,FKBP10,FLNA,FN1,FOXO3,FZD1,GABRE,GADD45GIP1,GPX7,HMGB1,HOXA6,HSD11B2,IDH2,IFNAR2,IFT57,IRF6,KCNB2,KITLG,KRIT1,LAMC2,LEF1,LOXL2,MAPK11,MED12L,MITF,MYBBP1A,MYL6B,MYOZ2,NINL,OBSL1…	109
Cardiovascular System Development and Function,Cellular Development,Cellular Function and Maintenance,Cellular Growth and Proliferation,Organismal Development,Tissue Development	Cell proliferation of vascular endothelial cells	6.11e-07		0.071	ADM,CAVIN2,COL18A1,COL1A1,COL1A2,CYBB,DAAM1,EDN1,FGF1,FN1,FOXO3,HMGB1,IL1RN,IL33,MEF2C,PPARG,PTN,RCAN2,SLC9A3R2,SNAI2,SPP1,SULF1,TEAD4,THBS1,VASH2,WNK1	26
Cancer,Organismal Injury and Abnormalities,Reproductive System Disease	Uterine tumor	6.33e-07			ADAMTS2,ADM,AGTPBP1,AHR,AKR1B1,ALDH1A2,ANK3,ANKH,ANKRD44,ANP32B,ANXA1,ANXA3,ANXA5,ARHGAP22,ARHGEF11,ARHGEF6,ARSL,ATL1,ATMIN,ATP7B,ATP8B1,BICC1,CADM3,CAVIN2,CBX2,CCN1,CCNA2,CLEC16A,CLIC2,CNN1,COL15A1,COL2A1,CPZ,CRYBG1,CSF1,CSPG4,CYBB,CYP1A1,DACT1,DCLK1,DDR2,DENND5B,DLX1,DMXL2,DNAH5,DOCK4,DOCK9,DPP4,DSEL,DSP,DYSF,EBPL,EOGT,ERG,ESRP1,FAM83B,FBLN5,FBXO4,FHL2,FKBP10,FKBP9,FLNA,FN1,FOXO3,FTH1,FZD1,GABR…	224
Cellular Development,Embryonic Development,Hair and Skin Development and Function,Organ Development,Organismal Development,Tissue Development	Differentiation of keratinocytes	6.53e-07		0.714	ANXA1,CASP3,COL18A1,DSP,FN1,FOXN1,GRHL1,ID1,IL1A,IRF6,ITGB1,ITGB5,LOXL2,NCOA3,NIPAL4,PAX6,PLCD1,RUNX1,SAV1,SCEL,TNFSF12,UGCG,WNT5A	23
Cell Death and Survival	Cell death of lymphatic system cells	6.59e-07		1.965	AHR,ATMIN,BGN,CASP3,COL1A1,COMT,CSF1,CST3,DEF6,DRAM1,E2F2,FAIM,FOXO3,FTH1,GIMAP1-GIMAP5,GIMAP4,GIMAP5,GPR132,ID3,IL15RA,IL1A,ITGB1,ITPR2,KITLG,KMT2A,MAD2L1,MLF1,NFKBIA,ORMDL3,PIM1,PLCG2,POU2AF1,PTN,RCAN2,RUNX1,SERPINB9,SH3BP5,SKIL,SPP1,THBS1,TNFRSF1A,TNFSF13,TRAF1,VAV2,WNT5A,WWP2	46
Cellular Function and Maintenance	Cellular homeostasis	6.88e-07		-1.71	ABCA1,ABCG1,ACKR1,ACOT11,ADCY7,ADM,AGAP2,AHR,AK1,AKR1B1,ANO1,ANXA1,ARHGEF11,ATP7B,BCO2,BDKRB1,BDKRB2,CAMK2N1,CASP3,CBX2,CCDC3,CCN1,CD3G,CFL2,CHMP2A,CHMP4C,CLIC5,COMMD3-BMI1,CPEB3,CXCL5,CYBB,DACT1,DEF6,DLG4,DRAM1,E2F2,EDN1,EPAS1,EPM2A,ERG,FAF1,FAM20A,FBXO4,FBXO7,FGF1,FN1,FOXA1,FOXN1,FOXO3,FTH1,G6PC3,GATA4,GIMAP1-GIMAP5,GIMAP4,GIMAP5,GPR132,HCK,HMGB1,HSD11B2,HSPB8,ID1,ID3,IFNAR2,IL15RA,IL1A,IL1RN,I…	138
Gene Expression	Activation of DNA endogenous promoter	6.89e-07		-0.502	AAMDC,ABLIM1,ACTR2,AGAP2,AHR,ALX1,ANKRD2,ARHGEF2,ARNT2,ATMIN,CAVIN2,CBFA2T2,CBX2,CCN1,CDON,CHD3,COMMD3-BMI1,CPEB3,DACT1,DLX1,E2F2,EDN1,EN1,EPAS1,ERG,FBLN5,FBP1,FGF1,FHL2,FOXA1,FOXF2,FOXN1,FOXO3,FOXO6,GATA4,GATA5,GLIS2,GRHL1,GTF3C6,HDAC9,HEY1,HMGB1,HOXA10,HOXC10,HSF4,ID1,ID3,IFNAR2,IL1A,IL33,IRF6,KLF6,KMT2A,LEF1,LHX1,LIF,LITAF,LMO4,LOXL2,MEF2C,MITF,MKX,MYOZ2,NCOA3,NFIB,NFIL3,NFKBIA,NKX2-2,NKX2-5,N…	108
Organismal Injury and Abnormalities,Renal and Urological Disease,Renal and Urological System Development and Function	Abnormal morphology of urinary system	6.95e-07			ABCA1,AKR1B1,AMPD2,BBS10,BDKRB2,BGN,CDKN2C,COL18A1,COMT,DACT1,E2F2,EDN1,FAM20A,FRAS1,GATA5,GCNT1,GCNT3,GLIS2,GRIP1,HSD11B2,ITGB1,LAMC2,LHX1,LMOD1,LRP2,RCBTB1,SALL2,SLC4A4,SLIT2,SLIT3,SPP1,SPRY2,TNFRSF1A,WNT5A	34
Nervous System Development and Function,Tissue Morphology	Quantity of neurons	7.19e-07		-0.183	ABCA1,ALDH1A2,ANK3,CACNA2D2,CAMSAP3,CASP3,CNTFR,COMMD3-BMI1,CPEB3,CRLF1,CSF1,CYBB,DCLK1,DLG4,DLGAP3,DLX1,EN1,EPM2A,FOXA1,FTH1,GFRA2,GRIP1,GSDME,HSPB8,IL15RA,IL1A,IL1RAP,IRX3,LEF1,LHX1,LIF,NGFR,NKX2-2,NR2F1,NTN1,PAX6,PCDHGA2,PCDHGA5,PPARG,PRKAR1B,SERPINF1,SLC2A3,SPP1,SPRY2,STON2,TRIP6,VGF,WNT5A	48
Cancer,Organismal Injury and Abnormalities,Reproductive System Disease	Invasive breast cancer	7.39e-07			ANXA1,BGN,CBX2,CCN1,CNN1,COL1A2,DACT1,FBLN5,FHL2,FN1,GYPC,HSPB8,ITGB1,MEF2C,MYBPC3,NAALADL1,OLFML2B,PDK4,PEAR1,PPARG,PRKCI,PYCR1,SEMA7A,SLC7A11,SLIT2,SLIT3,SPP1,SULF1,TAGLN,TLE3,TMEM145,TMEM158,TNFSF12,TPM2,TUBA4A,TWIST2	36
Cancer,Hematological Disease,Organismal Injury and Abnormalities	Myeloid or lymphoid neoplasm	8.38e-07		0.362	ABCG1,ACAD11,ACKR1,ACOT11,ACTG1,ADCY3,ADCY7,AHR,AMMECR1,ANK3,ANKH,ANTXR1,ANXA1,ANXA5,ARHGAP1,ARHGEF3,ART3,ATL1,ATP8B1,B4GALNT1,BBS10,BICC1,BRSK1,BTG1,CAMK2N1,CASP3,CAVIN2,CBFA2T2,CBX2,CCN1,CCNA2,CD200,CD3G,CDC42BPA,CDKN2C,CDON,CHD3,CHPF,CLCC1,CNTFR,CNTNAP1,COL11A1,COL15A1,COL1A1,COL1A2,COL2A1,COL5A2,COL6A1,COL6A2,COL8A2,COMMD3-BMI1,COMT,CRYBG1,CSPG4,CTPS2,CYBB,CYP1A1,CYP4F22,DAAM1,DDR2,DLGAP3,DNA…	208
Cancer,Hematological Disease,Immunological Disease,Organismal Injury and Abnormalities	Angioimmunoblastic T-cell lymphoma	8.41e-07			CCN1,CD200,CHPF,COL15A1,COL6A1,COL6A2,EPAS1,FGF11,HDAC11,HDAC9,IDH2,IGSF3,ITM2C,LAMC2,LIF,OSMR,SDC1,SERPINF1,SERPINH1,TUBA4A,VAV2,VWA1	22
Developmental Disorder	Midline defect	8.48e-07		1.43	AHR,ALX1,ATMIN,BARX1,CASP3,COL2A1,DACT1,DLX1,EDN1,EPHB4,ESRP1,FLNA,FOXF2,GATA4,IFT57,IRF6,ITGB1,LMO4,LRP2,MARCKSL1,MED13L,NKX2-5,NTN1,PATZ1,PLXND1,PRRX1,SALL2,SMURF2,SNAI2,TCTN2,TGFBR3,VAX2,ZIC2	33
Cell Cycle	Cell cycle progression	8.81e-07		0.486	ADM,AHR,AK1,ANGEL2,ANGPTL2,ASNS,BTG1,CAMK2N1,CAMK2N2,CASP3,CCN1,CCNA2,CD320,CDKN2C,CHMP2A,CHMP4C,COL1A1,COMMD3-BMI1,CSF1,DCLK1,DDR2,DENND2B,DPP4,E2F2,EDN1,EPM2A,FBXO4,FGF1,FHL2,FLNA,FOXA1,FOXO3,GATA4,GEM,GPR132,HAS3,HMGB1,HOXA10,ID1,ID3,IL1A,IRF6,ITGB1,ITGB4,KITLG,KLF6,KLHL2,KMT2A,LEF1,LIF,MAD2L1,MAPK12,MASTL,MITF,MLF1,MLST8,MYBBP1A,MYBPC3,NCOA3,NEK6,NET1,NFKBIA,NGFR,NINL,OBSL1,PATZ1,PAX6,PER2,PF…	96
Embryonic Development,Nervous System Development and Function,Ophthalmic Disease,Organ Development,Organ Morphology,Organismal Development,Organismal Injury and Abnormalities,Tissue Development,Visual System Development and Function	Abnormal morphology of anterior segment of the eye	8.82e-07			ALDH1A3,BFSP1,CHST6,COL18A1,COL2A1,COL5A2,COL8A2,DKK2,EGLN3,HSF4,ID1,ID3,ITGB4,PAX6,SLC4A11,SNAI2,THBS1	17
Cellular Movement,Hematological System Development and Function,Immune Cell Trafficking	Cellular infiltration by leukocytes	9.49e-07		-0.004	ABCG1,ACKR1,ADM,AHR,ANXA1,BGN,CCN1,CSF1,CXCL5,CYBB,DEF6,EDN1,EGLN3,EPAS1,FN1,FOXO6,GJB2,GLIS2,GSDMD,HCK,HMGB1,ID1,IL15RA,IL1A,IL1RN,IL33,IRF6,ITGB1,KITLG,MIB1,NFKBIA,NTN1,PCOLCE2,PDK4,PPARG,PREX1,RARRES2,SEMA3E,SLAMF9,SLIT2,SPP1,THBS1,TNFRSF1A,TNFSF12,UCP2,UNC5B,WLS	47
Cancer,Organismal Injury and Abnormalities	Subcutaneous tumor	9.97e-07			AHR,ARSL,CAVIN2,CCN1,CDH17,CLEC16A,COL11A1,COL15A1,COL18A1,COL1A1,COL1A2,COL2A1,COL5A2,COL6A1,COL6A2,COL8A2,COL9A2,DDR2,E2F2,FAM20A,FOXO3,FTH1,GADD45GIP1,HNMT,IFNAR2,KITLG,MDH1,MMP11,NR2F1,NR2F2,PDK4,PIK3R3,PPARG,PPP1R3D,PRKCI,RAP2B,TGFBR3,TPBG,TUBA4A,UGCG,ZYX	41
Organismal Injury and Abnormalities,Reproductive System Disease	Benign pelvic disease	1e-06			ABCG1,ACKR1,AHR,ALDH1A3,ANK3,ARSL,ATP7B,CADM3,CAVIN2,CCN1,CCNA2,CLEC16A,COL18A1,COL6A1,COL6A2,CXCL5,FN1,FOXO3,FTH1,GSTA1,HNMT,ID1,IL1A,IL1RAP,ITGA7,ITGB1,ITGB4,LIF,MAPK4,MDH1,MMP11,NFIL3,NR2F1,NR2F2,PDK4,PIK3R3,PPARG,PPP1R3D,PRKAR1B,PTAFR,RAP2B,SERPINB1,SLC2A3,SORBS1,SPP1,SPRY2,TGFBI,TMSB10/TMSB4X,TNFRSF1A,TPBG,TRAF1,TRAF5,UGCG,VEGFC,VIM,ZNF215,ZYX	57
Connective Tissue Disorders,Hereditary Disorder,Organismal Injury and Abnormalities	Hereditary connective tissue disorder	1.01e-06		1.507	ACTG1,ADAMTS2,ALDOC,ALX1,ANKH,ARSL,BBS10,BGN,CDON,CHD3,CNN1,CNTNAP1,COL11A1,COL1A1,COL1A2,COL2A1,COL5A2,COL6A1,COL6A2,COL9A2,CSF1,DDR2,DSP,EDN1,FBLN5,FKBP10,FLNA,FN1,FOXO3,HCK,IL1A,IRF6,ITGB1,ITGB4,LAMC2,MED13L,MITF,MLF1,NFIB,PDLIM4,PHEX,PLCG2,PLOD2,PPARG,PYCR1,RGS10,RUNX2,SERPINF1,SERPINH1,SFRP2,SNAI2,SPRY2,TAGLN,TBX2,TGFBI,TLE3,TMEM176A,TMEM176B,TPM2,TPPP3,VCL,ZDHHC9,ZIC2,ZNF469	64
Nervous System Development and Function,Organ Morphology,Organismal Development	Morphology of forebrain	1.03e-06			ADCY3,ALX1,ARNT2,BRSK1,CASP3,CDON,COL18A1,COL2A1,COMMD3-BMI1,DCLK1,DLGAP3,FES,FOXO3,GM2A,HEY1,LHX1,LIF,LRP2,MAP2,MARCKSL1,NFIB,NR2F1,PATZ1,PAX6,PROKR2,SEMA7A,SHANK3,SLC12A6,SPP1,VLDLR,ZDHHC9	31
Cardiovascular System Development and Function,Embryonic Development,Organismal Development,Tissue Development	Morphogenesis of outflow tract	1.03e-06			FZD1,GATA4,HEY1,MEF2C,NKX2-5,PLXND1,SEMA3C,SFRP2,TBX2,TGFBR3,THBS1,ZFPM1	12
Developmental Disorder,Hereditary Disorder,Organismal Injury and Abnormalities,Skeletal and Muscular Disorders	Autosomal dominant Emery-Dreifuss muscular dystrophy	1.03e-06			BGN,COL1A1,COL1A2,COL5A2,COL6A1,COL6A2,LOXL2,PLOD2,SERPINH1,TGFBI,TGFBR3,TPM4	12
Cellular Movement,Hematological System Development and Function,Immune Cell Trafficking,Inflammatory Response	Cellular infiltration by phagocytes	1.04e-06		0.364	ACKR1,ADM,ANXA1,CCN1,CSF1,CXCL5,CYBB,EDN1,EGLN3,EPAS1,FOXO6,GJB2,GLIS2,HMGB1,IL15RA,IL1A,IL1RN,IL33,IRF6,ITGB1,KITLG,NFKBIA,NTN1,PCOLCE2,PDK4,PPARG,PREX1,RARRES2,SEMA3E,SLAMF9,SLIT2,SPP1,TNFRSF1A,TNFSF12,UNC5B,WLS	36
Cellular Growth and Proliferation	Outgrowth of cells	1.05e-06		-1.147	ARHGEF11,BRSK1,CCN1,CDC42BPA,COL1A1,COL1A2,CSF1,DPYSL3,FAIM,FES,FGF1,FGF18,FKBP5,FN1,GFRA2,HDGFL3,HMGB1,ITGB1,KITLG,LIF,MAP2,MIB1,MPRIP,NCDN,NGFR,NTN1,PAX6,PKP4,PLXNA1,PROKR2,PTN,PTPRM,RTKN,SCN1B,SEMA7A,SKIL,SLC2A1,SLIT2,SPRY2,SRGAP2,TENM1,THBS1,TRPC1,VIM,VLDLR,WNT5A	46
Cellular Development,Connective Tissue Development and Function,Tissue Development	Differentiation of adipocytes	1.06e-06		0.229	AAMDC,ADM,C1QL4,CCDC3,CCNA2,DACT1,DYSF,EDN1,EGLN3,FGF1,FN1,HDAC9,LIF,LRP3,MEDAG,MMP11,PER2,PLAC8,PPARG,RARRES2,RUNX1T1,RUNX2,SAV1,SERPINF1,SFRP2,SLC2A4,SNAI2,SORT1,SPP1,TGFB1I1,TNFSF12,WNT10B,WNT5A,ZFPM1	34
Embryonic Development,Hematological System Development and Function,Lymphoid Tissue Structure and Development,Organ Development,Organismal Development,Tissue Development	Formation of lymphoid tissue	1.07e-06		-1.378	ADM,AHR,ANGPTL2,B3GNT5,BARX1,CD248,CD3G,CDH17,CSF1,EDN1,FGF1,FLNA,FOXN1,HCK,HEG1,ID3,IDH2,IL1RN,ITGB1,KMT2A,LMO4,MEF2C,MIB1,NFIL3,NFKBIA,NKX2-5,NR2F2,NTN4,PIM1,POU2AF1,PTPN14,RAC3,SCG5,SEMA7A,TGFBI,TNFRSF1A,TNFSF13,VAV2,VEGFC,ZFPM1	40
Cancer,Organismal Injury and Abnormalities	Fibroma	1.08e-06			COL11A1,COL15A1,COL18A1,COL1A1,COL1A2,COL2A1,COL5A2,COL6A1,COL6A2,COL8A2,COL9A2,DDR2,E2F2,FAM20A,IFNAR2,KITLG,TGFBR3,TUBA4A	18
Cancer,Hematological Disease,Immunological Disease,Organismal Injury and Abnormalities	T-cell non-Hodgkin lymphoma	1.08e-06		-0.415	ANXA1,ARHGEF3,BTG1,CCN1,CD200,CDKN2C,CHPF,COL15A1,COL1A1,COL1A2,COL6A1,COL6A2,CRYBG1,DPP4,E2F2,EPAS1,FGF11,FN1,FZD1,HCK,HDAC11,HDAC9,HMGB1,ID1,IDH2,IFNAR2,IGSF3,IL33,ITGB1,ITGB4,ITM2C,KLF6,LAMC2,LEF1,LIF,NFIB,NFKBIA,OSMR,PIM1,PTPRK,PTPRM,RHOBTB3,RUNX1,SDC1,SERPINF1,SERPINH1,SKIL,TOB1,TUBA4A,VAV2,VEGFC,VWA1,ZBTB10	53
Connective Tissue Development and Function,Skeletal and Muscular System Development and Function,Tissue Morphology	Quantity of bone tissue	1.08e-06		-0.133	AHR,BGN,COL1A1,COL2A1,CSF1,DKK2,FBLIM1,FNDC5,HCK,ID1,IL1A,IL1RN,LIF,MFAP2,NPR3,PDK4,PER2,PLCG2,PPARG,RAC3,RGS10,RUNX2,SPP1,TOB1	24
Lipid Metabolism,Small Molecule Biochemistry	Fatty acid metabolism	1.09e-06		-0.256	ABCA1,ABCG1,ACOT11,AKR1B1,ANXA1,ARHGEF11,ATP10D,ATP8A1,ATP8B1,B4GALNT1,CCN1,CEL,CNTFR,COTL1,CSF1,CYP1A1,CYP4F22,DECR1,EDN1,ELOVL3,FA2H,FN1,FOXA1,FOXO3,GGT5,GM2A,GSTA1,HACD4,HMGB1,HOXA10,IL1A,IL1RN,IL33,KITLG,LIF,MDH1,ME1,MITF,NFKBIA,NTN1,NUDT19,PAPPA,PCOLCE2,PDK4,PER2,PLIN2,PPARG,PRKAA2,PRKCI,PTAFR,RUNX1,SLC2A4,SLC38A2,SLC9A3R2,TJP2,TNFRSF1A,UGCG,VIM,VLDLR,WNT5A	60
Cancer,Organismal Injury and Abnormalities,Reproductive System Disease	Prostatic adenocarcinoma	1.11e-06			ABCA1,ABCB9,ACP3,ADAMTS2,ADAP2,ADCY7,ADGRD1,AGAP2,AKAP12,AKR1B1,ALDH1A2,ANK3,ARHGAP18,ARHGAP22,ARHGEF3,ASNS,ATMIN,ATP10D,ATP8B1,BBS10,BICC1,C1QTNF5,CACNA2D2,CASQ2,CAVIN2,CBX2,CCDC184,CDC42EP1,CDH17,CDON,CELF4,CHD3,CHPF,CHST2,CLEC16A,CNTNAP1,COL11A1,COL15A1,COL18A1,COL1A1,COL5A2,COL6A2,CSDC2,CSPG4,DACT1,DCLK1,DDR2,DENND5B,DLGAP3,DLX1,DMXL2,DNAH5,DNMBP,DSEL,DSP,DYSF,EFCAB2,ELOVL3,EMC10,EPAS1,FAM217…	215
Cellular Assembly and Organization,Cellular Function and Maintenance	Organization of filaments	1.11e-06		-0.271	ADAMTS2,ARHGEF2,BGN,CFL2,COL11A1,COL1A1,COL1A2,COL2A1,COL5A2,CST3,DDR2,DLG4,DSP,DYSF,FES,FLNA,FN1,ITGB1,ITGB4,LOXL2,MKX,MMP11,PPARGC1B,PRKCI,SERPINH1,SFRP2,SYPL2,VIM	28
Nervous System Development and Function	Development of central nervous system	1.11e-06		0.089	ABCB6,AGTPBP1,ALDH1A2,ALDH1A3,ANK3,ARNT2,B3GNT5,CASP3,CDON,COL2A1,COMMD3-BMI1,CST3,DCLK1,DLG4,DLX1,DNAH5,EN1,FN1,FOXO3,HDAC11,HEY1,HSPB8,ID3,IFT57,IRX3,LEF1,LHX1,LIF,LRP2,MAP2,MARCKSL1,MDGA1,NFIB,NGFR,NKX2-2,NR2F1,NR2F2,NTN1,ODAD2,PAX6,POU6F1,PPARG,PROKR2,PTN,RAC3,RUNX1,SERPINI1,SHANK3,SLC4A10,SLC7A11,SLIT2,SLIT3,SMARCA1,SOX6,SPRY2,TAGLN3,THBS1,TMEM176B,TPPP,UFC1,VAX2,VEGFC,VIM,VLDLR,WLS,WNT5A,ZI…	67
Cell Morphology,Cellular Movement,Embryonic Development	Cell spreading of embryonic cell lines	1.12e-06		-0.42	ANTXR1,EHD1,FLNA,FN1,ITGB1,PTN,VAV2,VCL,VIM	9
Cardiovascular System Development and Function,Cell-To-Cell Signaling and Interaction	Binding of endothelial cells	1.13e-06		-0.343	ACKR1,ANXA5,BDKRB1,BGN,CCN1,COL18A1,ERG,FBLN5,FGF1,FN1,HAS3,HMGB1,IL1A,ITGB1,ITGB7,KITLG,NFKBIA,PLXND1,PPARG,PTAFR,SPP1,TGFBI,THBS1,TMSB10/TMSB4X,TNFSF12,VIM	26
Cardiovascular Disease,Organismal Injury and Abnormalities	Peripheral arterial disease	1.19e-06			ADAP2,CAPG,COL1A1,COL1A2,COL6A1,COX7C,CYP1A1,FTH1,GULP1,HCK,HEBP2,HSD17B11,MBNL2,NPR3,NR2F2,PFDN4,PLXND1,RAP2B,RUNX1,SLC2A3,SMARCA1,SPP1,THBS1,TMEM176B,TNFSF13,TUBA4A,UCP2,VWA5A	28
Nervous System Development and Function	Sensory system development	1.22e-06		-1.15	AGTPBP1,ALDH1A2,ALDH1A3,BBS10,BFSP1,CASP3,CHST6,COL18A1,COL1A1,COL2A1,COL5A2,COL8A2,CSPG4,DKK2,DLX1,EGLN3,FGF1,GSDME,HSF4,ID1,ID3,IGSF3,IRX3,ITGB1,ITGB4,LEF1,LHX1,LIF,MARCKSL1,MFAP2,MIB1,MITF,NGFR,NR2F1,PAX6,PER2,PPP2R3A,PRKCI,PTAFR,SALL2,SEMA3E,SERPINF1,SLC4A11,SLIT2,SNAI2,SORT1,SPRY2,THBS1,TNFRSF1A,VAX2,VEGFC,VLDLR,WARS1	53
Connective Tissue Development and Function,Skeletal and Muscular System Development and Function,Tissue Development	Cartilage development	1.31e-06		-1.178	B4GALNT1,BGN,CCN1,CHPF,COL11A1,COL2A1,CSPG4,DSEL,EDN1,FGF18,FOXO3,GNPDA1,ITGB1,MEF2C,PRRX1,RUNX2,SFRP2,SNAI2,SOX6,SPP1,SULF1,TNFSF12,WNT5A	23
Embryonic Development,Organismal Development	Development of abdomen	1.43e-06		-0.468	ADM,AHR,AKR1B1,ALDH1A2,ALDH1A3,ANXA1,ARHGAP1,BARX1,BDKRB2,BICC1,CBX2,CDH17,COMMD3-BMI1,CRLF1,CSF1,CST3,EPAS1,ERG,FGF1,FLNA,FOXF2,FOXO3,FRAS1,GATA4,GCNT1,GCNT3,GEM,GIMAP1-GIMAP5,GLIS2,GRIP1,HOXA10,ID3,IL1A,IL1RN,ITGB1,KITLG,KLF6,KMT2A,LHX1,LIF,LRP2,NFIL3,NFKBIA,NKX2-2,NKX2-5,PAX6,PPARG,RUNX1,SALL2,SCG5,SLIT2,SPP1,SPRY2,SULF1,TGFBR3,THBS1,TNFRSF1A,VEGFC,VGF,WNT5A,ZFPM1	61
Hematological System Development and Function,Tissue Morphology	Quantity of myeloid cells	1.46e-06		0.842	ABCA1,ADM2,AHR,ANXA1,B4GALNT1,CD200,CSF1,CYBB,CYP1A1,EPAS1,FES,FHL2,FLNA,FOXO3,G6PC3,GCNT1,GIMAP1-GIMAP5,GPR132,HCK,HMGB1,ID1,IL1A,IL33,IRF6,ITGB5,ITGB7,KITLG,KMT2A,LIF,LITAF,MFAP2,NFKBIA,NGFR,ORMDL3,PHOSPHO1,PIM1,PLAC8,PLCD1,PPARG,PREX1,PRKCI,PTN,RARRES2,RGS10,RUNX1,RUNX2,SDC1,SEMA3E,SERPINB1,SLC35C1,SNAI2,SORBS1,SOX6,SPP1,THBS1,TNFRSF1A,TNFSF13	57
Cellular Development,Connective Tissue Development and Function	Differentiation of adipose cell lines	1.48e-06		-0.505	FGF1,FN1,ID3,LIF,PPARG,TNFSF12	6
Cancer,Organismal Injury and Abnormalities,Tumor Morphology	Invasion of tumor	1.5e-06	Decreased	-2.217	AGAP2,CDH17,CSF1,CXCL5,DPP4,DSP,EDN1,FLNA,FN1,FOXO3,HMGB1,ID1,ITGB1,ITGB4,KCNH2,LOXL2,MIEN1,RALGAPA2,SDC1,SLIT2,SNAI2,SPP1,TBX2,THBS1,TWIST2,VEGFC,VIM,WNT5A,ZFYVE21	29
Cardiovascular Disease,Cardiovascular System Development and Function,Organ Morphology,Organismal Development,Organismal Injury and Abnormalities	Hypertrophy of heart	1.52e-06			ABCA1,ADM,AHR,CASQ2,COL9A2,CYBB,DACT1,DPF3,EDN1,EPAS1,ERG,FHL2,FN1,FOXO3,GATA4,GATA5,HCK,HDAC9,HMGB1,HSPB8,IL33,LIF,MBNL2,MEF2C,MYBPC3,MYOZ2,NFKBIA,NKX2-5,PIM1,PNKD,PPARG,PPARGC1B,PRKAA2,RCAN2,SLC2A4,TGFBR3,TNFRSF1A,TNNC1,TRPC1,VAV2	40
Cancer,Endocrine System Disorders,Organismal Injury and Abnormalities	Invasive papillary thyroid carcinoma	1.55e-06			FN1,RUNX2,SPP1,VIM	4
Cell-To-Cell Signaling and Interaction,Cellular Assembly and Organization	Formation of cell-cell contacts	1.58e-06		-1.9	ADGRB2,ALX1,AMIGO2,CACNA2D2,DCLK1,DLG4,DLGAP3,DOK7,DSP,EDN1,FLRT3,GJB2,GJB6,IGSF9,IL1RAP,ITGB1,MDGA1,MEF2C,NTN1,PCDHB11,PCDHB14,PKP4,PLXND1,PRKAA2,PRKCI,SHANK3,THBS1,TJP2,TLN2,TNFAIP2,TPBG,UCP2,VCL,WNT5A	34
Cardiovascular Disease,Cardiovascular System Development and Function,Organismal Injury and Abnormalities,Tissue Morphology	Abnormal morphology of blood vessel	1.61e-06			ADM,AHR,BDKRB2,CASP3,CDON,COL15A1,COMMD3-BMI1,CST3,DLX1,EDN1,EGLN3,ERG,FLNA,FN1,GATA4,HEY1,IL1RN,LEF1,LIF,MEF2C,MFAP2,MIB1,NGFR,NKX2-5,NR2F2,PATZ1,PER2,PLXND1,PRRX1,SPP1,TNFRSF1A	31
Cardiovascular Disease,Organismal Injury and Abnormalities	Advanced stage peripheral arterial disease	1.64e-06			ADAP2,CAPG,COL1A1,COL1A2,COL6A1,COX7C,CYP1A1,FTH1,GULP1,HSD17B11,NPR3,NR2F2,PLXND1,RAP2B,RUNX1,SMARCA1,SPP1,THBS1,UCP2,VWA5A	20
Cell Morphology,Organ Morphology,Skeletal and Muscular System Development and Function,Tissue Morphology	Morphology of muscle cells	1.65e-06			ADM,AHR,ALDH1A2,BDKRB2,CASQ2,CFL2,COL15A1,CYBB,DACT1,DYSF,EDN1,FHL2,FN1,FOXO3,GATA4,GATA5,HDAC9,HEY1,HMGB1,HSPB8,IL1A,IL33,ITGA7,KITLG,LIF,MARCKSL1,MEF2C,MPRIP,MYBPC3,MYOZ2,NFKBIA,PRKAA2,RCBTB1,SLC2A4,SPP1,SYPL2,TGFBR3,THBS1,TNFRSF1A,TNFSF12,VAV2,VCL	42
Organismal Injury and Abnormalities	Hypertrophy	1.66e-06			ABCA1,ADM,AHR,BGN,CASQ2,COL1A1,COL9A2,CYBB,DACT1,DPF3,DPP4,E2F2,EDN1,EPAS1,ERG,FHL2,FN1,FOXO3,GATA4,GATA5,HCK,HDAC9,HMGB1,HSD11B2,HSPB8,IL33,LIF,MBNL2,MEF2C,MYBPC3,MYOZ2,NFKBIA,NKX2-5,PIM1,PNKD,PPARG,PPARGC1B,PRKAA2,PRKCI,RCAN2,RCBTB1,RUNX2,SLC2A4,SLIT2,TGFBR3,TNFRSF1A,TNFSF12,TNNC1,TRPC1,VAV2,WNT5A	51
Hematological System Development and Function,Tissue Morphology	Quantity of granulocytes	1.67e-06		0.296	AHR,ANXA1,CSF1,CYBB,CYP1A1,EPAS1,FES,FHL2,G6PC3,GCNT1,GIMAP1-GIMAP5,GPR132,HMGB1,ID1,IL1A,IL33,IRF6,ITGB7,KITLG,LIF,MFAP2,NFKBIA,ORMDL3,PLAC8,PLCD1,PPARG,PREX1,RARRES2,RUNX1,RUNX2,SDC1,SEMA3E,SERPINB1,SLC35C1,SNAI2,SPP1,THBS1,TNFRSF1A	38
Cancer,Organismal Injury and Abnormalities,Reproductive System Disease	Female genital tract adenocarcinoma	1.67e-06			ABCA1,ABCB9,ACAD11,ACP3,ACTG1,ACTR2,ADAMTS2,ADGRB2,ADM,AGAP2,AGTPBP1,AKR1B1,ALDH1A2,AMPD2,ANK3,ANKH,ANKRD44,ANP32B,ANXA3,ARHGEF11,ARHGEF6,ATL1,ATMIN,ATP10D,ATP7B,ATP8A1,ATP8B1,BBS10,BICC1,CASZ1,CBX2,CCNA2,CDKN2C,CELF4,CLEC16A,CLIC2,CNN1,COL11A1,COL15A1,COL18A1,COL1A2,COL2A1,COL6A2,COMT,CRYBG1,CSPG4,CYBB,CYP1A1,DACT1,DCLK1,DDR2,DEF6,DLX1,DMXL2,DNAH5,DOCK4,DOCK9,DPF3,DPP4,DSEL,DSP,DYSF,EBPL,EOGT,EP…	233
Organismal Injury and Abnormalities	Fibrosis	1.77e-06		-0.248	AHR,BDKRB1,BDKRB2,BGN,CDON,CEL,CLIC5,COL18A1,COL1A1,COL1A2,CSF1,CST3,CYBB,DDR2,DSP,DYSF,EDN1,ERG,FHL2,FN1,GATA5,GLIS2,GSDMB,HCK,HSPB8,ID1,IDH2,IFNAR2,IL1RN,IL33,ITGB1,LIF,MAPK11,MBNL2,MYBPC3,NEXN,NFKBIA,NKX2-5,ORMDL3,PLAC8,PLOD2,PNKD,PPARG,RUNX1,RUNX2,SAV1,SEMA7A,SERPINB1,SKIL,SLC2A4,SLC7A11,SLIT2,SMURF2,SPP1,THBS1,TNFRSF1A,TNNC1,TPM2,VAV2,VIM,WNT5A	61
Cell Death and Survival	Apoptosis of blood cells	1.8e-06		0.706	ABCG1,AHR,ANXA1,ATMIN,BTG1,CASP3,COL1A1,CSF1,CYBB,E2F2,EPAS1,FAIM,FOXO3,G6PC3,GIMAP1-GIMAP5,GIMAP4,GIMAP5,GPR132,HMGB1,ID3,IL15RA,IL1A,IL1RN,IL33,ITGB1,ITPR2,KITLG,KMT2A,MLF1,NFKBIA,ORMDL3,PIK3AP1,PIM1,PLCG2,POU2AF1,PPARG,RCAN2,RUNX1,SERPINB9,SERPINF1,SKIL,SNAI2,SOX6,SPP1,THBS1,TNFRSF1A,TNFSF13,TRAF1,VEGFC,WNT5A,WWP2	51
Gene Expression	Expression of RNA	1.85e-06		-0.737	AAMDC,ABLIM1,ACTG1,ACTR2,ADM2,AGAP2,AHR,ALDH1A2,ALX1,ANK3,ANKRD2,ARHGEF11,ARHGEF2,ARNT2,ATMIN,ATP8B1,BAMBI,BDKRB2,BTG1,CAMK2N1,CASZ1,CAVIN2,CBFA2T2,CBX2,CCDC3,CCN1,CCNA2,CDKN2C,CDON,CHD3,COL1A1,COL2A1,COMMD3-BMI1,CPEB3,CSF1,DACT1,DCLK1,DLX1,DNAJA4,DYSF,E2F2,Eda,EDN1,EN1,EPAS1,EPM2A,ERG,FAF1,FBLN5,FBP1,FGF1,FHL2,FLNA,FN1,FOXA1,FOXF2,FOXN1,FOXO3,FOXO6,FZD1,GATA4,GATA5,GEM,GLIS2,GRHL1,GRIP1,GTF3C6,H…	181
Metabolic Disease,Organismal Injury and Abnormalities	Glucose metabolism disorder	1.85e-06		0.428	ABCA1,ABCG1,ADAMTS2,ADCY3,ADGRD1,ADM,ADM2,AGAP2,AKR1B1,ANKRD2,ANKRD44,ANXA1,ANXA5,ARHGDIG,ARHGEF6,ATP7B,BTG1,CACNA2D2,CAPG,CASP3,CAVIN2,CCN1,CD200,CD3G,CDH17,CEL,CLIC5,COL11A1,COL15A1,COL18A1,COL1A1,COL1A2,COL2A1,COL5A2,COL6A1,COL6A2,COL8A2,COL9A2,COX7C,CSPG4,CYBB,DAAM1,DECR1,DLG4,DPP4,DPYSL3,E2F2,EDN1,EPAS1,EPM2A,FBLN5,FBP1,FGF1,FKBP5,FN1,FOXO3,GABRE,GEM,GLIS2,GNA14,GPR65,GSDMB,GSTA1,HDAC9,ID1,I…	128
Embryonic Development,Organismal Development	Morphogenesis of head	1.93e-06			ALDH1A2,ALDH1A3,COL11A1,COL1A1,COL2A1,COL5A2,COL8A2,EDN1,FN1,FOXO3,GJB6,HSF4,IRX3,ITGB1,LEF1,MFAP2,MITF,NFIB,NFKBIA,NTN1,PAX6,PAX9,PRRX1,RUNX2,SHANK3,SLC4A10,SPRY2,SSBP3,TWIST2,VAX2,WNT5A	31
Connective Tissue Disorders,Organismal Injury and Abnormalities,Skeletal and Muscular Disorders	Dupuytren contracture	2.05e-06			ADAMTS2,COL11A1,COL15A1,COL18A1,COL1A1,COL1A2,COL2A1,COL5A2,COL6A1,COL6A2,COL8A2,COL9A2,MMP11	13
Cellular Movement	Migration of connective tissue cells	2.06e-06		-1.183	AHR,ARHGAP1,CCN1,CCNA2,COL1A1,CSF1,CYGB,DDR2,EDN1,EHD1,FGF1,FN1,HCK,HMGB1,IL33,ITGB1,PTN,SEMA3E,SERPINF1,SPP1,STON1,THBS1,TPM2,VCL,ZYX	25
Cardiovascular System Development and Function,Cellular Movement	Cell movement of endothelial cell lines	2.08e-06		-0.606	ADM,BDKRB2,CCN1,COL18A1,COL1A1,CXCL5,FES,FN1,HMGB1,ITGB1,NCDN,NTN4,PPARG,PREX1,RUNX2,SERPINF1,THBS1,VEGFC	18
Cell-To-Cell Signaling and Interaction	Binding of connective tissue cells	2.14e-06		-0.722	ADM,AKAP12,ARHGAP1,BGN,CCN1,CD248,COL1A1,COL2A1,CSF1,FN1,ITGB1,ITSN1,NTN1,PLXND1,RUNX2,SDC1,SPP1,TGFBI,TGFBR3,TLN2,VCL,VEGFC,ZYX	23
Cellular Development,Cellular Growth and Proliferation,Connective Tissue Development and Function	Proliferation of fibroblast cell lines	2.28e-06		-0.388	AHR,AKAP12,AKR1B1,ARHGEF11,BTG1,C1QL4,CD248,COL1A1,COMMD3-BMI1,CSF1,CYGB,E2F2,ERG,FBXO4,FGF1,FGF18,FN1,FOXO3,GADD45GIP1,GPR132,HMGB1,HSPB8,ID1,ITGB1,ITSN1,KLF6,KMT2A,MAPK11,MITF,NFKBIA,PIM1,PLAC8,PPARG,RAC3,RUNX2,SKIL,SLC12A6,SOX6,TACSTD2,TBX2,THBS1,TOB1,WNK1,WNT5A	44
Cancer,Organismal Injury and Abnormalities	Development of adenocarcinoma	2.29e-06		0.514	ABCA1,ABCB9,ACAD11,ACP3,ACTG1,ACTR2,ADAMTS2,ADGRB2,ADM,AGAP2,AGTPBP1,AHR,AKR1B1,ALDH1A2,ALDH1A3,ALDOC,AMPD2,ANK3,ANKH,ANKRD44,ANP32B,ANXA3,ANXA5,ARAP3,ARHGAP28,ARHGEF11,ARHGEF6,ASNS,ATL1,ATMIN,ATP10D,ATP7B,ATP8A1,ATP8B1,BBS10,BGN,BICC1,BLVRB,CARD6,CASZ1,CBX2,CCN1,CCNA2,CDKN2C,CELF4,CFDP1,CHD3,CLEC16A,CLPTM1,CNTNAP1,COL11A1,COL15A1,COL18A1,COL1A1,COL1A2,COL2A1,COL6A2,COMT,CPZ,CRYBG1,CRYZ,CSPG4,CYB…	304
Cell Morphology,Tissue Morphology	Morphology of connective tissue cells	2.32e-06			ABCA1,ABCG1,ACOT11,AHR,CCDC3,COL2A1,CSF1,FAM20A,FGF1,GATA4,GPR65,HOXA10,ID1,IL1RN,ITGB1,KITLG,LIF,MEF2C,NPR3,PDK4,PHEX,PLIN2,PPARG,PPARGC1B,PPP1R18,PRKAA2,RUNX2,SLC2A4,SLC4A11,SORBS1,SPRY2,TGFB1I1,TNFRSF1A,TNFSF12,TOB1,TRPC1,WNT5A	37
Lipid Metabolism,Small Molecule Biochemistry	Synthesis of lipid	2.45e-06		0.227	ABCA1,ABCG1,AHR,AKR1B1,ALDH1A2,ALDH1A3,ANXA1,ATP8B1,B3GNT5,B4GALNT1,BDKRB2,CCDC3,CCN1,CEL,CNTFR,COTL1,CSF1,CYP1A1,CYP4F22,DECR1,DPP4,EDN1,ELOVL3,FA2H,FGF1,FN1,FOXA1,FOXO3,GGT5,GSTA1,HACD4,HMGB1,HOXA10,HSD11B2,HSD17B11,HSD3B2,IL1A,IL1RN,IL33,INPP5J,ITGB1,KITLG,LIF,ME1,MITF,NFIL3,NFKBIA,NGFR,NR2F1,NR2F2,NTN1,ORMDL3,PDK4,PEDS1,PHOSPHO1,PIK3R3,PITPNM2,PLCG2,PLIN2,PPARG,PRKAA2,PRKCI,PTAFR,RARRES2,RUNX…	76
Organ Morphology,Organismal Development,Organismal Injury and Abnormalities,Renal and Urological Disease,Renal and Urological System Development and Function	Abnormal morphology of kidney	2.46e-06			ABCA1,AKR1B1,AMPD2,BBS10,BDKRB2,BGN,CDKN2C,COL18A1,COMT,DACT1,E2F2,EDN1,FAM20A,FRAS1,GATA5,GCNT1,GCNT3,GLIS2,GRIP1,HSD11B2,ITGB1,LAMC2,LHX1,LRP2,RCBTB1,SALL2,SLC4A4,SLIT3,SPP1,SPRY2,TNFRSF1A	31
Cancer,Gastrointestinal Disease,Organismal Injury and Abnormalities	Advanced colorectal cancer	2.48e-06			ANGPTL2,ANK3,CAPG,CD248,CDKN2C,CRYBG1,CRYZ,DDR2,DSG2,EN1,FGF1,FOXF2,GCH1,HOXA10,HOXC10,IFNAR2,IL1A,MAPK11,MYOZ2,NR2F1,OLFML3,PAPPA,PLOD2,PLSCR4,PRRX1,RAB31,SDC1,SLC7A11,SNAI2,SYNPO2L,TGFBR3,THBS1,VEGFC,WLS	34
Organismal Injury and Abnormalities,Reproductive System Disease	Endometriosis	2.51e-06			ABCG1,ACKR1,AHR,ALDH1A3,ANK3,ATP7B,CADM3,CCN1,CCNA2,COL18A1,COL6A1,COL6A2,CXCL5,FN1,GSTA1,ID1,IL1A,IL1RAP,ITGA7,ITGB1,ITGB4,LIF,MAPK4,MMP11,NFIL3,PPARG,PRKAR1B,PTAFR,SERPINB1,SLC2A3,SORBS1,SPP1,SPRY2,TGFBI,TMSB10/TMSB4X,TNFRSF1A,TRAF1,TRAF5,VEGFC,VIM,ZNF215	41
Gastrointestinal Disease,Organismal Injury and Abnormalities	Benign oral disorder	2.57e-06			AHR,ALX1,ANTXR1,ANXA1,ARHGEF3,BARX1,C15orf48,CASP3,CDON,CEL,CHD3,COL2A1,CSF1,CST3,DLX1,E2F2,EDN1,ESRP1,FAM20A,FES,FN1,FOXF2,FTH1,GABRE,HMGB1,IFT57,IL1A,IL1RN,IRF6,KITLG,LIF,LRP2,MED13L,MITF,NFKBIA,NTN1,PAX6,PLAC8,SCN1B,SERPINB1,SNAI2,SPP1,SPRY2,TCTN2,TNFSF13,TNNC1,TPM2,TUBA4A,TWIST2,VAMP1,VAX2,ZIC2	52
Cancer,Gastrointestinal Disease,Organismal Injury and Abnormalities	Secondary neoplasm of digestive system	2.61e-06			ANGPTL2,ANK3,CAPG,CD200,CD248,CDH17,CDKN2C,CRYBG1,CRYZ,DDR2,DPYSL3,DSG2,EN1,FGF1,FOXF2,GCH1,HOXA10,HOXC10,IL1A,MAPK11,MYOZ2,NR2F1,OLFML3,PAPPA,PLOD2,PLSCR4,PRRX1,RAB31,SDC1,SLC7A11,SNAI2,SYNPO2L,TGFBR3,THBS1,VEGFC,WLS	36
Digestive System Development and Function,Embryonic Development,Organ Development,Organismal Development	Tooth development	2.63e-06		1	ANTXR1,BARX1,COL1A1,CSF1,DLX1,DSP,Eda,FAM20A,GABRE,ID3,LEF1,NFKBIA,NGFR,PAX9,PHEX,PRRX1,RUNX2,SLC4A4,SPRY2,WLS	20
Embryonic Development,Organismal Development,Tissue Development	Morphogenesis of embryonic tissue	2.65e-06			ALDH1A2,ALDH1A3,DACT1,FRAS1,FZD1,GATA4,HEY1,IRX3,LHX1,MEF2C,NKX2-5,NTN4,PLXND1,SALL2,SEMA3C,SFRP2,TBX2,TGFBR3,THBS1,WNT5A,ZFPM1	21
Hematological System Development and Function,Inflammatory Response,Tissue Morphology	Quantity of neutrophils	2.83e-06		0.503	AHR,ANXA1,CSF1,CYBB,CYP1A1,EPAS1,FES,FHL2,G6PC3,GCNT1,GPR132,HMGB1,ID1,IL1A,IL33,IRF6,MFAP2,NFKBIA,ORMDL3,PLAC8,PPARG,PREX1,RARRES2,SDC1,SERPINB1,SLC35C1,SNAI2,SPP1,THBS1,TNFRSF1A	30
Cancer,Organismal Injury and Abnormalities	Fibrous tissue tumor	2.84e-06			COL11A1,COL15A1,COL18A1,COL1A1,COL1A2,COL2A1,COL5A2,COL6A1,COL6A2,COL8A2,COL9A2,DDR2,E2F2,FAM20A,FLNA,IFNAR2,KITLG,SLC7A11,TGFBR3,THBS1,TUBA4A,VEGFC	22
Cancer,Cardiovascular Disease,Organismal Injury and Abnormalities	Hyperplasia of blood vessel	2.88e-06		-1.134	AHR,CCN1,CST3,FOXO3,HMGB1,PPARG,THBS1,VAV2	8
Skeletal and Muscular Disorders,Skeletal and Muscular System Development and Function	Abnormal morphology of muscle	2.92e-06			Actn3,ALDH1A2,ANO1,BDKRB2,BGN,CASQ2,CFL2,COL15A1,COL6A1,CYBB,DYSF,EDN1,FES,FN1,GATA4,GATA5,HEY1,HSPB8,ITGA7,MKX,MYBPC3,NGFR,NKX2-5,PLXND1,PPARG,PPARGC1B,RCAN2,SLC2A4,SYPL2,TGFBR3,THBS1,TLN2,TNFSF12,VAV2,VCL	35
Respiratory System Development and Function	Respiratory system development	2.97e-06		-0.537	ABCA1,ADAMTS2,ADCY3,AHR,AKAP12,ALDH1A2,ALDH1A3,ANO1,ATMIN,COL2A1,DOK7,EPAS1,FAM20A,FGF1,FGF18,FOXA1,GATA4,HEG1,HSF4,HSPB8,ID1,ITGB1,LIF,LRP2,NFIB,NKX2-5,PKDCC,PPARGC1B,PTN,SAV1,SLC35C1,SLC7A11,SLIT3,SPP1,SPRY2,TGFBI,THBS1,TNFRSF1A,WNT5A	39
Cellular Movement	Cell movement of connective tissue cells	3.05e-06		-1.467	AHR,ARHGAP1,CCN1,CCNA2,COL1A1,CSF1,CYGB,DDR2,EDN1,EHD1,FGF1,FN1,HCK,HMGB1,IL33,ITGB1,PRKAA2,PTN,SEMA3E,SERPINF1,SPP1,STON1,TGFB1I1,THBS1,TPM2,VCL,VIM,WNT5A,ZYX	29
Cell-To-Cell Signaling and Interaction,Cellular Assembly and Organization	Formation of intercellular junctions	3.07e-06		-1.743	ADGRB2,ALX1,AMIGO2,CACNA2D2,DCLK1,DLG4,DLGAP3,DOK7,DSP,EDN1,FLRT3,GJB2,GJB6,IGSF9,IL1RAP,ITGB1,MDGA1,MEF2C,NTN1,PCDHB11,PCDHB14,PKP4,PLXND1,PRKAA2,PRKCI,SHANK3,THBS1,TJP2,TLN2,TNFAIP2,TPBG,UCP2,WNT5A	33
Endocrine System Disorders,Gastrointestinal Disease,Metabolic Disease,Organismal Injury and Abnormalities,Renal and Urological Disease	Early stage diabetic nephropathy	3.11e-06			CAVIN2,CCN1,DAAM1,FBLN5,FKBP5,GEM,GNA14,HDAC9,MEF2C,PDK4,PLCG2,RALGAPA2,SLC2A3,SLIT3,TPM4,VEGFC,WNK1	17
Dermatological Diseases and Conditions,Developmental Disorder,Organismal Injury and Abnormalities	Congenital anomaly of skin	3.15e-06			ABCB6,ADAMTS2,ADM,COL1A1,COL1A2,COL5A2,DSP,EOGT,FBLN5,FLNA,GJB2,IL1A,ITGB4,LAMC2,NIPAL4,PPARG,PYCR1,SNAI2,TWIST2,ZNF469	20
Cancer,Organismal Injury and Abnormalities,Reproductive System Disease	Female genital tract serous carcinoma	3.16e-06			ALDH1A2,ANXA3,ATP8B1,CCNA2,CDKN2C,CLIC2,CNN1,COL11A1,COL15A1,COL6A2,CSPG4,DDR2,DPP4,ERG,FBLN5,FGF18,GEM,IL33,KCNB1,KLK10,LAMC2,LMOD1,LRP2,MEF2C,PDK4,PRKCI,PTAFR,PTN,PWWP3B,RUNX1T1,SEMA3C,SLIT2,SLIT3,SNAI2,SORT1,SPP1,STON1,TGFB1I1,TGFBR3,TMEM176B,TNFAIP2,TUBA4A	42
Skeletal and Muscular Disorders	Abnormality of lower limb	3.19e-06		-0.828	ALX1,ARAP3,BDKRB1,BDKRB2,BGN,CHPF,COL2A1,FN1,HOXA10,HOXC10,IGFALS,IL1A,IL1RN,ITGA7,KCNH2,NTN1,PHEX,PKDCC,PPARGC1B,PRKAR1B,PRRX1,RUNX2,SPP1,TGFBR3,THBS1	25
Endocrine System Disorders,Gastrointestinal Disease,Metabolic Disease,Organismal Injury and Abnormalities	Diabetes mellitus	3.25e-06		-0.817	ABCA1,ABCG1,ADAMTS2,ADCY3,ADGRD1,AKR1B1,ANKRD44,ANXA1,ANXA5,ARHGDIG,ARHGEF6,CACNA2D2,CAPG,CASP3,CAVIN2,CCN1,CD200,CD3G,CDH17,CEL,CLIC5,COL11A1,COL15A1,COL18A1,COL1A1,COL1A2,COL2A1,COL5A2,COL6A1,COL6A2,COL8A2,COL9A2,CYBB,DAAM1,DECR1,DLG4,DPP4,DPYSL3,E2F2,EDN1,FBLN5,FBP1,FGF1,FKBP5,FN1,GABRE,GEM,GLIS2,GNA14,GPR65,GSDMB,GSTA1,HDAC9,ID1,IGSF9,IL15RA,IL1A,IL1RN,ITGB5,ITGB7,ITSN1,KCNH2,LEF1,LSM2,MCF2L2…	109
Cardiovascular System Development and Function,Embryonic Development,Organ Development,Organismal Development,Tissue Development	Development of heart septum	3.3e-06			CCN1,FZD1,GATA4,HEG1,HEY1,LMO4,LRP2,MAPK11,NKX2-5,PLXND1,SAV1,SLIT2,SLIT3,TGFBR3,WNT5A,ZFPM1	16
Lymphoid Tissue Structure and Development,Tissue Morphology	Quantity of lymphatic system cells	3.43e-06		-0.382	ABCG1,AHR,ALDH1A2,ARHGAP1,ARHGEF6,B3GNT5,CASP3,CD3G,CDH17,CDKN2C,CHST2,COMMD3-BMI1,COMT,CSF1,CYP1A1,DEF6,E2F2,FES,FLNA,FOXN1,FOXO3,GCNT1,GIMAP1-GIMAP5,GPR132,GPR83,HCK,ID1,ID3,IFNAR2,IL15RA,IL1A,IL33,ITGB1,ITGB7,ITPR2,KITLG,KMT2A,LIF,LMO4,MLF1,NFIL3,NFKBIA,NIPAL3,ORMDL3,P2RX5,PATZ1,PIK3AP1,PIM1,PLCD1,PLCG2,PLXND1,POU2AF1,PPARG,PTAFR,RAC3,RUNX1,RUNX2,SDC1,SLC2A1,SLC35C1,SLC4A4,SNAI2,SORBS1,SPP1,TA…	74
Cancer,Cell Death and Survival,Organismal Injury and Abnormalities	Cell death of tumor	3.6e-06		1.725	AGAP2,ANXA1,ATP7B,B4GALNT1,BTG1,CASP3,CCN1,COL18A1,CSF1,DPP4,E2F2,EGLN3,FGF18,FHL2,GCH1,HMGB1,HSPB8,IDH2,IL1A,IL33,KITLG,LEF1,LOXL2,MAD2L1,MEF2C,MITF,MMP11,NCOA3,NFKBIA,NGFR,PPARG,PRKAA2,PTN,RUNX1,SERPINB9,SFRP2,SLC2A4,SLC7A11,SNAI2,SPRY2,TBX2,THBS1,TNFSF12,TNFSF13,UGCG,VEGFC,WNT5A	47
Cardiovascular System Development and Function,Cell Morphology,Organ Morphology,Organismal Development	Morphology of heart cells	3.61e-06			ADM,ALDH1A2,CASQ2,COL9A2,CYBB,DACT1,EDN1,EPAS1,FHL2,FN1,FOXO3,GATA4,GATA5,HCK,HDAC9,HEY1,HMGB1,HSPB8,IL33,KITLG,LIF,MARCKSL1,MEF2C,MYBPC3,MYOZ2,NFKBIA,PIM1,TGFBR3,VAV2,VCL	30
Digestive System Development and Function,Organismal Development	Morphology of tooth	3.65e-06			ADAMTS2,ANKH,ANTXR1,CDON,FAM20A,LEF1,NGFR,PAX9,PRRX1,SLC4A4,SPP1,SPRY2,WLS,WNT10B	14
Skeletal and Muscular Disorders	Limb defect	3.66e-06		1.677	ADAMTS2,ALX1,BGN,CHPF,COL11A1,COL15A1,COL18A1,COL1A1,COL1A2,COL2A1,COL5A2,COL6A1,COL6A2,COL8A2,COL9A2,DACT1,EN1,FLNA,GJB2,GRIP1,HOXA10,HOXC10,IFT57,IGFALS,IRF6,MMP11,PHEX,PKDCC,PRRX1,RUNX2,SFRP2,SULF1,TBX2,TCTN2,TGFBR3,WNT10B,WNT5A	37
Cellular Movement	Cellular infiltration by myeloid cells	3.66e-06		0.475	ACKR1,ADM,ANXA1,CCN1,CSF1,CXCL5,CYBB,EDN1,EGLN3,EPAS1,FOXO6,GJB2,GLIS2,HCK,HMGB1,ID1,IL15RA,IL1A,IL1RN,IL33,IRF6,ITGB1,KITLG,NFKBIA,NTN1,PCOLCE2,PDK4,PPARG,PREX1,RARRES2,SEMA3E,SLIT2,SPP1,TNFRSF1A,TNFSF12,UNC5B,WLS	37
Cancer,Gastrointestinal Disease,Organismal Injury and Abnormalities	Metastatic colorectal cancer	3.83e-06			ANGPTL2,ANK3,CAPG,CD248,CDKN2C,CRYBG1,CRYZ,DDR2,DSG2,EN1,FGF1,FOXF2,GCH1,HOXA10,HOXC10,IL1A,MAPK11,MYOZ2,NR2F1,OLFML3,PAPPA,PLOD2,PLSCR4,PRRX1,RAB31,SDC1,SLC7A11,SNAI2,SYNPO2L,TGFBR3,THBS1,VEGFC,WLS	33
Skeletal and Muscular System Development and Function	Morphology of axial skeleton	3.83e-06			ANTXR1,ARHGAP1,CBX2,COL1A2,COL2A1,COMMD3-BMI1,COMT,CYP1A1,DACT1,EN1,HOXA10,HOXA6,HOXC10,HSD11B2,KMT2A,NPR3,PKDCC,PLXND1,PRRX1,RUNX2,SFRP2,SMURF2,SULF1,TGFBR3,THBS1,WNT5A	26
Free Radical Scavenging	Production of reactive oxygen species	3.98e-06		0.532	ABCA1,AHR,AKR1B1,ANO1,ANXA1,ARAP3,CASP3,COL18A1,CSF1,CST3,CYBB,CYP1A1,DECR1,EDN1,FBLN5,FBP1,FLNA,FN1,FOXO3,FTH1,GCH1,HCK,HMGB1,IL33,IRF6,ITGB4,MPRIP,NFKBIA,NGFR,PIM1,PLCG2,PPARG,PRKAA2,RAC3,SESN3,SLC2A1,SPP1,TAGLN,TNFRSF1A,UCP2,WNT5A	41
Cancer,Organismal Injury and Abnormalities	Mesenchymal tumor	4.02e-06			COL11A1,COL15A1,COL18A1,COL1A1,COL1A2,COL2A1,COL5A2,COL6A1,COL6A2,COL8A2,COL9A2,DDR2,E2F2,FAM20A,FLNA,IFNAR2,KITLG,SLC7A11,SNAI2,TGFBR3,THBS1,TUBA4A,VEGFC	23
Cell Death and Survival	Cell death of lymphocytes	4.17e-06		1.782	AHR,CASP3,COL1A1,COMT,CSF1,CST3,DEF6,DRAM1,E2F2,FAIM,FOXO3,FTH1,GIMAP1-GIMAP5,GIMAP4,GIMAP5,GPR132,ID3,IL15RA,IL1A,ITGB1,ITPR2,KITLG,MLF1,NFKBIA,ORMDL3,PLCG2,POU2AF1,PTN,RCAN2,RUNX1,SERPINB9,SH3BP5,SKIL,SPP1,THBS1,TNFRSF1A,TNFSF13,TRAF1,VAV2,WNT5A,WWP2	41
Embryonic Development,Organismal Development,Tissue Development	Growth of embryonic tissue	4.25e-06		-1.104	AHR,CDKN2C,CDON,COL18A1,COMMD3-BMI1,CST3,Eda,EDN1,EPAS1,FBLN5,FGF18,ID1,ID3,ITGB1,KITLG,LIF,NCOA3,NKX2-5,PAX6,PLCD1,PPARG,PRRX1,PTN,RARRES2,RUNX1,SCN1B,SKIL,SNAI2,VCL,VEGFC,WNT5A,ZIC2	32
Organ Morphology	Morphology of gland	4.39e-06			ABCA1,ACP3,AGAP2,AHR,AKAP12,ALDH1A3,ANO1,ANXA1,ARNT2,CBFA2T2,CBX2,CDKN2C,DPP4,E2F2,Eda,EDN1,EGLN3,ELOVL3,EN1,FGF1,FN1,HOXA10,ID3,ITPR2,LEF1,LIF,NCOA3,NET1,NFIB,NKX2-2,PPARG,PRKCI,PROKR2,RUNX2,SAV1,SCG5,SLC2A4,SLIT2,SYTL2,TGFB1I1,TGFBI,THBS1,VAV2,VGF	44
Inflammatory Response	Inflammatory response	4.5e-06		-1.861	ACKR1,ACOT11,ADM,AHR,ANGPTL2,ANXA1,ARAP3,ART3,BDKRB1,CAPG,CASP3,CD200,COL18A1,CSF1,CSPG4,CST3,CXCL5,CYBB,DPP4,DYSF,E2F2,EDN1,EPAS1,FGF1,FN1,FNDC4,FOXO3,G6PC3,GCNT1,GGT5,GJB6,HCK,HDAC9,HMGB1,IL1A,IL1RN,IL33,IRF6,ITGB1,ITGB7,KITLG,LIF,LITAF,LOXL2,MMP28,NFIL3,NFKBIA,NTN1,ORAI3,PDK4,PIK3AP1,PLCG2,PLGRKT,PLIN2,PPARG,PREX1,PRKAR1B,PTAFR,PTN,RARRES2,S100A14,SDC1,SEMA7A,SERPINB1,SERPINF1,SLIT2,SPP1,THBS1…	76
Cancer,Cardiovascular Disease,Organismal Injury and Abnormalities,Skeletal and Muscular Disorders	Hyperplasia of vascular smooth muscle cells	4.52e-06		-0.447	CCN1,CST3,FOXO3,PPARG,THBS1,VAV2	6
Cellular Development,Cellular Growth and Proliferation,Nervous System Development and Function,Tissue Development	Outgrowth of neurites	4.77e-06		-1.409	ARHGEF11,BRSK1,CDC42BPA,CSF1,DPYSL3,FAIM,FGF1,FGF18,FKBP5,FN1,GFRA2,HDGFL3,HMGB1,ITGB1,KITLG,LIF,MAP2,MIB1,MPRIP,NCDN,NGFR,NTN1,PAX6,PKP4,PLXNA1,PROKR2,PTN,PTPRM,RTKN,SCN1B,SEMA7A,SKIL,SLIT2,SPRY2,SRGAP2,TENM1,THBS1,TRPC1,VIM,VLDLR,WNT5A	41
Molecular Transport	Transport of molecule	4.86e-06		-0.229	ABCA1,ABCB6,ABCB9,ABCG1,ADM,ADM2,AK1,AMN,ANK3,ANKH,ANO1,ANXA1,AP2A1,ARAP3,ARHGEF11,ARNT2,ARRDC4,ATP10D,ATP7B,ATP8A1,ATP8B1,BDKRB2,BRSK1,C1QTNF5,CACNA2D2,CASP3,CASQ2,CD320,CD3G,CDH17,CLCC1,CLIC5,CNTFR,COL1A1,CSF1,CYGB,DNAJA4,DYSF,EDN1,EHD1,ELOVL3,EPAS1,EPM2A,FBLN5,FBXO7,FGF1,FLNA,FN1,FOXO3,FRAS1,FTH1,G6PC3,GABRE,GCH1,GM2A,GOSR1,GRIP1,HDAC9,IL15RA,IL1A,IL1RN,IL33,ITGB1,ITPR2,KCNB1,KCNB2,KCNH2,LIF,L…	136
Developmental Disorder,Ophthalmic Disease,Organismal Injury and Abnormalities	Microphthalmia-anophthalmia-coloboma spectrum	5.13e-06		0.123	ABCB6,ALDH1A3,BFSP1,C1QTNF5,CASP3,EHD1,FRAS1,GRIP1,ID1,ID3,LRP2,MITF,PAX6,SALL2,TCTN2,THBS1,TRPM3,VAX2	18
Cardiovascular System Development and Function,Embryonic Development,Organ Development,Organismal Development,Tissue Development	Formation of heart ventricle	5.17e-06			CCN1,FZD1,GATA4,GATA5,HEG1,HEY1,LMO4,LRP2,NKX2-5,SAV1,SLIT2,SLIT3,SNAI2,TGFBR3,WNT5A,ZFPM1	16
Embryonic Development,Nervous System Development and Function,Organ Development,Organismal Development,Tissue Development,Visual System Development and Function	Formation of eye	5.18e-06		-0.448	AGTPBP1,ALDH1A2,ALDH1A3,BBS10,BFSP1,CASP3,CHST6,COL18A1,COL1A1,COL2A1,COL5A2,COL8A2,CSPG4,DKK2,DLX1,EGLN3,HSF4,ID1,ID3,IGSF3,IRX3,ITGB4,LEF1,LHX1,LIF,MARCKSL1,MFAP2,MITF,NGFR,PAX6,PER2,PPP2R3A,PRKCI,PTAFR,SALL2,SEMA3E,SERPINF1,SLC4A11,SLIT2,SNAI2,SORT1,THBS1,TNFRSF1A,VAX2,VEGFC,VLDLR,WARS1	47
Cardiovascular System Development and Function,Embryonic Development,Organ Development,Organismal Development,Tissue Development	Formation of ventricular septum	5.4e-06			CCN1,FZD1,GATA4,HEG1,HEY1,LMO4,LRP2,NKX2-5,SAV1,SLIT2,SLIT3,TGFBR3,WNT5A,ZFPM1	14
Nervous System Development and Function,Neurological Disease,Organ Morphology,Organismal Development,Organismal Injury and Abnormalities	Abnormal morphology of telencephalon	5.43e-06			ADCY3,CDON,COL18A1,COMMD3-BMI1,DCLK1,DLGAP3,FES,GM2A,HEY1,LIF,LRP2,MAP2,MARCKSL1,NFIB,NR2F1,PAX6,PROKR2,SEMA7A,SHANK3,SLC12A6,SPP1,VLDLR,ZDHHC9	23
Cell Morphology,Embryonic Development	Shape change of embryonic cell lines	5.59e-06		-0.69	AKAP12,ANTXR1,EHD1,FLNA,FN1,ITGB1,PTN,VAV2,VCL,VIM	10
Cancer,Organismal Injury and Abnormalities	Invasive carcinoma	5.76e-06			ANXA1,BGN,CBX2,CCN1,CNN1,COL1A2,CSF1,DACT1,FBLN5,FHL2,FN1,GYPC,HSPB8,ITGB1,MEF2C,MYBPC3,NAALADL1,OLFML2B,PDK4,PEAR1,PPARG,PRKCI,PTAFR,PYCR1,RUNX2,SEMA7A,SLC7A11,SLIT2,SLIT3,SPP1,TAGLN,TLE3,TMEM145,TMEM158,TNFSF12,TPM2,TUBA4A,TWIST2,VIM	39
Organ Morphology	Morphology of skin	5.83e-06			ADAMTS2,AHR,BGN,CASP3,COL5A2,E2F2,Eda,EGLN3,ELOVL3,EN1,FBLN5,FOXN1,GFRA2,IL1RAP,IL1RN,ITGB1,ITGB4,KITLG,LAMC2,LEF1,LIF,LMO4,NFKBIA,NGFR,NIPAL4,PLCD1,PPARG,RUNX2,SAV1,SCG5,SLC35C1,SNAI2,THBS1,UCP2	34
Carbohydrate Metabolism	Metabolism of polysaccharide	5.88e-06		-1.403	AP2A1,B4GALNT1,BGN,CHPF,CHST2,CHST6,COL11A1,COL2A1,CSF1,CSPG4,DSEL,EDN1,EPM2A,GCNT3,HAS3,IL1A,IL1RN,PER2,PLIN2,PPARG,PPP1R3B,PPP1R3D,PRKAA2,SDC1,SLC2A4,SLC35D2,SORBS1,SPP1,SULF1,TNFSF12,VEGFC	31
Cancer,Organismal Injury and Abnormalities,Renal and Urological Disease	Urinary tract tumor	5.92e-06		-1.342	ABCB9,ACP3,ADM,AGTPBP1,AHR,ALDH1A2,AMIGO2,ANKRD44,ANXA5,ARAP3,ARHGAP27,ASNS,ATP10D,ATP8B1,BLVRB,CACNA2D2,CARD6,CASP3,CASZ1,CBFA2T2,CBX2,CCN1,CD248,CDC42EP1,CDKN2C,CELF4,CFL2,CHD3,CILP2,COL1A2,COL6A2,COMT,CRLF1,CRYBG1,CSPG4,CYP1A1,DACT1,DECR1,DLX1,DMXL2,DNAH5,DNMBP,DPY19L1,DSP,EBPL,EDN1,EMILIN2,EN1,EPAS1,ESRP1,FAM217A,FBLN5,FBXO4,FBXO7,FLNA,FN1,FOXA1,FOXN1,FOXO3,FZD1,GABRE,GJB2,GNG4,GPR132,GPR65,G…	160
Cellular Development,Cellular Growth and Proliferation,Connective Tissue Development and Function,Tissue Development	Cell proliferation of fibroblasts	6.02e-06		-0.673	AHR,ARHGAP1,ARHGEF11,C1QL4,CBX2,CCNA2,CDKN2C,COMMD3-BMI1,CSF1,DDR2,DSG2,EDN1,FBXO4,FGF1,FN1,FTH1,GEM,IDH2,ITGB1,KMT2A,LIF,NFKBIA,NGFR,NPR3,PATZ1,PPARG,SERPINF1,SKIL,SLC7A11,SPRY2,SULF1,TGFB1I1,TLN2,TNFRSF1A,TNFSF12,VCL,VIM,WNT5A	38
Cell Death and Survival	Apoptosis of leukocytes	6.04e-06		0.849	ABCG1,AHR,ANXA1,BTG1,CASP3,COL1A1,CSF1,CYBB,E2F2,FAIM,FOXO3,G6PC3,GIMAP1-GIMAP5,GIMAP4,GIMAP5,GPR132,HMGB1,ID3,IL15RA,IL1A,IL1RN,IL33,ITGB1,ITPR2,KITLG,MLF1,NFKBIA,ORMDL3,PIK3AP1,PIM1,PLCG2,POU2AF1,PPARG,RCAN2,RUNX1,SERPINB9,SERPINF1,SKIL,SPP1,THBS1,TNFRSF1A,TNFSF13,TRAF1,VEGFC,WNT5A,WWP2	46
Carbohydrate Metabolism	Synthesis of polysaccharide	6.11e-06		-1.8	B4GALNT1,BGN,CHPF,CHST2,CHST6,CSF1,CSPG4,DSEL,EDN1,EPM2A,GCNT3,HAS3,IL1A,IL1RN,PER2,PLIN2,PPARG,PPP1R3B,PPP1R3D,PRKAA2,SDC1,SLC2A4,SLC35D2,SORBS1,SPP1,VEGFC	26
Cancer,Gastrointestinal Disease,Organismal Injury and Abnormalities	Advanced malignant gastrointestinal neoplasm	6.16e-06			ANGPTL2,ANK3,CAPG,CCN1,CD248,CDKN2C,CRYBG1,CRYZ,DDR2,DSG2,EN1,FGF1,FOXF2,GCH1,HOXA10,HOXC10,IFNAR2,IL1A,MAPK11,MYOZ2,NR2F1,OLFML3,PAPPA,PLOD2,PLSCR4,PRRX1,RAB31,SDC1,SLC7A11,SNAI2,SYNPO2L,TGFBR3,THBS1,TUBA4A,VEGFC,WLS	36
Cell Morphology,Cellular Assembly and Organization,Cellular Function and Maintenance	Reorganization of cytoskeleton	6.19e-06		-1.073	AKAP12,ANTXR1,ANXA1,ARHGAP1,CDC42BPA,CSF1,DSP,EDN1,FLNA,FN1,GPR65,HCK,HMGB1,IL33,KITLG,NET1,NINL,PARVB,PDLIM4,SEMA3E,SORBS1,SPP1,VEGFC,VIM	24
Gene Expression	Transactivation	6.25e-06		-1.362	AHR,ARHGEF11,CYP1A1,DPP4,E2F2,EDN1,EN1,EPAS1,ERG,FGF1,FHL2,FOXO3,GATA4,GATA5,GLIS2,HMGB1,ID1,ID3,IL1A,IL33,INHBE,ITSN1,KHDRBS3,KLF6,KMT2A,LEF1,LMO4,MAPK11,MAPK12,MARCKSL1,MEF2C,MITF,NCOA3,NFIB,NFKBIA,NKX2-5,NR2F1,PARVB,PIM1,POU2AF1,POU6F1,PPARG,RUNX1,RUNX2,S100A14,SKIL,SMURF2,SPP1,TEAD4,TGFB1I1,UCP2,VAV2,ZBTB10	53
Cellular Growth and Proliferation,Lymphoid Tissue Structure and Development	Proliferation of lymphatic system cells	6.28e-06		-1.498	ABCG1,ACP3,ADM,AHR,ANXA1,ARHGEF6,B3GNT5,CASP3,CBX2,CD320,CD3G,CDKN2C,COL2A1,COMMD3-BMI1,CSF1,CYBB,DEF6,DPP4,E2F2,EDN1,EHD1,ERG,FBXO4,FGF1,FN1,FOXN1,FOXO3,GCH1,GCNT1,HCK,HMGB1,HOXA10,ID3,IFNAR2,IL15RA,IL1A,IL1RN,IL33,IRF6,ITGB1,ITPR2,KITLG,KMT2A,LEF1,LIF,MAPK11,MEF2C,MVP,NFIL3,NFKBIA,PIK3AP1,PIM1,PLCG2,POU2AF1,PPARG,RARRES2,RCAN2,RUNX1,SDC1,SERPINB9,SKIL,SMURF2,SNAI2,SPP1,TAPBP,THBS1,TNFRSF1A,TNFS…	74
Cellular Development,Cellular Growth and Proliferation	Proliferation of blood cells	6.44e-06		-0.566	ABCG1,ACP3,AHR,ANXA1,ARHGEF6,B3GNT5,BTG1,CASP3,CBX2,CCNA2,CD320,CD3G,CDKN2C,COMMD3-BMI1,CSF1,CYBB,DEF6,DPP4,E2F2,EHD1,EPAS1,ERG,FBXO4,FN1,FOXN1,FOXO3,GCH1,GCNT1,HCK,HMGB1,HOXA10,ID3,IFNAR2,IL15RA,IL1A,IL1RN,IL33,IRF6,ITGB1,ITPR2,KITLG,KMT2A,LEF1,LIF,MAPK11,MEF2C,MVP,NFIL3,NFKBIA,PIK3AP1,PIM1,PLCG2,POU2AF1,PPARG,PTN,RCAN2,RUNX1,SDC1,SERPINB9,SFRP2,SKIL,SMURF2,SNAI2,SOX6,SPP1,TAPBP,THBS1,TNFRSF1A,T…	79
Lipid Metabolism,Small Molecule Biochemistry	Synthesis of fatty acid	6.47e-06		0.012	ABCA1,AKR1B1,ANXA1,CCN1,CEL,CNTFR,COTL1,CSF1,CYP1A1,DECR1,EDN1,ELOVL3,FN1,FOXA1,FOXO3,GGT5,HACD4,HMGB1,HOXA10,IL1A,IL1RN,IL33,KITLG,LIF,MITF,NFKBIA,NTN1,PDK4,PPARG,PRKAA2,PRKCI,PTAFR,RUNX1,SLC2A4,TNFRSF1A,VIM	36
Lipid Metabolism,Molecular Transport,Small Molecule Biochemistry	Concentration of lipid	6.66e-06		-0.23	ABCA1,ABCG1,ACOT11,ACP3,ADM,AHR,AKR1B1,ANXA5,ATP7B,ATP8B1,B3GNT5,B4GALNT1,BBS10,BCO2,CCDC3,CDKN2C,CEL,COL18A1,COMT,CSF1,CSPG4,CYBB,CYP1A1,DECR1,DLG4,EDN1,ELOVL3,EPAS1,EPM2A,FA2H,FES,FGF1,FOXA1,FOXO3,G6PC3,GATA4,GFRA2,GSTA1,HMGB1,HSD11B2,IL15RA,IL1A,IL1RN,IL33,KITLG,LIF,LRP2,NFIL3,NGFR,NR2F2,NTN1,PDK4,PHEX,PLIN2,PPARG,PPARGC1B,PRKAA2,PRKCI,PROKR2,RUNX1,SCG5,SLC2A1,SLC2A4,SLC4A4,SLIT2,SNCAIP,SORBS1…	76
Cellular Movement	Distribution of cells	6.75e-06			ALDH1A2,CBX2,DCLK1,KITLG,LIF,NFIL3,NTN1,PPARG,VEGFC	9
Cancer,Cell Death and Survival,Organismal Injury and Abnormalities,Tumor Morphology	Necrosis of tumor	6.81e-06		1.725	AGAP2,ANXA1,ATP7B,B4GALNT1,BTG1,CASP3,CCN1,COL18A1,CSF1,DPP4,E2F2,EGLN3,FGF18,FHL2,GCH1,HMGB1,HSPB8,IDH2,IL1A,IL33,KITLG,LEF1,MAD2L1,MEF2C,MITF,MMP11,NCOA3,NFKBIA,NGFR,PPARG,PRKAA2,PTN,RUNX1,SERPINB9,SFRP2,SLC2A4,SLC7A11,SNAI2,SPRY2,TBX2,THBS1,TNFSF12,TNFSF13,UGCG,VEGFC,WNT5A	46
Connective Tissue Disorders,Organismal Injury and Abnormalities	Abnormality of adipose tissue	6.96e-06		1.72	ABCA1,ABCG1,ACOT11,ARHGAP1,CSPG4,DPP4,IL33,LEF1,LIF,NTN1,OSMR,PLIN2,PPARG,PPARGC1B,SCG5,SLC2A1,SPP1,VGF,WNT10B	19
Cell-To-Cell Signaling and Interaction,Tissue Development	Binding of extracellular matrix	7.11e-06		0.105	DPP4,Eda,FBLN5,FN1,ITGA7,ITGB1,ITGB4,ITGB5,ITGB7,NID2,PLXND1,SEMA3E,SORBS1,SPP1,THBS1,VCL,ZYX	17
Cancer,Organismal Injury and Abnormalities	Papillary adenocarcinoma	7.25e-06			ADGRD1,ALDH1A2,ASNS,ATP8B1,CHD3,COL15A1,DPP4,EBPL,FBLN5,FGF18,FN1,FOXO3,LIMD2,LRP2,NAALADL1,PCDHB7,PDK4,PEAR1,PNKD,PPARG,PWWP3B,RUNX1,RUNX2,SEMA3C,SERPINF1,SLC7A11,SLIT2,SLIT3,SNAI2,SORT1,SPP1,THBS1,TLE3,TMEM176B,TPM2,TUBA4A,VIM,WNT5A	38
Cardiovascular Disease,Organismal Injury and Abnormalities	Myocardial dysfunction	7.4e-06		0.552	ABCA1,ANXA1,ANXA5,BGN,CASQ2,CSF1,CYBB,DPP4,DSG2,DSP,FHL2,GATA5,HDAC9,KITLG,MARCKSL1,MBNL2,MIB1,MYBPC3,NEXN,NKX2-5,PRKAA2,RUNX2,SOX6,SPP1,TNNC1,VAV2,VCL	27
Cardiovascular Disease,Organismal Injury and Abnormalities	Dysfunction of heart	7.74e-06		-0.127	ABCA1,BGN,CASQ2,CSF1,CYBB,DPP4,DSG2,DSP,FHL2,GATA4,GATA5,HDAC9,KITLG,MBNL2,MEF2C,MIB1,MYBPC3,NEXN,NKX2-5,PRKAA2,RUNX2,SLC2A1,SOX6,SPP1,TNFSF12,TNNC1,VAV2,VCL	28
Cancer,Hematological Disease,Immunological Disease,Organismal Injury and Abnormalities	T-cell malignant neoplasm	7.8e-06		-0.58	ANXA1,ARHGEF3,BTG1,CCN1,CD200,CDKN2C,CHPF,COL15A1,COL1A1,COL1A2,COL6A1,COL6A2,CRYBG1,DDR2,DPP4,E2F2,EPAS1,ERG,FGF11,FN1,FOXO3,FZD1,HCK,HDAC11,HDAC9,HMGB1,ID1,IDH2,IFNAR2,IGSF3,IL33,ITGB1,ITGB4,ITM2C,ITPR2,KLF6,KMT2A,LAMC2,LEF1,LIF,NFIB,NFKBIA,OSMR,PIM1,PTPRK,PTPRM,RHOBTB1,RHOBTB3,RUNX1,SDC1,SERPINF1,SERPINH1,SKIL,TOB1,TUBA4A,VAV2,VEGFC,VWA1,ZBTB10	59
Cellular Development,Cellular Growth and Proliferation,Embryonic Development,Organismal Development,Tissue Development	Development of embryonic cells	7.86e-06		-0.218	ALDH1A2,ALX1,CCN1,EDN1,FZD1,HEY1,ID1,LIF,MITF,RUNX1,RUNX2,SNAI2,TNFSF12,WNT10B	14
Cardiovascular System Development and Function,Organismal Development	Formation of blood vessel	7.88e-06		0.308	AKR1B1,ALDH1A2,CARD6,CASP3,EPHB4,FGF1,FN1,FOXO3,GATA5,HMGB1,IL33,LRP2,MEF2C,NTN1,PIM1,PLXND1,PRICKLE1,RUNX1,SERPINF1,TGFBR3,TUBA4A,WLS	22
Gene Expression	Transcription of DNA	8.19e-06		-0.595	AAMDC,ABLIM1,ACTR2,AGAP2,AHR,ALX1,ANKRD2,ARHGEF11,ARHGEF2,ARNT2,ATMIN,ATP8B1,BAMBI,CASZ1,CAVIN2,CBFA2T2,CBX2,CCN1,CCNA2,CDON,CHD3,COL1A1,COMMD3-BMI1,CPEB3,DACT1,DLX1,E2F2,EDN1,EN1,EPAS1,ERG,FBLN5,FBP1,FGF1,FHL2,FOXA1,FOXF2,FOXN1,FOXO3,FOXO6,FZD1,GATA4,GATA5,GLIS2,GRHL1,GTF3C6,HAS3,HDAC9,HEY1,HMGB1,HOXA10,HOXC10,HSF4,ID1,ID3,IFNAR2,IL1A,IL33,IRF6,KLF6,KMT2A,LEF1,LHX1,LIF,LITAF,LMO4,LOXL2,MEF2C,MIT…	125
Organismal Injury and Abnormalities,Renal and Urological Disease	Early stage kidney disease	8.21e-06			CAVIN2,CCN1,DAAM1,FBLN5,FKBP5,GEM,GNA14,HDAC9,MEF2C,PDK4,PLCG2,RALGAPA2,SLC2A3,SLIT3,TPM4,TUBA4A,VEGFC,WNK1	18
Connective Tissue Disorders,Developmental Disorder,Hereditary Disorder,Organismal Injury and Abnormalities,Skeletal and Muscular Disorders	Marfan syndrome	8.44e-06			ALDOC,CNN1,COL1A2,COL5A2,FLNA,FOXO3,TAGLN,TLE3,VCL	9
Gene Expression	Transcription of RNA	8.55e-06		-0.455	AAMDC,ABLIM1,ACTR2,AGAP2,AHR,ALX1,ANKRD2,ARHGEF11,ARHGEF2,ARNT2,ATMIN,ATP8B1,BAMBI,BDKRB2,BTG1,CASZ1,CAVIN2,CBFA2T2,CBX2,CCN1,CCNA2,CDKN2C,CDON,CHD3,COL1A1,COMMD3-BMI1,CPEB3,CSF1,DACT1,DCLK1,DLX1,E2F2,EDN1,EN1,EPAS1,ERG,FAF1,FBLN5,FBP1,FGF1,FHL2,FLNA,FN1,FOXA1,FOXF2,FOXN1,FOXO3,FOXO6,FZD1,GATA4,GATA5,GEM,GLIS2,GRHL1,GRIP1,GTF3C6,HAS3,HDAC9,HEY1,HMGB1,HOXA10,HOXC10,HSF4,ID1,ID3,IFNAR2,IL1A,IL33,IR…	145
Organ Development,Skeletal and Muscular System Development and Function,Tissue Development	Growth of muscle tissue	8.58e-06		0.357	ADM,AKR1B1,ALDH1A2,CASZ1,COL1A1,COMT,DPP4,EDN1,FBLN5,FGF1,FN1,FOXF2,GATA4,GATA5,HEG1,HEY1,HMGB1,HSD11B2,ID3,IL1A,IL1RN,ITGB1,LIF,MAPK11,MYBPC3,NDRG4,NPR3,P2RX5,PAPPA,PPARG,PPARGC1B,PRRX1,PTAFR,RUNX2,SAV1,SPP1,TGFBR3,THBS1,TNFRSF1A,TNFSF12	40
Dental Disease,Digestive System Development and Function,Gastrointestinal Disease,Organismal Development,Organismal Injury and Abnormalities	Abnormal morphology of tooth	8.64e-06			ADAMTS2,ANKH,ANTXR1,CDON,FAM20A,LEF1,NGFR,PAX9,PRRX1,SLC4A4,SPP1,SPRY2,WNT10B	13
Carbohydrate Metabolism,Molecular Transport,Small Molecule Biochemistry	Uptake of 2-deoxyglucose	8.65e-06		0.794	ADM,C1QTNF5,CSF1,EDN1,FA2H,G6PC3,PPARG,PREX1,PRKAA2,PRKCI,RALGAPA2,SLC2A1,SLC2A4,SORT1,SPP1,SPRY2,TNFSF12	17
Cancer,Gastrointestinal Disease,Organismal Injury and Abnormalities	Metastatic gastrointestinal tract cancer	8.95e-06			ANGPTL2,ANK3,CAPG,CCN1,CD248,CDKN2C,CRYBG1,CRYZ,DDR2,DSG2,EN1,FGF1,FOXF2,GCH1,HOXA10,HOXC10,IL1A,MAPK11,MYOZ2,NR2F1,OLFML3,PAPPA,PLOD2,PLSCR4,PRRX1,RAB31,SDC1,SLC7A11,SNAI2,SYNPO2L,TGFBR3,THBS1,TUBA4A,VEGFC,WLS	35
Cardiovascular System Development and Function,Organismal Development	Development of artery	9.03e-06			ALDH1A2,CARD6,CASP3,COL18A1,FBLN5,GATA4,GATA5,HEY1,LRP2,MEF2C,NTN1,PIM1,PLXND1,PRICKLE1,PRRX1,RUNX1,SEMA3C,TUBA4A,WLS	19
Cancer,Gastrointestinal Disease,Organismal Injury and Abnormalities	Metastatic malignant neoplasm of digestive system	9.07e-06			ANGPTL2,ANK3,CAPG,CCN1,CD248,CDKN2C,CRYBG1,CRYZ,DDR2,DSG2,EN1,FGF1,FOXF2,GCH1,HOXA10,HOXC10,IL1A,MAPK11,MYOZ2,NR2F1,OLFML3,PAPPA,PLOD2,PLSCR4,PRRX1,RAB31,SCN1B,SDC1,SLC7A11,SNAI2,SYNPO2L,TGFBR3,THBS1,TUBA4A,VEGFC,WLS	36
Cardiovascular Disease,Organismal Injury and Abnormalities	Peripheral vascular disease	9.7e-06		0.588	ABCA1,ADAP2,CAPG,COL1A1,COL1A2,COL6A1,COX7C,CST3,CYBB,CYP1A1,EDN1,FN1,FTH1,GABRE,GULP1,HCK,HDAC9,HEBP2,HMGB1,HSD17B11,KCNH2,KRIT1,LMO4,MBNL2,NDRG4,NGFR,NPR3,NR2F2,PFDN4,PLXND1,PPARG,RAP2B,RUNX1,SCN1B,SLC2A3,SMARCA1,SPP1,THBS1,TMEM176B,TNFRSF1A,TNFSF12,TNFSF13,TUBA4A,UCP2,VIM,VWA5A	46
Cancer,Neurological Disease,Organismal Injury and Abnormalities	Central nervous system solid tumor	9.76e-06		1.309	ACOT11,ADGRD1,AGAP2,AKAP12,ALDOC,ALX1,ANXA1,BDKRB2,CASP3,CBFA2T2,CD200,CDC42BPA,CDKN2C,CHMP2A,CILP2,COL11A1,COL18A1,COL1A1,COL1A2,COL6A1,COL6A2,CSF1,CSPG4,CYGB,DDR2,DMXL2,DPP4,FA2H,FAM151A,FBLIM1,FGF1,FKBP9,FLNA,FN1,FOXA1,FOXO3,GATA4,HDAC9,HSD3B2,HSPA2,HTRA3,ID3,IDH2,IGSF3,IL1A,ITGB5,ITSN1,KHDRBS3,KLF6,KRIT1,LIF,LRP2,MAD2L1,MAP2,MAPK11,MIB1,MPRIP,MYO5B,NEK6,NET1,NINL,NIPAL4,NKX2-2,NOVA1,OSMR,P2RX…	107
Cell-To-Cell Signaling and Interaction,Tissue Development	Adhesion of extracellular matrix	9.77e-06		-0.221	Eda,FBLN5,FN1,ITGA7,ITGB1,ITGB4,ITGB5,ITGB7,NID2,PLXND1,SEMA3E,SORBS1,SPP1,THBS1,VCL,ZYX	16
Connective Tissue Development and Function,Skeletal and Muscular System Development and Function,Tissue Morphology	Quantity of bone cells	9.85e-06		-0.133	AHR,BGN,COL1A1,CSF1,DKK2,FBLIM1,FNDC5,HCK,ID1,IL1A,IL1RN,LIF,MFAP2,NPR3,PDK4,PER2,PLCG2,PPARG,RGS10,RUNX2,SPP1,TOB1	22
Cellular Movement,Connective Tissue Development and Function	Cell movement of fibroblasts	1e-05		-1.331	AHR,ARHGAP1,CCN1,CCNA2,COL1A1,CYGB,DDR2,EDN1,EHD1,FGF1,FN1,HMGB1,IL33,ITGB1,PRKAA2,SERPINF1,SPP1,STON1,TGFB1I1,THBS1,TPM2,VCL,VIM,ZYX	24
Connective Tissue Disorders,Organismal Injury and Abnormalities,Skeletal and Muscular Disorders	Abnormality of ankle joint	1.01e-05			ARAP3,BDKRB1,BDKRB2,FN1,IL1A,IL1RN,SPP1	7
Cancer,Organismal Injury and Abnormalities,Skeletal and Muscular Disorders	Hyperplasia of muscle cells	1.01e-05		-0.816	CCN1,CCNA2,CST3,FOXO3,PPARG,THBS1,VAV2	7
Connective Tissue Development and Function,Skeletal and Muscular System Development and Function,Tissue Development	Morphology of trabecular bone	1.04e-05			ACKR1,AHR,ANKH,BGN,CASP3,COL1A1,COL2A1,CSF1,FBLIM1,HCK,ID1,LEF1,MFAP2,PDK4,PLCG2,PLXNA1,PPARG,RUNX2,SERPINF1,SLIT3,SPP1,TNFRSF1A,TOB1	23
Nervous System Development and Function,Organ Morphology,Organismal Development	Size of brain	1.04e-05			ALDH1A2,ANXA1,B4GALNT1,BRSK1,EN1,FLNA,FOXO3,ID1,ID3,IL1RN,IRX3,ITGB1,MAP2,MARCKSL1,NYAP1,PATZ1,PAX6,PPARG,SLC12A6,TNFRSF1A,VCL,VLDLR,WNT5A	23
Cellular Development,Cellular Growth and Proliferation,Hematological System Development and Function,Hematopoiesis,Lymphoid Tissue Structure and Development,Tissue Development	Leukopoiesis	1.06e-05		-0.555	ABCA1,ABCG1,ADCY7,ADM,AHR,ANXA1,B4GALNT1,CBX2,CCN1,CD3G,CDH17,COMMD3-BMI1,CSF1,CST3,CXCL5,CYBB,DEF6,E2F2,FES,FN1,FOXN1,FOXO3,GATA4,GCNT1,GIMAP1-GIMAP5,GIMAP4,GIMAP5,HDAC9,HMGB1,HOXA10,ID1,ID3,IFNAR2,IL15RA,IL1A,IL1RN,IL33,KITLG,KMT2A,LEF1,LIF,MAPK11,MEF2C,MFAP2,MIB1,MITF,NFIL3,NFKBIA,PATZ1,PAX6,PIK3AP1,PIM1,PLCD1,PLCG2,POU2AF1,PPARG,PREX1,PRR7,RGS10,RUNX1,RUNX1T1,RUNX2,SEMA3E,SLC2A1,SLIT2,SNAI2,S…	74
Nervous System Development and Function,Organ Morphology,Organismal Development	Morphology of telencephalon	1.07e-05			ADCY3,CDON,COL18A1,COMMD3-BMI1,DCLK1,DLGAP3,FES,FOXO3,GM2A,HEY1,LIF,LRP2,MAP2,MARCKSL1,NFIB,NR2F1,PAX6,PROKR2,SEMA7A,SHANK3,SLC12A6,SPP1,VLDLR,ZDHHC9	24
Cancer,Organismal Injury and Abnormalities	Development of neuroepithelial tumor	1.08e-05		0.254	ACOT11,ADGRD1,AGAP2,AKAP12,ALDOC,ALX1,ANXA1,BDKRB2,CASP3,CD200,CDC42BPA,CDKN2C,CHMP2A,CILP2,COL11A1,COL18A1,COL1A1,COL1A2,COL6A1,CSF1,CSPG4,CYGB,DDR2,DMXL2,DPP4,FA2H,FAM151A,FBLIM1,FGF1,FKBP9,FLNA,FN1,FOXA1,FOXO3,GATA4,HSD3B2,HSPA2,HTRA3,ID3,IDH2,IGSF3,IL1A,ITGB5,ITSN1,KLF6,KRIT1,LIF,LOXL2,LRP2,MAP2,MAPK11,MPRIP,MYO5B,NEK6,NET1,NINL,NIPAL4,NKX2-2,NOVA1,P2RX5,PAPPA,PATZ1,PCDHGA2,PKP4,PLXNA1,PPARG,…	95
Cancer,Organismal Injury and Abnormalities	Malignant neoplasm of retroperitoneum	1.09e-05		-1.067	ABCB9,ACKR1,ACOT11,ADAMTS2,ADGRB2,ADGRD1,ADM,AGAP2,AHR,ANO1,ANXA1,ANXA5,ARAP3,ARHGAP22,ARHGEF6,ASNS,ATP10D,ATP7B,ATP8A1,B4GALNT1,BICC1,BLVRB,CAMSAP3,CASP3,CCN1,CDC42BPA,CDC42EP1,CDKN2C,CDON,CHD3,CHST6,CILP2,CLEC16A,COL15A1,COL18A1,COL1A1,COL1A2,COL2A1,COL6A1,COL8A2,CPZ,CRLF1,CRYBG1,CSPG4,CST3,CYP1A1,CYTH3,DAAM1,DCLK1,DENND2C,DLGAP3,DLX1,DNAH5,DNMBP,DOCK4,DPY19L1,DYSF,EBPL,EDN1,EHD1,ELAC2,EPAS1,ES…	207
Cellular Development,Cellular Growth and Proliferation	Colony formation of cells	1.1e-05		0.173	AGAP2,AHR,AKAP12,ANXA1,ARHGEF11,BAMBI,CASZ1,CBX2,CCN1,CSF1,DOCK4,EDN1,EPAS1,FGF18,FN1,FOXO3,GSDMD,HCK,HOXA10,ID1,IL1A,IL1RN,ITGB4,ITSN1,KITLG,KLF6,KMT2A,LIF,MAD2L1,MITF,NCOA3,NEK6,NFKBIA,NGFR,OSMR,PAX6,PDK4,PLCG2,PPARG,PPARGC1B,PRKCI,PTAFR,PTN,RAC3,RUNX1,RUNX2,SALL2,SFRP2,SPP1,SPRY2,TEAD4,TGFB1I1,TWIST2	53
Organismal Development,Skeletal and Muscular Disorders,Skeletal and Muscular System Development and Function	Abnormal morphology of limb	1.13e-05			ALX1,ATL1,BGN,CBX2,CHPF,COL2A1,COMMD3-BMI1,EGLN3,EN1,HOXA10,HOXC10,IGFALS,ITGA7,ITGB4,NPR3,PHEX,PKDCC,PRRX1,RGS10,RUNX2,SFRP2,SHANK3,SPRY2,SULF1,TGFBR3,THBS1,WNT5A	27
Organismal Injury and Abnormalities	Angiogenesis of lesion	1.16e-05		-0.621	ADM,ANGPTL2,CCN1,COL18A1,CST3,FLNA,IL1RN,ITGB5,KITLG,KLF6,PRKCI,SEMA7A,SPP1,TGFBI,THBS1,TNFRSF1A,VAV2,VEGFC,WLS	19
