# Supplementary material for: A parasite DNA binding protein with potential to influence disease susceptibility acts as an analogue of mammalian HMGA transcription factors
Source: PLoS One. 2023 Jun 5;18(6):e0286526. doi: 10.1371/journal.pone.0286526 (PMC10241358; doi:10.1371/journal.pone.0286526)
Supplement: S6 File — (XLSX) [file pone.0286526.s008.xlsx]

## Sheet: S8_IPA_Upstream regulators
© 2000-2020 QIAGEN. All rights reserved.
Upstream Regulator	Expr Log Ratio	Molecule Type	Predicted Activation State	Activation z-score	Flags	p-value of overlap	Mechanistic Network	Target Molecules in Dataset
SMAD3		transcription regulator	Inhibited	-3.744		9.96e-07	289 (20)	BGN,COL1A1,COL1A2,COL2A1,COL6A1,CYP1A1,DOCK4,EDN1,FN1,FNDC5,FOXO3,HEY1,ID1,ID3,ITGB1,ITGB5,NET1,PTPRK,RUNX2,SKIL,SNAI2,SPP1,TAGLN,THBS1,TPM2,VEGFC,VIM,ZYX
Interferon alpha		group	Inhibited	-3.644		0.309		ANXA5,CASP3,CXCL5,GIMAP4,IFNAR2,IL15RA,IL1RN,ITGB1,LIF,MMP28,NFIL3,NFKBIA,PIM1,SERPINB1,SERPINB9,SLC2A3,SPRY2,TAPBP,WARS1
TGFB1		growth factor	Inhibited	-3.55		5.8e-21	339 (20)	ABCA1,ABCG1,ACKR1,ACP3,ADAMTS2,ADM,AHR,AK1,ANKH,ARHGEF2,ARNT2,ASNS,BAMBI,BDKRB2,BGN,BTG1,CAMK2N1,CASP3,CAVIN2,CCN1,CCNA2,CDKN2C,CNN1,COL11A1,COL18A1,COL1A1,COL1A2,COL2A1,COL6A1,COL6A2,COTL1,CSF1,CSPG4,CST3,CYBB,CYP1A1,DAAM1,DDR2,DOCK4,DPYSL3,DSG2,DSP,E2F2,EDN1,ENO3,ESRP1,FBLN5,FLNA,FN1,FNDC5,FOXA1,FOXO3,FTH1,FZD1,GCNT1,GEM,GJB2,GMPR,GNA14,GPR83,GRHL1,GSDME,HAS3,HDAC9,HEY1,HMGB1,HNMT,HSD3B2,ID1,ID…
D-glucose		chemical - endogenous mammalian	Inhibited	-3.447		1.28e-06	360 (18)	ABCA1,ABCG1,AKR1B1,ALDOC,ANO1,ANXA1,ANXA3,ART3,ASNS,ATP8B1,CASP3,CASQ2,CNN1,COL1A1,COL1A2,COL2A1,CYBB,DECR1,EDN1,EMC10,FBP1,FN1,G6PC3,GATA4,GCH1,GSDME,HMGB1,ID1,ITGB1,ITPR2,LMOD1,NEXN,NKX2-2,PAX6,PPARG,PPP1R14A,PRKAA2,PYCR1,RUNX2,SLC2A1,SLC2A4,SORBS1,SPP1,SYNPO2,TACSTD2,TAGLN,THBS1,UCP2,VCL,WARS1
F2		peptidase	Inhibited	-3.408		5.5e-05	330 (18)	AKR1B1,B3GNT5,CASP3,CCN1,CCNA2,CDC42EP1,COL1A1,COTL1,CYBB,DAAM1,EDN1,FN1,HDAC9,IL15RA,ITGB1,KLF6,LOXL2,NFKBIA,SLC2A3,SLIT2,TAGLN3,THBS1,TRAF1,TRPC1
TGFB3		growth factor	Inhibited	-3.257		1.92e-05	251 (17)	CCN1,COL11A1,COL1A1,COL1A2,COL2A1,FN1,LEF1,MAPK11,PLOD2,PTAFR,SKIL,SNAI2,TAGLN,TGFBR3,THBS1
Ige		complex	Inhibited	-3.133		0.000232	318 (20)	ANXA1,COL18A1,EDN1,FHL2,GIMAP1-GIMAP5,IL1A,IL33,LIF,MARCKSL1,NFKBIA,NGFR,PPARG,PPP1R3B,RUNX1,SEMA7A,SERPINB1,SLCO4A1,SPP1,TPPP3,TRAF1,TRAF5,UGCG,VAV2,VEGFC,VIM,WNT10B
ATF4		transcription regulator	Inhibited	-3.122		2.4e-05	274 (17)	ABCA1,ASNS,CDC42EP1,DDR2,EDN1,FN1,GCH1,MED13L,MITF,NID2,OSMR,PPARG,PSPH,PYCR1,SERPINF1,SLC38A2,SLC7A11,SNAI2,STC2,WARS1
EGF		growth factor	Inhibited	-3.088		0.00091	278 (19)	ARHGEF2,CASP3,CAVIN2,CCN1,CDC42EP1,COL1A1,COL1A2,CXCL5,CYP1A1,DPP4,EDN1,EPAS1,FN1,GGT5,HAS3,HSD3B2,ID1,IGFALS,ITGB1,MAD2L1,MAPK11,NEXN,PDK4,PPARG,RUNX1,RUNX2,SDC1,SLC2A4,SNAI2,SPP1,SPRY2,THBS1,VCL,VEGFC,VIM
vancomycin		biologic drug	Inhibited	-2.952		0.00479	126 (7)	ANXA1,ASNS,FBLIM1,GPX8,ITGB4,LAMC2,SPP1,TMSB10/TMSB4X,VIM
thioacetamide		chemical toxicant	Inhibited	-2.933		5.85e-05	302 (11)	AKAP12,ANXA1,ASNS,BGN,CD200,CDH17,COL1A1,COL1A2,CYGB,CYP1A1,FBLN5,ITGA7,ITGB4,LAMC2,PTGFRN,SCN1B,SLC7A11,SPP1,TAGLN,TAGLN3,TMEM45A,TMSB10/TMSB4X,WNT5A
fenamic acid		chemical reagent	Inhibited	-2.828		0.00356		ANXA1,ASNS,FBLIM1,ITGB4,LAMC2,SPP1,TMSB10/TMSB4X,VIM
dihydrotestosterone		chemical - endogenous mammalian	Inhibited	-2.82		9.23e-08	347 (21)	ABCA1,ABCG1,ACP3,ADM,ALDH1A3,ANO1,BGN,CASP3,CCNA2,COL5A2,COL6A1,CYBB,DLG4,DPP4,ERG,FKBP5,FN1,FTH1,GOSR1,HSD11B2,HSD3B2,IL1A,ITGB1,KCNH2,KITLG,LEF1,ME1,NFKBIA,NID2,PER2,PPARG,RARRES2,RUNX1,RUNX2,S100A3,SLC2A1,SLC2A3,SLC2A4,SLC4A4,SNAI2,SORT1,SPP1,SRGAP2,TGFBR3,THBS1,VCL,VIM,VLDLR,WNT5A
hexachlorobenzene		chemical toxicant	Inhibited	-2.813		0.00103	186 (12)	ANXA1,ASNS,FBLIM1,ITGB4,LAMC2,SPP1,TMSB10/TMSB4X,VIM
triamterene		chemical drug	Inhibited	-2.813		0.00269		ANXA1,ASNS,FBLIM1,ITGB4,LAMC2,SPP1,TMSB10/TMSB4X,VIM
phenylbutazone		chemical drug	Inhibited	-2.8		0.00145		ANXA1,ASNS,FBLIM1,ITGB4,LAMC2,SPP1,TMSB10/TMSB4X,VIM
F2R		G-protein coupled receptor	Inhibited	-2.764		0.00135	290 (18)	CASP3,CCN1,DSP,FBP1,FN1,PTAFR,TAGLN,TGFB1I1,THBS1,VEGFC,VIM
AGT		growth factor	Inhibited	-2.749		6.76e-09	349 (19)	ADM,ANK3,ANO1,ANXA1,ANXA3,ARHGEF11,BDKRB2,BGN,CASP3,COL1A1,COL1A2,COL6A1,CYBB,CYTH3,EDN1,FN1,FOXO3,GCH1,HEY1,HSD3B2,ID3,ITGA7,ITGB1,ITGB5,ITGB7,ITPR2,KITLG,LIF,LIMD2,MAD2L1,MAP2,NFKBIA,NOVA1,NPR3,PNKD,PPARG,SDC1,SLC2A1,SOX6,SPP1,TBX2,TLN2,UCP2,UGCG,VEGFC,VIM
MTPN		transcription regulator	Inhibited	-2.728	bias	0.000188	188 (8)	ANXA1,CASP3,CCNA2,COL1A1,COL1A2,EDN1,FN1,SLMAP,SPP1,TAGLN,TNFRSF1A
FGF2		growth factor	Inhibited	-2.723		1.56e-08	311 (19)	ADM,AKR1B1,BAMBI,BGN,CCN1,COL1A1,COL1A2,CSF1,CYGB,DKK2,EGLN3,EPAS1,FLNA,FN1,FOXO3,FTH1,GCH1,ID3,ITGB1,LEF1,MITF,NGFR,NKX2-5,PPARG,RUNX1,RUNX2,SDC1,SLC2A1,SNAI2,SPP1,SPRY2,TAGLN,TEAD4,TGFBR3,THBS1,TWIST2,VEGFC,VGF,VIM,WNT10B,WNT5A
SREBF1		transcription regulator	Inhibited	-2.716		0.137		ABCA1,ALDOC,ANKRD2,CHMP2A,COL6A1,FN1,IL1A,MEF2C,NFIL3,PIK3R3,PPARG,UCP2,VGF
MKNK1		kinase	Inhibited	-2.714	bias	0.00114		ANXA5,CCN1,CELF4,DPYSL3,FLNA,HSPA2,NCDN,PRKAR1B,SERPINH1,TAGLN,VIM
indomethacin		chemical drug	Inhibited	-2.707		0.00782	306 (20)	ANXA1,ASNS,FBLIM1,FGF18,IL1A,ITGB4,LAMC2,LOXL2,NGFR,PIM1,PLIN2,PPARG,SDC1,SPP1,TMSB10/TMSB4X,UCP2,VIM
Insulin		group	Inhibited	-2.685		0.00199	328 (23)	ABCA1,COL1A1,COL1A2,COL6A1,CYBB,CYP1A1,EDN1,ELOVL3,EPAS1,FN1,HSD3B2,IGFALS,ME1,NFIL3,NFKBIA,PDK4,PER2,PPARG,PPARGC1B,PRKAA2,SLC2A1,SLC2A3,SLC2A4,SLC38A2,SORBS1,SORT1,TGFBI,THBS1,UCP2,VGF,VLDLR
CREB1		transcription regulator	Inhibited	-2.677		0.0195		ABCA1,ADM,ANGPTL2,CCN1,CCNA2,CNN1,DKK2,EDN1,FN1,FOXO3,GEM,GPR63,GPR83,HOMER1,ID1,LITAF,MARCKSL1,MDGA1,NAP1L5,NFIL3,PER2,PPARG,RAC3,RUNX1T1,SEMA7A,SERPINI1,SLC2A3,SLC2A4,SLC35G2,VGF,VIM
STAT3		transcription regulator	Inhibited	-2.673		2.41e-05	292 (17)	ADM,AHR,ALDH1A3,CASP3,CDON,CLIC5,COL1A1,COL1A2,DPP4,EDN1,EPAS1,FLRT3,FN1,GPR65,HEY1,HOXA10,ID1,IL1A,IL1RN,ITGB1,LIF,LRP2,MAP2,MITF,PAX6,PIM1,PTAFR,PTN,RAB31,RUNX1,SERPINB1,SERPINB9,SLC2A1,SNAI2,SOX6,STC2,TAGLN,THBS1,TOB1,TRPM3,VEGFC,VIM,WARS1,WNT5A
gentamicin C		chemical drug	Inhibited	-2.646		0.00858		ANXA1,ASNS,FBLIM1,LAMC2,SPP1,TMSB10/TMSB4X,VIM
PGR		ligand-dependent nuclear receptor	Inhibited	-2.595		2.01e-07	309 (16)	ALDH1A3,BTG1,CDC42BPA,COL6A1,COL6A2,COMT,EDN1,EPAS1,FKBP5,FN1,HSD11B2,HSPA2,ID1,ITGB1,ITGB4,MAD2L1,MVP,NET1,NFKBIA,PPARG,PPM1H,PRRX1,RUNX1,SDC1,SFI1,SPRY2,TGFBI,TRAF5,UGCG,VCL
cholecalciferol		chemical - endogenous mammalian	Inhibited	-2.541		0.0673		COL1A1,CSF1,DKK2,EDN1,ME1,PPARG,RUNX2,SPP1
MYB		transcription regulator	Inhibited	-2.539		0.00242	250 (16)	ADM,C15orf48,COL1A2,FN1,GIMAP1-GIMAP5,IL1A,KITLG,LANCL3,LIF,MMP11,PAX6,SDC1,SNAI2,SPP1,VIM
CD44		other	Inhibited	-2.534		0.000266	307 (19)	BGN,COL18A1,COL1A1,COL5A2,COMMD3,FKBP5,FN1,HAS3,IL1A,IL1RN,MYBBP1A,PARVB,SFRP2,SPP1,THBS1,VAX2,VIM,WNT5A,ZYX
EIF4E		translation regulator	Inhibited	-2.515		0.00178		CAPG,CYBB,DLG4,FN1,GPR65,HOXC10,IL15RA,IL1A,IL33,LSM2,NFKBIA,PIM1,TAPBP,TGFBI,TRIP6,VEGFC,VSIR
E. coli serotype 0127B8 lipopolysaccharide		chemical - endogenous non-mammalian	Inhibited	-2.514		0.0177		ANXA1,FGF1,FZD1,GJB2,GMPR,GNA14,GPR83,LAMC2,LIF,NFKBIA,SEMA7A,SLC7A11,TGFBR3
Tgf beta		group	Inhibited	-2.478		2.07e-07	297 (16)	ABCA1,ANKH,BAMBI,BGN,CCN1,COL1A1,COL1A2,COL6A2,CSF1,EDN1,FN1,HEY1,ID1,ID3,IL1A,IL1RN,ITGB1,LIF,MMP11,RUNX1,RUNX2,SDC1,SKIL,SLIT3,SNAI2,SPP1,SSBP3,TAGLN,TGFBI,THBS1,VIM
estrogen		chemical drug	Inhibited	-2.474		2.37e-05	299 (18)	ABCA1,ART3,CCN1,COL15A1,COL18A1,COL1A1,COL6A2,COMT,CYBB,DLG4,EPAS1,FN1,FTH1,GJB2,IL1A,ITGB1,KLK10,LIF,NCOA3,NFIL3,NGFR,PIM1,PLIN4,PTAFR,SERPINB9,SPP1
hydrogen peroxide		chemical - endogenous mammalian	Inhibited	-2.468		7.37e-05	288 (19)	CASP3,CCNA2,CDKN2C,COL1A1,COL1A2,CSF1,CST3,CYP1A1,EDN1,EPAS1,FN1,FOXO3,FTH1,GSTA1,HMGB1,ID3,KITLG,MITF,NFIL3,PIM1,PPARG,PPARGC1B,PRKCI,PTN,RUNX2,SERPINH1,SFRP2,SLC7A11,SNAI2,SPP1,TAGLN,TGFBR3,TUBA4A,UCP2,VIM,WNK1,WNT5A
VGLL3		other	Inhibited	-2.449		2.95e-05		ADM,COL1A1,COL1A2,SNAI2,SPP1,THBS1
carboplatin		chemical drug	Inhibited	-2.449		0.0147		ASNS,CASP3,LAMC2,PNKD,SPP1,VIM
phenacetin		chemical drug	Inhibited	-2.449		0.00396		ANXA1,FBLIM1,LAMC2,SPP1,TMSB10/TMSB4X,VIM
Map3k7		kinase	Inhibited	-2.433		0.0118		ALX1,CASP3,EDN1,IL15RA,NFKBIA,RILPL1,RUNX1T1
ATF2		transcription regulator	Inhibited	-2.433		0.129		ANGPTL2,ASNS,CCNA2,FN1,PPARG,SNAI2
RAS		group	Inhibited	-2.425		0.118		ARHGEF2,EDN1,FN1,IL1A,LIF,MITF,SNAI2,VIM
2-bromoethylamine		chemical reagent	Inhibited	-2.425		0.00852		ANXA1,FBLIM1,LAMC2,SPP1,TMSB10/TMSB4X,VIM
Pkc(s)		group	Inhibited	-2.395		0.0013	370 (20)	ABCA1,ADM,AHR,CCN1,CNN1,COL1A1,CYBB,CYP1A1,EDN1,FN1,IRF6,ITGB1,KLF6,PER2,PPARG,SPP1,STC2,TAGLN
IL12 (family)		group	Inhibited	-2.377		0.384		GIMAP4,LIF,NFIL3,PIM1,SERPINB1,SLC2A3
SMAD2		transcription regulator	Inhibited	-2.375		0.000213	283 (17)	BGN,COL1A2,COL2A1,FN1,ITGB1,NET1,RUNX2,SKIL,SNAI2,THBS1,TPM2,VEGFC
NR3C2		ligand-dependent nuclear receptor	Inhibited	-2.375		0.00445	330 (15)	COL1A1,EDN1,FKBP5,FN1,GPR83,MAP2,MLF1,PLIN4,SEMA3C,TGFBI,TUBA4A,VLDLR
allopurinol		chemical drug	Inhibited	-2.333		0.00959	268 (16)	ANXA1,ASNS,FBLIM1,ITGB4,LAMC2,SLC2A1,SPP1,TMSB10/TMSB4X,VIM
GNA12		enzyme	Inhibited	-2.333		0.00211	73 (7)	CCNA2,CFL2,CNN1,DDR2,GSTA1,TAGLN,VAV2,VCL,VIM
lomustine		chemical drug	Inhibited	-2.333		0.000562		ANXA1,ASNS,FBLIM1,ID1,ITGB4,LAMC2,SPP1,TMSB10/TMSB4X,VIM
nelfinavir		chemical drug	Inhibited	-2.331		6.09e-06		ACP3,ADM2,ARHGEF2,ASNS,DDR2,HHIPL1,NFIL3,PLIN4,PPARG,PSPH,SLC7A11,STC2,VLDLR
puromycin aminonucleoside		chemical reagent	Inhibited	-2.309		0.00041	114 (7)	ACTG1,ANXA1,ASNS,CLIC5,CYBB,FBLIM1,ITGB1,ITGB4,LAMC2,SPP1,TMSB10/TMSB4X,VIM
SNAI1		transcription regulator	Inhibited	-2.302		5.15e-08	292 (23)	ACTR2,CCN1,CFL2,COL1A1,COL1A2,COL2A1,DPYSL3,ESRP1,FLNA,FN1,ID1,ITGB1,LEF1,LIF,PARVB,RUNX2,SDC1,SERPINH1,SNAI2,TGFBR3,TPM4,VIM
MET		kinase	Inhibited	-2.273		0.000313	256 (14)	COL5A2,EDN1,FN1,IL15RA,ITGB1,MAD2L1,PAPPA,PIM1,RILPL1,RUNX1,SH3BP5,SPP1,VEGFC,VIM
MAP2K1		kinase	Inhibited	-2.269		9.1e-06	302 (15)	AHR,CCN1,CCNA2,COL1A1,COL1A2,DPP4,FLNA,IL1A,ITGB1,ITGB4,LEF1,MITF,NET1,NFKBIA,NUDT19,PIM1,RAP2B,RUNX2,SNAI2,THBS1,UNC5B
BRD4		kinase	Inhibited	-2.263		0.00227	208 (7)	ABLIM1,CCNA2,COL1A1,COL1A2,FN1,GTF3C6,ITGB1,ITGB5,LOXL2,PIM1,STC2,THBS1,WNT5A
Firre		other	Inhibited	-2.236		0.18		COTL1,DENND5B,HIRIP3,NAALADL1,TENT5C
PTPN3		phosphatase	Inhibited	-2.236		0.001	235 (15)	COL1A1,E2F2,FN1,TAGLN,TGFBI
epicatechin		chemical drug	Inhibited	-2.236		0.0255		CCDC184,ELOVL3,HEY1,MAPK12,MFAP2
lipopolysaccharide		chemical drug	Inhibited	-2.228		9.47e-09	331 (16)	ABCA1,ABCG1,ADM,AHR,ANGPTL2,ANXA1,ANXA3,ANXA5,ARHGAP1,ARHGEF3,BAMBI,BDKRB1,BGN,BTG1,CARD6,CASP3,CCN1,CD200,COL1A1,COL1A2,COL5A2,COL6A1,CSF1,CSPG4,CST3,CXCL5,CYBB,CYP1A1,DLG4,DRAM1,Eda,EDN1,EGLN3,EHD1,FES,FN1,FOXA1,FTH1,FZD1,GCH1,GEM,GJB2,GLIS2,HCK,HDAC11,HDAC9,HDGFL3,HEY1,HMGB1,ID3,IL15RA,IL1A,IL1RAP,IL1RN,IL33,ITGB1,ITGB5,ITGB7,ITM2C,KLF6,LIF,LITAF,LMO4,MARCKSL1,MDH1,MEF2C,NCOA3,NEK6,NFIL3,NFKBI…
CTNNB1		transcription regulator	Inhibited	-2.224		2.38e-05	335 (25)	AHR,ALDH1A2,ALDH1A3,ANXA1,ARMC4,BAMBI,BGN,CCN1,CCNA2,CNTFR,COL1A1,COL2A1,COMMD3-BMI1,CRYBG1,CYP1A1,EDN1,EHD1,ELOVL3,ENO3,EPHB4,FGF18,FN1,GALC,GCH1,GJB2,ID1,ID3,IFT57,ITGB1,ITGB7,ITSN1,KITLG,LAMC2,LEF1,LGR6,LHX1,LIF,LIMD2,ME1,MITF,NAP1L5,NEXN,NGFR,NKX2-5,NTN1,PLIN2,PPARG,PPP1R13B,PRSS35,RUNX2,SEMA3C,SNAI2,SPP1,TNFRSF1A,TNNC1,TRAF1,TRUB1,TWIST2,UGCG,VIM
ADAMTS18		peptidase	Inhibited	-2.219		0.00494		COL9A2,FBLIM1,ITGB4,ITGB7,LAMC2
GnRH-A		chemical reagent	Inhibited	-2.219		0.122		ANXA5,KLF6,SCN1B,SERPINB9,SKIL
FN1	-1.552	enzyme	Inhibited	-2.216		3.75e-05	316 (21)	ACTR2,CCN1,COL1A1,CXCL5,FLNA,FN1,GFRA2,ITGB1,KCNH2,NFKBIA,RUNX2,SDC1,SLC2A1,SNAI2,SPP1,TAGLN,THBS1,TNFAIP2,VAV2,VIM,ZYX
MASTL	-0.337	kinase	Inhibited	-2.216		0.0255		ARHGEF2,PAPPA,SLC2A3,TPM4,VCL
Il3		cytokine	Inhibited	-2.208		0.059		COL2A1,CSF1,NFIL3,PIM1,SPP1,TNFRSF1A
IHH		enzyme	Inhibited	-2.2		0.0178		EN1,MEF2C,NR2F2,RUNX2,SPP1
PRKCE		kinase	Inhibited	-2.2		0.156		AMIGO2,CCN1,CDON,DLG4,PIM1
Collagen type I (complex)		complex	Inhibited	-2.194		0.00325	287 (21)	COL1A1,FN1,FOXO3,ITGB1,PLOD2,PRRX1,RUNX2,VIM
IFNG		cytokine	Inhibited	-2.192		5.42e-09	326 (16)	ABCA1,ADCY7,ADM,AHR,ALDH1A3,ARNT2,ASNS,BTG1,CARD6,CASP3,CCNA2,CD200,CLIC5,COL1A1,COL1A2,COL5A2,CRLF1,CSF1,CXCL5,CYBB,DDR2,DECR1,DLG4,DPP4,E2F2,EDN1,EGLN3,FBP1,FGF1,FHL2,FKBP5,FN1,FTH1,FZD1,GCH1,GGT5,GJB2,GMPR,GNA14,GPR83,GSDMD,HCK,HDAC9,HMGB1,ID1,IL15RA,IL1A,IL1RN,ITGB1,KITLG,KLF6,LAMC2,LIF,MARCKSL1,MITF,MMP11,NDRG4,NFKBIA,NKX2-2,NTN1,PAPPA,PAX6,PIM1,PPARG,PPARGC1B,PTAFR,PTN,RAB20,RAP2B,RUNX2,SCG…
TWIST2	-1.895	transcription regulator	Inhibited	-2.191		0.0118		FBLN5,FN1,KLF6,SNAI2,VIM
PTK2		kinase	Inhibited	-2.189		9.79e-07	218 (18)	CCN1,COL1A1,COL1A2,CSPG4,DSP,FN1,GATA4,PCOLCE2,PRRX1,SERPINB1,SPP1,THBS1
NOTCH2		transcription regulator	Inhibited	-2.186		0.0277		CNN1,COL1A1,EPAS1,HEY1,TAGLN
ROR1		kinase	Inhibited	-2.183		0.000932	112 (7)	CCN1,CDKN2C,MAP2,SNAI2,THBS1,VIM
SMAD4		transcription regulator	Inhibited	-2.161		3.22e-07	254 (20)	ACKR1,ARHGEF2,BGN,COL1A2,COL2A1,CSF1,DOCK4,EDN1,FN1,GCNT1,ID1,ITGB1,ITGB5,ITGB7,LEF1,LHX1,NFKBIA,NKX2-5,PAX6,PTPRK,RUNX1,RUNX2,SKIL,SNAI2,THBS1,TPM2,VIM
BRCA1		transcription regulator	Inhibited	-2.157		0.00642	319 (20)	AK1,ALDH1A3,COL18A1,CYP1A1,FHL2,FKBP5,FOXA1,FOXO3,HSD11B2,LHX1,MAD2L1,SNAI2,TNFAIP2,VIM
WWTR1		transcription regulator	Inhibited	-2.138		0.00081	67 (7)	CASP3,CCN1,CCNA2,COL1A1,FN1,IL1A,RUNX2,SPP1
RETNLB		other	Inhibited	-2.121		0.00871	297 (15)	CASP3,COL1A1,COL1A2,FN1,FZD1,HEY1,TNNC1,WNT5A
bleomycin		chemical drug	Inhibited	-2.114		0.00231	305 (20)	CASP3,COL1A1,COL1A2,FN1,FZD1,HEY1,ID1,IL1A,ITGB1,KITLG,SFRP2,SPP1,THBS1,TNFRSF1A,TNNC1,WNT5A
ANGPT2		growth factor	Inhibited	-2.098		0.0024	282 (19)	ABCA1,ARHGEF2,CASP3,COL18A1,COL1A1,COL1A2,COMT,CYBB,EDN1,FKBP10,FN1,GATA4,HSPA2,MAPK12,STK17A,THBS1,VIM
ZEB1		transcription regulator	Inhibited	-2.079		0.000648	240 (10)	COL1A1,COL1A2,COMMD3-BMI1,ESRP1,FN1,ITGB4,LAMC2,LOXL2,MAL2,VIM
SRF		transcription regulator	Inhibited	-2.055		0.0174		ACTG1,AKAP12,BICC1,CNN1,FGF1,FHL2,FLNA,GATA4,GCH1,ITGB1,KRIT1,LMOD1,NET1,NKX2-5,SLC2A1,TAGLN,TGFB1I1,TJP2,TNNC1,VCL,ZYX
FOXA2		transcription regulator	Inhibited	-2.043		0.0221		CNN1,EN1,FOXA1,GATA4,IL33,LHX1,MLF1,PAX6,PIM1,PPARG,PPP1R14A,SLC2A4,TAGLN,UCP2,WNT5A
carbon tetrachloride		chemical toxicant	Inhibited	-2.04		0.0029	317 (20)	CASP3,CEL,COL1A1,COL1A2,CYP1A1,DCLK1,FN1,FOXA1,INHBE,ITGB1,ME1,PPARG,PRSS2,PTAFR,SKIL,SMURF2,SPP1
lysophosphatidic acid		chemical - other	Inhibited	-2.037		0.000969	260 (21)	CCN1,CSF1,EDN1,FKBP5,LIF,PPARG,PPP1R3B,TAGLN,VEGFC,VIM,WNT5A
PTH		other	Inhibited	-2.016		5.64e-05	270 (23)	ANK3,COL1A1,COL1A2,COL2A1,CSF1,FN1,IL33,LEF1,NFIL3,RUNX1,RUNX2,SFRP2,SLC2A4,SLC43A2,SORT1,SPP1,TJP2,WNT10B
ursodeoxycholic acid		chemical - endogenous mammalian	Inhibited	-2		0.213		COL1A1,COL1A2,CYP1A1,SPP1
SQSTM1		transcription regulator	Inhibited	-2		0.035		EDN1,EGLN3,IL15RA,NFKBIA,RILPL1
SEMA7A	1.691	transmembrane receptor	Inhibited	-2	bias	0.00896	57 (3)	CCNA2,COL1A1,COL1A2,FN1
IGF2BP1		translation regulator	Inhibited	-2		0.0343		COL1A1,COL1A2,COL6A2,SERPINH1
RYK		kinase	Inhibited	-2	bias	2.49e-05		COL1A1,DLX1,FN1,RUNX2
SIX5		transcription regulator	Inhibited	-2		0.0104		COL9A2,PTN,SFRP2,TWIST2
SGK1		kinase	Inhibited	-2		0.0331		DLG4,HOXA10,LIF,PPARG,SLC2A3,SLC2A4
RHOA		enzyme	Inhibited	-2		0.0463		COL1A1,FN1,ITGB1,ITGB5,RUNX2,SNAI2,TAGLN
enalapril		biologic drug	Inhibited	-2		0.141		ASNS,FBLIM1,SPP1,UCP2
ethionine		chemical toxicant	Inhibited	-2		0.0528		ANXA1,LAMC2,SPP1,TMSB10/TMSB4X
SPZ1		transcription regulator		-1.99		0.00642	138 (3)	FN1,SNAI2,VIM,WNT5A
ITGB3		transmembrane receptor		-1.988		0.00108	269 (18)	COL1A1,COL1A2,CSF1,FN1,ITGB5,KMT2A,RUNX1,RUNX2,SNAI2
DMP1		other		-1.987		0.0661		CSDC2,FGF1,RUNX2,SPP1
3-deazaneplanocin		chemical drug		-1.982		0.205		FOXA1,KLF6,MVP,PPP1R18
ACSL4		enzyme		-1.982		0.147		MAPK11,PPARG,SERPINF1,SPP1
NFKB2		transcription regulator		-1.982		0.0686		AKR1B1,ANXA5,MARCKSL1,PPARGC1B,TNFAIP2,TRAF1
UBE2I		enzyme		-1.982		0.0311		PDK4,PPARG,SLC2A1,SLC2A4
BRAF		kinase		-1.982		0.00621	259 (19)	B3GNT5,CLPTM1,CSF1,EPAS1,GGT5,IL1A,ITGB1,LAMC2,MITF,NGFR,PTPRM,SDC1,TACSTD2,THBS1,UNC5B
acetaldehyde		chemical - endogenous mammalian		-1.982		0.00642	249 (15)	COL1A1,COL1A2,DDR2,PPARG
ascorbic acid		chemical - endogenous mammalian		-1.972		0.326		ITGB1,RUNX2,SLC2A1,SPP1
YAP1		transcription regulator		-1.972		0.0016	218 (13)	ACTG1,CASP3,CAVIN2,CCN1,CCNA2,CSF1,EDN1,FGF1,FLNA,FN1,ID1,IL1A,PPP1R3B,SLC2A3,SNAI2,SORBS1,TAGLN,TEAD4,THBS1,VCL,VIM
beta-estradiol		chemical - endogenous mammalian		-1.971		1.38e-11	359 (18)	ABCA1,ABLIM1,ACP3,ADM,ADM2,AHR,AKAP12,ALDH1A2,ANK3,ANKH,ANXA1,ANXA3,ARHGEF2,ARNT2,ART3,BAMBI,BTG1,C15orf48,CASP3,CCN1,CCNA2,CDC42BPA,CDKL2,CLIC5,CNN1,CNTFR,COL1A1,COL1A2,COMT,CRLF1,CRYZ,CXCL5,CYBB,CYP1A1,CYTH3,DCLK1,DECR1,DLG4,DSP,E2F2,Eda,EDN1,EPAS1,FGF1,FHL2,FLNA,FN1,FNDC5,FOXA1,FOXO3,GATA4,GCH1,GEM,GJB2,GM2A,GRIP1,GSTA1,HDAC11,HEY1,HOMER1,HOXA10,HSD11B2,HSD17B11,HSPA2,HSPB8,HTRA3,ID1,IDH2,IL1A…
TCF7L2		transcription regulator		-1.971		5.77e-08	201 (7)	ALDH1A2,ANXA1,ATP8B1,CAMK2N1,DOCK9,EPAS1,FA2H,FBP1,FTH1,HSPA2,ID1,ID3,IL1RAP,KLHL2,LAMC2,LEF1,MAN1A1,ME1,PARVB,PLEKHH1,PPP1R14A,PRICKLE1,RAB31,RCBTB1,RHBDL2,RTKN,SLC44A1,SNAI2,SPP1,SYTL2,TPPP,TSPAN15,TXNDC16,ZDHHC9
FNDC5	-2.087	other		-1.969		0.00174	123 (7)	COL1A1,FNDC5,RUNX2,SPP1
NEUROD1		transcription regulator		-1.969		0.109		NKX2-2,PAX6,SCG5,SLIT2
TGFBR1		kinase		-1.965		3.25e-10	318 (18)	AHR,ALX1,BGN,COL1A1,COL1A2,DOCK4,EDN1,FBLN5,FN1,HEY1,ITGB5,PDK4,PTPRK,RUNX1,SNAI2,TAGLN,TGFBI,VEGFC,VIM
STAT4		transcription regulator		-1.964	bias	0.0371		ALDOC,ITGA7,PLAC8,PLOD2,RASL12,SCG5,SERPINB1,SLC2A3,SMURF2,STC2,SUPT3H,TMEM167B,VLDLR,VSIR
CDX2		transcription regulator		-1.96		0.174		CDH17,FGF1,HOXC10,ITGB4,KMT2A,LAMC2,LEF1,NR2F2
KDM6B		enzyme		-1.958		0.00427	88 (7)	FN1,HOXC12,NGFR,SNAI2,VIM
KNG1		other		-1.955		0.0253		BDKRB1,BDKRB2,COL1A1,COL1A2
mir-25		microRNA		-1.951		0.0412		E2F2,KITLG,MITF,TOB1
cigarette smoke		chemical toxicant		-1.946		0.0132		ABCA1,ADM,AHR,CASP3,CCN1,CYP1A1,EPAS1,FOXO3,HAS3,IL1A,KITLG,NFKBIA,POU2AF1,PPARG,SLC2A1,TNFRSF1A,WNT5A
KDM3A		transcription regulator		-1.942		0.000743		ADM,CCN1,EDN1,IL33,LOXL2,PLOD2,TAGLN
SPARC		other		-1.936		0.000684	282 (22)	COL1A1,COL1A2,CYP1A1,FN1,HSF4,LEF1,MAP2,PER2,SLC7A11,SNAI2,TMEM45A,VIM
tetradecanoylphorbol acetate		chemical drug		-1.936		0.000336	316 (15)	ABCA1,ADCY3,ADM,ALDH1A3,AMIGO2,ANXA1,B3GNT5,CAPG,CCN1,CCNA2,CSF1,CYBB,CYP1A1,EN1,FHL3,FKBP5,FTH1,FZD1,GEM,GPR83,GSDMB,GSTA1,HSPA2,ID1,ID3,IL1A,IL1RN,ITGB1,KLF6,LIF,LOXL2,MITF,MMP11,MYOZ2,NFIL3,NFKBIA,NPR3,ORMDL3,PDK4,PER2,PIM1,PODXL2,POU2AF1,PPARG,PPP1R3D,PTAFR,RUNX1,S100A14,SDC1,SERPINB9,SFRP2,SLC2A1,SLC7A11,SNAI2,SPP1,TEAD4,THBS1,TJP2,TMEM171,TPBG,TRAF1,TRPC1,UGCG,VCL,VEGFC,VIM,VLDLR
PRKCD		kinase		-1.935		0.00426	267 (14)	ABCA1,CCNA2,COL1A1,COL1A2,FZD1,GEM,IL1RN,KLF6,LIF,NFKBIA,PPP1R3D,TPBG,TRAF1,TRPC1,UGCG
TMPRSS2-ERG		fusion gene/product		-1.929		2.71e-10	76 (3)	ARHGAP28,ARRDC4,C15orf48,CARD6,CBX2,DNAJA4,DYSF,ID1,ID3,IL1A,LOXL2,MAPK11,MEGF6,PIM1,PPARG,PSPH,SLC7A11,STC2,TGFBI,THBS1,TNNC1,VEGFC,VIM
CEBPB		transcription regulator		-1.927		2.7e-05	321 (18)	ADM,ALDH1A2,ANTXR1,ASNS,CCNA2,COL1A1,COL1A2,COL5A2,CXCL5,CYP1A1,FHL2,FOXO3,FZD1,GSTA1,HSD3B2,ID1,IL1A,IL1RN,MMP11,NDRG4,PDK4,PLXND1,PPARG,PPP1R14A,RUNX2,SEMA3E,SLC38A2,SPP1,TMEM176A,TMEM176B,TNFRSF1A,VIM,VLDLR,ZYX
aldosterone		chemical - endogenous mammalian		-1.915		0.0293		ADM,COL1A1,COL1A2,CYBB,EDN1,FKBP5,FN1,NFKBIA,PPARG,SPP1,WNK1
HIF1A		transcription regulator		-1.902		4.73e-06	313 (16)	ADM,AKAP12,ALDOC,ASNS,BGN,CCN1,CSF1,EDN1,EGLN3,EPAS1,FHL2,FHL3,FN1,ID1,IL1A,KITLG,LOXL2,MEF2C,MITF,PLAC8,PLOD2,PPARG,RAB20,SLC2A1,SLC2A3,SLC2A4,SNAI2,STC2,SULF1,THBS1,TMEM45A,TNFAIP2,VEGFC,VIM,WNT10B,ZDHHC9
AR		ligand-dependent nuclear receptor		-1.898		3.21e-06	325 (17)	ABCA1,ABCG1,ACP3,ADM,B4GALNT1,CADM3,CASQ2,CCNA2,DSG2,EDN1,EPAS1,FKBP5,FOXA1,HSD3B2,IFNAR2,ITGB4,KCNH2,KITLG,LMOD1,LRATD1,MAD2L1,MEF2C,MYOZ2,NGFR,PLOD2,SCEL,SLC2A3,SLC7A11,SLC7A4,SNAI2,SPP1,TACSTD2,THBS1,TMEM158,TMEM176A,TMEM176B,TNFAIP2,TNFSF12,VCL,VIM,ZYX
cardiotoxin		chemical - other		-1.897	bias	7.08e-05		BGN,CASP3,CCNA2,COL1A1,COL1A2,COL6A2,CSF1,E2F2,FGF11,GM2A,IL1RN,ITGB5,ITGB7,PTN,SFRP2,SPP1,TNNC1,UCP2
FOXC2		transcription regulator		-1.89		0.000306	266 (15)	CASP3,FN1,ITGB5,LEF1,PPARG,RUNX2,SLC2A4,VIM,WNT5A
ETV5		transcription regulator		-1.89		0.0102		CAVIN2,CLIC5,FN1,ITGB1,PKP4,S100A14,SNAI2,SPP1,TJP2
IFNB1		cytokine		-1.89		0.279		ANXA5,CARD6,CASP3,CDKL2,CYP1A1,FKBP9,GLIS2,NID2,PDK4,SPP1,SPRY2,THBS1,VCL
SPIB		transcription regulator		-1.89		0.0116		CD200,COL2A1,GEM,KLF6,MEF2C,NET1,SLAMF9,TENT5C
C5		cytokine		-1.89		0.168		CSF1,CYBB,FN1,IL1A,NFKBIA,TNFAIP2,VEGFC
advanced glycation end-products		chemical - endogenous mammalian		-1.89		0.000168	283 (16)	ABCA1,ABCG1,CASP3,FN1,LRP2,SERPINF1,SLIT2,SPP1
PAX5-ELN		fusion gene/product		-1.89		0.000743		CARD6,CD248,CYBB,EPAS1,GIMAP1-GIMAP5,NKD2,TGFBR3
IL5		cytokine		-1.878		0.37		ALDOC,ASNS,EGLN3,ITGB7,NFIL3,PIM1,PYCR1,SCEL,SLC2A1,TPM4,VIM,ZYX
FOXM1		transcription regulator		-1.867		0.0131		ANXA1,CCNA2,COMMD3-BMI1,FZD1,HSD11B2,IL1RN,LEF1,RMI1,SNAI2,TWIST2,VIM
ERK		group		-1.85		0.000778	291 (19)	ABCA1,BGN,COL1A1,CYP1A1,EDN1,EPAS1,FN1,FOXO3,HAS3,HEY1,HOMER1,IFNAR2,LIF,PDK4,RUNX2,SLC2A1,SNAI2,SORT1,THBS1,UGCG
TGFB2		growth factor		-1.845		3.45e-11	305 (17)	ABCA1,AHR,ALX1,CD248,CNN1,COL1A1,COL1A2,COL6A2,DOCK4,EDN1,FN1,HEY1,ITGB5,PDK4,PLOD2,PTAFR,RUNX1,RUNX1T1,SNAI2,SPP1,TAGLN,TGFBR3,THBS1
CCN2		growth factor		-1.836		0.0155		CAVIN2,COL1A1,COL2A1,EGLN3,FN1,KITLG,LEF1,MBNL2,WNK1
CALR		transcription regulator		-1.831		0.00561	311 (25)	CASQ2,COL1A1,COL1A2,FN1,MEF2C,VCL
cisplatin		chemical drug		-1.828		0.000274	326 (18)	ADAP2,ALDH1A3,ANGEL2,ANXA1,ANXA5,ASNS,CARD6,CASP3,COL1A1,CSF1,CXCL5,CYBB,DMXL2,DNAH5,DRAM1,EDN1,FBLIM1,FN1,GSTA1,HDAC9,HDGFL3,HMGB1,IDH2,IL1A,ITGA7,ITGB1,ITGB4,KIAA1522,LAMC2,LMO4,MBNL2,MEGF6,MLF1,NFKBIA,NOL4L,NTN4,PDK4,RUNX1,SLC2A1,SLC2A3,SPP1,STK17A,THBS1,TMSB10/TMSB4X,TNFRSF1A,TOB1,TPM2,UCP2,VIM
ethanol		chemical - endogenous mammalian		-1.826		0.152		ABCA1,ABCG1,ADM,ALDH1A3,CASP3,COL1A2,DDR2,EDN1,ELOVL3,HEY1,ID1,IL1RN,KLF6,MAP2,NGFR,PPARG,RARRES2,SLC7A11,SYNPO2
phytohemagglutinin		chemical drug		-1.824		0.319		BTG1,CASP3,CLIC2,COL18A1,COL1A2,CSF1,FKBP9,IL15RA,MMP11,PLCD1,SPP1,TRAF1,TRAF5
SOX4		transcription regulator		-1.82		0.245		B3GNT5,FN1,MAGI1,MARCKSL1,MMP11,SORT1,THSD1,TMEM176B,VIM
MRTFA		transcription regulator		-1.8		8.88e-07	91 (9)	ACTG1,ARHGEF11,CAVIN2,CCN1,CDC42BPA,CNN1,COMT,EDN1,ELOVL3,FLNA,ID1,ITGB1,MAP2,RHOBTB1,RUNX1,SORBS1,SYNPO2,TAGLN,THBS1,TRAPPC1,VCL,ZFPM1
HOXA9		transcription regulator		-1.793		0.0622		CLIC2,CYBB,ERG,FZD1,IRX3,PIM1,RAB31,SERPINB9,SPP1,VIM,WNT10B
fatty acid		chemical - endogenous mammalian		-1.786		0.00615	303 (18)	ABCA1,AHR,CCN1,NFKBIA,PLIN2,PLIN4,PPARG,SLC2A1,SLC2A4,UCP2
EGR1		transcription regulator		-1.777		0.0449		CASP3,COL1A1,COL1A2,COL2A1,CSF1,DLG4,FN1,ME1,PPARG,SNAI2,SPP1,THBS1
ETS1		transcription regulator		-1.777		0.117		COL1A2,COL2A1,FN1,GABRE,HSPB8,NFIL3,RHOBTB3,RUNX1,RUNX2,SLC7A11,SPP1,TRPC1
cobalt chloride		chemical reagent		-1.777		0.0116		ADM,COL18A1,CYP1A1,EPAS1,HSD11B2,MITF,SERPINF1,SLC2A1
nitrofurantoin		chemical drug		-1.772		0.0189		ACTG1,ANXA5,ASNS,CASP3,COL2A1,CST3,ID1,ITGB1,ITGB4,NFKBIA,SDC1,SPP1
AGN194204		chemical drug		-1.771		5.27e-11	197 (7)	ABCA1,ABCG1,AHR,CCNA2,CDKN2C,COL6A2,COTL1,CRYBG1,CST3,DKK2,ELOVL3,ENO3,GPR65,HTRA3,IL33,ITGB7,KLF6,MAD2L1,MAN1A1,MITF,PALM3,PDK4,PEAR1,PIM1,PLAC8,PLIN2,PLIN4,PPARG,RCAN2,RGS10,SLCO4A1,SPP1
MAPK9		kinase		-1.747		0.0173		CYP1A1,EDN1,EPAS1,IL15RA,ITGB4,KLF6,LIF,MARCKSL1,PLIN2,PPARG,RILPL1,ZYX
CCN1	-0.463	other		-1.746		0.0132		CCN1,COL1A1,COL1A2,FN1,IL1A,ITGB1,VEGFC,WNT5A
WBP2		transcription regulator		-1.732		0.00419		CSPG4,DCLK1,GGT5,GK5,HNMT,LEF1,MBOAT1,RARRES2,SLC7A11,TAGLN,TRAF1,WLS
IGF2		growth factor		-1.729		0.0223		ARHGEF2,DLX1,FN1,GCH1,ITGB5,MMP11,NFKBIA,PIM1,SLC2A4,SLC38A2,SPP1,TGFBI
CCR2		G-protein coupled receptor		-1.726		0.0089	332 (20)	BGN,COL1A1,COL1A2,COL6A1,COL6A2,CSF1,FN1,IL1A,TGFBI,THBS1
MEF2D		transcription regulator		-1.725		0.0159		COL1A2,FN1,HDAC9,SLC2A4,SLC7A11,TNNC1,VIM
TAZ		enzyme		-1.708		5.35e-09	63 (8)	ALDOC,ANXA1,ARNT2,CAMK2N1,CCN1,COL1A1,COL5A2,EDN1,FN1,KLF6,LOXL2,LRP2,PPP1R3B,RUNX2,SCG5,SEMA3C,SLC2A1,TAGLN,VLDLR
PRMT1		enzyme		-1.706		0.0113		FN1,FTH1,NKX2-2,PPARG,SNAI2,VIM
JUNB		transcription regulator		-1.698		0.00407	271 (19)	COL1A1,COL1A2,COMT,EPAS1,FBLN5,FN1,FTH1,ITGB4,PIM1,RAB31,RUNX2,SNAI2,VEGFC
HOXA10	-5.028	transcription regulator		-1.695		0.00114		ADM,ALDH1A2,COL15A1,CYBB,DPP4,ERG,FAF1,FN1,FZD1,ID1,IDH2,IRX3,MAPK12,ME1,TGFBR3,WNT10B
LIF	-0.734	cytokine		-1.684		0.00648	291 (22)	CCNA2,E2F2,FBP1,FN1,GATA4,HEY1,MEF2C,NKX2-5,PAX6,PIM1,PPARG,SPP1,TMEM176A,TMEM176B,TSPAN7,WNT5A
RAF1		kinase		-1.673		0.00264	209 (7)	AKAP12,ANKRD2,ANXA1,BTG1,CDC42EP1,CDON,HSD11B2,ID3,ITGB1,ITGB4,ITGB5,LIF,OSMR,SDC1,SPRY2,TRAF1,TUBA4A
FEV		transcription regulator		-1.667		0.00444		EN1,FOXA1,ITGB1,KCTD20,NR2F2,NTN1,SEMA3E,SLIT2,VIM
PPIF		enzyme		-1.667		0.00788	157 (7)	AMIGO2,ARHGAP22,HEY1,HOXC10,LIF,PDK4,PTN,SLCO4A1,WNT5A
NRG1		growth factor		-1.65		2.44e-07	294 (17)	ABCA1,ARHGEF2,CASP3,CAVIN2,CCN1,CDC42EP1,CDKN2C,COL1A1,EDN1,ENO3,FGF1,FLNA,FN1,GATA4,ID1,ITGB5,LMO4,MITF,MYBPC3,NKX2-5,RUNX1,SLC2A1,SLC2A3,SLC2A4,SLIT2,THBS1,VCL,VEGFC,VIM
Salmonella enterica serotype abortus equi lipopolysaccharide		chemical toxicant		-1.649	bias	1.4e-05	253 (10)	ARRDC4,ASNS,ATL1,CXCL5,EDN1,GEM,GJB2,HEY1,HOMER1,IL15RA,IL1A,MCF2L2,PLAC8,SAV1,SYNPO2,THBS1,TRAF1,WNT5A,ZBTB10
D-fructose		chemical - endogenous mammalian		-1.648		0.00626	281 (12)	COL1A1,FN1,IL1A,PPARG,SLC2A4,THBS1
WNT5A	-1.263	cytokine		-1.64		0.000289	303 (20)	COL1A1,COL2A1,DLX1,FLNA,FN1,FOXN1,ID3,IL1A,ITGB7,PRKCI,RUNX2,SDC1,SPP1,VIM
IKZF3		transcription regulator		-1.633		0.0449		ANTXR1,DOCK4,FN1,MAN1C1,MAP2,SIPA1L2
GSK2816126		chemical drug		-1.633		0.00696		CD200,FOXO6,HEY1,RUNX2,SPP1,WNT10B
SMAD1		transcription regulator		-1.628		3.59e-05	244 (17)	COL1A1,COL1A2,COL2A1,CSF1,HEY1,ID1,NKX2-5,RUNX2,SPP1
STAT1		transcription regulator		-1.625		0.029		ABCA1,ABCB9,ALDH1A3,BTG1,CASP3,CLIC5,DPP4,EDN1,EGLN3,HEY1,IL15RA,IL33,NKX2-2,PAX6,PIM1,PPARG,PPARGC1B,PTN,RUNX1,SORT1,WARS1
captopril		chemical drug		-1.6		0.00695		ANXA1,ASNS,BGN,FBLIM1,IL1RN,LAMC2,SPP1,TMSB10/TMSB4X
ATP		chemical - endogenous mammalian		-1.592		0.0238		AHR,CD200,DLG4,FLNA,FOXO3,IL1RN,IL33,PAX6,THBS1
HTT		transcription regulator		-1.588		7.86e-05	304 (20)	ABCA1,ACKR1,ADAMTS2,AKAP12,ALDOC,ATP8A1,CASP3,COL18A1,COL6A1,DLG4,DMAC2L,EN1,ENO3,FGF1,FN1,FOXO3,HOMER1,ITGB1,KCNB1,LMTK3,MAN1A1,MAP2,MPRIP,NFIB,NFIL3,NGFR,NR2F1,PDK3,PDLIM4,PER2,PPARG,PPARGC1B,PRKAA2,RGS9,SERPINF1,SERPINH1,SLC2A1,SLMAP,SORT1,SPP1,TAGLN,TAGLN3,TGFBI,TNFSF13,TUBA4A,VAMP1,VGF
NEDD9		other		-1.58		0.000353	194 (7)	ADM,ARMC4,MAL2,PLAC8,PLIN2,PLOD2,PPP1R3B,SLC2A1,TBX2,TPPP3,VIM
SP1		transcription regulator		-1.564		0.000596	290 (21)	ABCA1,AKAP12,ANKH,ASNS,CASP3,CCNA2,CDKN2C,COL1A1,COL1A2,COL2A1,CXCL5,FES,FLNA,FN1,FOXF2,HSD11B2,IL1A,ITGB5,KLF6,MIER1,MMP11,NCOA3,NFKBIA,NGFR,NPTXR,PIM1,PREX1,PTN,RUNX2,SLC2A1,SLC2A3,SPP1,TAGLN,TGFBR3,TNNC1,UGCG,VIM
OSM		cytokine		-1.546		0.000229	310 (20)	ABCA1,ABCG1,AHR,ANXA1,ANXA3,ARHGEF2,ASNS,BAMBI,COL1A1,COL1A2,COL2A1,COL6A1,CRLF1,CXCL5,FN1,GMPR,HSD11B2,HSF4,HSPA2,ID1,IL15RA,IL33,LIF,LITAF,MAP2,OSMR,PLCD1,PPARG,RAB31,RUNX1,SERPINB1,SPP1,TAPBP,TNFAIP2,TNNC1,TPBG,VIM,WNT5A
CSF2		cytokine		-1.537		0.00393	348 (20)	ABCA1,ABCG1,ANXA1,CARD6,CASP3,CCNA2,CDKN2C,CSF1,CYBB,EDN1,GADD45GIP1,GCH1,HMGB1,ID3,IL1A,IL1RN,ITGB5,NET1,NFKBIA,OSMR,PIM1,PPARG,SERPINB9,SLC2A1,SLC2A3,SLC2A4,SLC7A11,SPP1,TGFBI,THBS1,TNFRSF1A,TPM4
FOS		transcription regulator		-1.535		1.78e-08	298 (18)	ACTG1,ALDH1A3,ANK3,ANKRD2,CASP3,CASZ1,CCNA2,CDON,COL18A1,COL1A1,COL6A1,COL8A2,EDN1,ELOVL3,EPAS1,FBLIM1,FN1,FOXA1,FOXO3,FTH1,GATA4,GJB6,GM2A,HSD3B2,HSPB8,IL1A,ITGB1,ITGB4,KITLG,KLF6,MYO5B,NET1,NFIL3,PIM1,RAB31,RUNX1,S100A3,SDC1,SEMA3E,SERPINB9,SFRP2,SNAI2,SPP1,TGFBI,TLL2,UGCG,VEGFC,VIM,WNT10B,WNT5A
TWIST1		transcription regulator		-1.527		3.19e-06	219 (8)	CASP3,CBX2,CCDC3,COL1A1,COL2A1,COL6A1,DDR2,DPYSL3,FN1,HEG1,ITGB5,OLFML3,RUNX2,SNAI2,SPP1,TGFBI,TLL2,UNC5B,VIM,ZYX
isobutylmethylxanthine		chemical toxicant		-1.519		0.0286		ABCA1,COL1A1,COL1A2,COL6A1,ELOVL3,FN1,GRIP1,MITF,PDK4,PLIN2,PPARG,PTGFRN,THBS1,WNT10B
cyclosporin A		biologic drug		-1.518		0.000126	311 (20)	ABLIM1,ACP3,AKR1B1,ANXA1,ASNS,BGN,CADM3,CASP3,CD200,COL1A1,EDN1,FBLIM1,FKBP5,FLNA,FN1,GNPDA1,ID3,IL1A,ITGB4,ITGB7,ITPR2,LAMC2,NFKBIA,NGFR,RUNX1,RUNX2,SERPINH1,SPP1,TAGLN,TLE3,TMSB10/TMSB4X,VIM,WNT5A
TLR4		transmembrane receptor		-1.518		0.0165		ACP3,ADM,BAMBI,CCN1,CD200,EDN1,HMGB1,IDH2,IL15RA,IL1A,LMO4,MARCHF3,NFKBIA,ORMDL3,PPARG,RILPL1,RUNX1,SH3BP5,SLC2A4,SLC7A11,SPP1,TRAF1,UGCG
dexamethasone		chemical drug		-1.513		8.75e-13	376 (20)	ABCA1,ACTG1,Actn3,ADAMTS2,ADHFE1,ADM,AKAP12,AMIGO2,ANO1,ANXA1,ANXA3,ARHGEF2,ASNS,B3GNT5,BDKRB2,BGN,BLVRB,BTG1,CARD6,CASP3,CAVIN2,CCN1,CCNA2,CDKN2C,COL11A1,COL15A1,COL1A1,COL1A2,COL6A1,COL6A2,COL9A2,CRYBG1,CSF1,CST3,CYBB,CYP1A1,DECR1,DENND2B,DPYSL3,E2F2,EDN1,EGLN3,ELOVL3,EMILIN2,EPAS1,FA2H,FAIM,FBP1,FGF1,FKBP5,FN1,FOXO3,FTH1,GEM,GIMAP5,GPR65,GPR83,GSTA1,HEY1,HMCES,HMGB1,HSD11B2,HSD17B11,ID1,IFNAR2…
FGF8		growth factor		-1.51		0.00052	159 (7)	BARX1,COL18A1,DLX1,EN1,PAX6,PCOLCE2,RUNX2,SPP1,SPRY2,THBS1,TRIP6
PPP3CA		phosphatase		-1.506		0.00937	301 (20)	DECR1,FN1,LITAF,POU2AF1,RUNX2,SLC2A4,SPP1,VIM
EPAS1	-0.56	transcription regulator		-1.503		0.00223	286 (22)	ADM,AKAP12,ALDOC,CCN1,EDN1,EGLN3,FN1,LOXL2,NFIL3,PLIN2,PLOD2,PPARG,SLC2A1,SLC2A3,SLC2A4,STC2,TMEM45A,WNT10B
tosedostat		chemical drug		-1.501		0.00065		ASNS,SDC1,SLC38A2,SLC7A11,STC2,WARS1
WNT3A		cytokine		-1.492		2.89e-14	296 (22)	ADM2,AHR,ALDH1A3,ARHGAP18,ARRDC4,BGN,CCN1,COL1A1,COL2A1,DCLK1,DKK2,EDN1,EN1,EPAS1,FGF18,FHL2,FN1,FZD1,GATA4,GGT5,HAS3,ID1,IRX3,KITLG,LEF1,MEF2C,MITF,NEK6,NGFR,NKX2-5,PPARG,PRICKLE1,RUNX1,RUNX1T1,RUNX2,SERPINB1,SFRP2,SLC7A11,THBS1,TMEM158,VIM,WNT5A
NOTCH1		transcription regulator		-1.491		0.000887	312 (21)	CCN1,CNN1,COL1A1,COL1A2,EPAS1,HEY1,ID1,IL1A,ITGB1,ITGB4,LEF1,NGFR,NR2F2,PPARG,PTPRK,RUNX2,SPP1,SPRY2,TAGLN,TGFBR3,WNT5A
sphingosine-1-phosphate		chemical - endogenous mammalian		-1.473		0.0192		FN1,KCNH2,PPARGC1B,RUNX2,TAGLN,THBS1,VEGFC,VIM
JAG1		growth factor		-1.469		0.000134	295 (21)	COL1A1,HEY1,NR2F2,PTPRK,RUNX2,SNAI2,SPP1,TAGLN,VIM
DUSP1		phosphatase		-1.463		0.0262		CYBB,ELOVL3,GJB2,IL1A,IL1RN,PLIN2,PTPRK,SPRYD7,VEGFC
L-triiodothyronine		chemical - endogenous mammalian		-1.455		8.96e-05	301 (20)	ABCA1,ACOT11,ADM,CST3,EDN1,ELOVL3,EPAS1,FKBP10,FNDC5,GNA14,HOMER1,ID1,ID3,ITGA7,ME1,NFIB,NKX2-5,PDK4,PHOSPHO1,PPARG,PPARGC1B,PTAFR,RCAN2,RGS9,RUNX2,SEMA7A,SFRP2,SLAMF9,SLC2A4,SLC43A2,SORBS1,TBC1D30,UCP2,VGF
medroxyprogesterone acetate		chemical drug		-1.436		0.0133		C15orf48,CASP3,CCN1,CXCL5,CYP1A1,FN1,GCH1,HTRA3,IL1A,ITGB1,RARRES2,WNT5A
HDAC6		transcription regulator		-1.432		0.00561	200 (11)	COL1A1,HOXC12,TAGLN,TGFB1I1,TGFBI,VIM
salicylic acid		chemical drug		-1.432		0.0124		BGN,CSF1,FKBP5,IL1A,KITLG,SLC2A4
TNF		cytokine		-1.414		2.89e-14	338 (18)	ABCA1,ADM,AKAP12,AKR1B1,ALDH1A3,ANK3,ANXA1,ARHGAP18,ARHGAP22,B4GALNT1,BAMBI,BDKRB1,BDKRB2,BGN,BTG1,CARD6,CASP3,CCN1,CD200,CDKN2C,CHST2,CNN1,COL15A1,COL1A1,COL1A2,COL2A1,COTL1,CRLF1,CSF1,CXCL5,CYBB,CYP1A1,CYTH3,DLX1,DPF3,DPP4,EDN1,EGLN3,EHD1,ERG,FGF18,FN1,FOXF2,FTH1,GCH1,GEM,GFRA2,GM2A,GSDMD,GSTA1,HAS3,HDAC9,HMGB1,HSD3B2,ID1,ID3,IDH2,IFNAR2,IL15RA,IL1A,IL1RN,IL33,ITGB1,ITGB7,ITPR2,KCNH2,KITLG,KLF6…
CDK4/6		group		-1.414		0.00425		ARHGEF2,FLNA,GATA4,KMT2A,NCOA3,PDLIM4,PKP4,RHPN2
EHMT1		transcription regulator		-1.414		0.0183		CDKN2C,FAIM,HSD11B2,MAN1C1,MMP28,PLIN2,SLC4A11,Tcam1,TLE2
TCF4		transcription regulator		-1.409		5.42e-06	288 (17)	ARHGEF6,CASP3,CCNA2,CDH17,EDN1,FBXO4,FGF1,FN1,GIMAP4,GMPR,ID3,ITGB5,LAMC2,LEF1,MAD2L1,MEF2C,MITF,MVP,NGFR,PHEX,PLAC8,PPARG,RUNX2,SERPINB1,SERPINF1,SH3BP5,SNAI2,SPP1,TENT5C,TRAF5,VASH2,VSIR,WARS1,WLS
KAT6A		enzyme		-1.387		0.0277		CDKN2C,E2F2,HOXA10,HOXA6,HOXC10
ABCA1	1.618	transporter		-1.387		0.00696	286 (17)	ABCA1,ABCG1,ANXA1,PPARG,SLC2A1,SLC2A4
prostaglandin E2		chemical - endogenous mammalian		-1.38		0.000301	341 (17)	ABCG1,AHR,BTG1,CASP3,COL1A1,CSF1,CXCL5,FN1,GCNT1,HSD3B2,IL15RA,IL1A,IL1RN,ITGB1,MITF,NFIL3,NFKBIA,PPARG,RUNX2,SPP1,TGFBR3,THBS1,UCP2,VEGFC,VIM
JUN		transcription regulator		-1.374		3.59e-07	330 (21)	AKAP12,ANGPTL2,ANKRD2,ANXA1,ASNS,BTG1,CCN1,CCNA2,COL1A1,COL1A2,COMT,CSF1,CXCL5,CYGB,EDN1,EPAS1,FBLN5,FN1,FOXA1,FOXO3,FTH1,HEY1,HOMER1,IL1A,ITGB1,ITGB4,LIF,NFKBIA,NKX2-5,PIM1,RAB31,RUNX2,SDC1,SERPINB9,SLC38A2,SNAI2,SPP1,THBS1,TNNC1,VEGFC,VIM,WNT5A
IGF1		growth factor		-1.356		6.38e-07	319 (20)	ABCA1,ADM,AGAP2,AKR1B1,BGN,CASP3,CAVIN2,CCN1,CCNA2,CNN1,COL1A1,COL2A1,CSF1,CYBB,DCLK1,EDN1,EPAS1,FN1,FOXA1,HSD11B2,HSD17B11,ID1,ITGB5,KLF6,NFKBIA,NTN1,OSMR,PIM1,PPARG,RUNX2,SLC12A6,SLC2A1,SLC2A4,SNAI2,SPP1,TBX2,TGFBI,THBS1,UGCG,VEGFC,VIM
TCF/LEF		group		-1.342	bias	8.75e-06		FN1,ITGB1,MITF,RUNX2,SNAI2,VIM
NSUN6		enzyme		-1.342	bias	0.0132		CAVIN2,CCN1,CDKN2C,FLNA,THBS1
DMD		other		-1.342		1.6e-05		ACTG1,Actn3,BGN,CDC42BPA,CFL2,COL1A2,CRYZ,FTH1,GMPR,GRHL1,GSDME,LIF,MEF2C,MLF1,MYBPC3,PDK4,PTGFRN,SCN1B,SERPINB1,SLC2A4,SORT1,VIM
CX3CL1		cytokine		-1.342		0.0263		ALDH1A2,CSF1,DLX1,IL1A,LMO4,PAX6,PPARG,RHPN2,SERPINF1,SPP1
BACH1		transcription regulator		-1.342		0.000485		FTH1,GSTA1,ME1,SLC7A11,SPP1
9Z,11E-octadecadienoic acid		chemical - endogenous mammalian		-1.342		0.00124	144 (8)	PPARG,SLC2A4,SORBS1,THBS1,UCP2
GLI1		transcription regulator		-1.33		3.07e-06	174 (7)	COL1A1,COL2A1,COMMD3-BMI1,CSF1,FGF1,GATA4,GATA5,GOSR1,MAN1C1,MAPK11,MEF2C,MMP11,NR2F2,PCOLCE2,PIM1,PRKCI,RGS10,RUNX2,SESN3,SOX6,SPP1,VEGFC,VIM
IL4		cytokine		-1.313		5.99e-06	316 (15)	ABCA1,ABLIM1,ACTG1,AHR,ALDH1A2,ALDOC,ANO1,ANXA1,B4GALNT1,CAPG,CASP3,CD200,COL18A1,COL1A1,COL1A2,COL6A2,CPEB3,CSF1,CYBB,DECR1,DPP4,EPAS1,EPHB4,FKBP5,FLNA,FN1,GIMAP1-GIMAP5,GNA14,HCK,HSD3B2,ID3,IFNAR2,IL15RA,IL1A,IL1RN,IL33,ITGB1,ITGB7,KITLG,KLF6,LEF1,LIF,MMP28,NCOA3,NFIL3,NFKBIA,PIM1,PLCD1,PLIN2,PLOD2,POU2AF1,PPARG,PPARGC1B,PREPL,PREX1,SLC2A1,SPP1,SYT11,TAPBP,TGFBI,TLN2,TMEM176B,VIM,ZNF608,ZZZ3
CG		complex		-1.31		2.31e-08	284 (16)	ACP3,ADM,ARHGAP22,BTG1,COL11A1,EPAS1,FZD1,GATA4,GJB2,GM2A,HSD11B2,HSD3B2,IL33,ITGB1,ITGB5,LIF,LIMCH1,MARCHF3,NPR3,NR2F1,PAPPA,PLXND1,PPARG,PPP1R14A,PRSS2,RUNX1,RUNX2,SDC1,SEMA3E,SLC4A4,SMARCA1,SMURF2,SPP1,SPRY2,TGFBR3,TMEM158,VEGFC
Akt		group		-1.309		0.000177	306 (21)	ADCY3,ADM,ANKRD2,CLPTM1,COL2A1,E2F2,EPAS1,FKBP5,FN1,FOXO3,GALNT10,GGT5,LAMC2,LEF1,MAP2,NET1,NFIL3,NFKBIA,PDK4,PPARG,PTAFR,PTN,PTPRM,RUNX2,SLC2A1,SLC2A4,SNAI2,SPP1,THBS1
MED1		transcription regulator		-1.302		0.0139		CYP1A1,LEF1,LIF,MAD2L1,NFKBIA,PDK4,PIM1,PPARG,SLC2A4,STC2,THBS1,TNNC1
PKM		kinase		-1.302		0.000244	212 (12)	ABCA1,ABCG1,ENO3,FBP1,ITGB1,PDK4,SLC2A1,SLC35D2,SNAI2,VEGFC
doxorubicin		chemical drug		-1.301		1.81e-05	330 (17)	ABCB9,ADM,ANXA1,ASNS,BTG1,CASP3,CCN1,CXCL5,CYBB,DRAM1,E2F2,EDN1,FOXO3,FTH1,GATA4,GPR132,HMGB1,ID1,ITGB4,LAMC2,MAD2L1,MBNL2,MEF2C,MVP,NFKBIA,NKX2-5,NTN1,PIK3R3,PRKAA2,RUNX1,SPP1,TNFRSF1A,TNFSF13,UGCG,VIM
STAT5a/b		group		-1.3		0.0414		AHR,CAVIN2,CDKN2C,IGFALS,IL1A,MEF2C,PARVB,PIM1,SLC2A3
PDX1		transcription regulator		-1.291		1.69e-06		ACTG1,AKR1B1,ARRDC4,ASNS,CAMK2N1,COL1A1,FGF1,GCH1,ID1,ID3,KLF6,MAN1A1,MAP2,MDH1,MITF,NKX2-2,RHOBTB1,SLC2A1,SLIT3,SPP1,SSBP3,TGFBR3
tretinoin		chemical - endogenous mammalian		-1.286		2.06e-09	368 (17)	ABCA1,ABCG1,ABLIM1,Actn3,ADM,AHR,AKAP12,ALDH1A2,ALDH1A3,ANXA1,ANXA5,ARHGAP1,ASNS,BAMBI,BTG1,CAMKK1,CASP3,CASZ1,CCN1,CCNA2,CDKN2C,COL1A1,COL1A2,COL2A1,COL9A2,COTL1,CXCL5,CYBB,CYP1A1,CYP4F22,DLG4,DPP4,DPYSL3,DSP,EDN1,EHD1,EN1,FN1,FOXA1,FOXO3,GATA4,GM2A,HEY1,HMCES,HOXA10,HOXC12,HSD17B11,HSF4,HSPA2,ID1,ID3,IL1A,ITGB1,ITGB7,ITPR2,KITLG,LOXL2,LRP2,MAP2,MAPK4,MARCKSL1,MEF2C,MMP11,MMP28,NCOA3,NID2,NIPAL4…
CEBPD		transcription regulator		-1.285		0.0315		ASNS,CYP1A1,MITF,PPARG,PTAFR,SNAI2,VEGFC,VLDLR
ALOX15		enzyme		-1.277		0.0065	263 (20)	ABCA1,ABCG1,FN1,ID3,PPARG
LCK		kinase		-1.276		0.017		ABCA1,ABCG1,ANXA1,CCNA2,PLCG2,PPARG,RUNX1
IL2		cytokine		-1.273		1.43e-07	339 (19)	ABCA1,ADCY3,AHR,ANXA1,ARHGAP1,ARHGEF2,ARHGEF3,ARHGEF6,ARNT2,CAMK2N1,CAPG,CARD6,CASP3,CD3G,CDKN2C,CSF1,CYP1A1,DNMBP,DOCK9,DPP4,DSG2,EDN1,EPAS1,FOXO3,GCNT1,GFRA2,GPR83,HCK,IL1A,ITGB1,ITGB7,KLF6,LIF,NET1,PDLIM4,PIK3R3,PIM1,PLAC8,PPARG,SERPINB9,SESN3,SLC2A3,SPP1,STC2,STK17A,TGFBR3,TNFRSF1A,TRAF1,TRAF5,VIM,WLS
Bvht		other		-1.265		8.3e-05	13 (2)	ALDH1A3,CYGB,GATA4,LIMCH1,MEF2C,MYBPC3,NKX2-5,SERPINF1,SNAI2,TBX2,VIM
NCOA3	0.695	transcription regulator		-1.255		0.00039	373 (20)	AHR,CCN1,CCNA2,CYP1A1,GJB2,NCOA3,NFKBIA,PLIN2,PPARG,SLC2A1,TAGLN
PDGF BB		complex		-1.252		1.82e-07	316 (18)	ADM,AKAP12,BDKRB1,BDKRB2,CCN1,CNN1,COL18A1,CSF1,EDN1,FBLN5,FHL2,FLNA,FN1,FZD1,GEM,ID3,ITGB1,KLF6,LIF,MAP2,NEXN,NFIL3,NPR3,PIM1,PLCG2,PPARG,PRSS35,SLC2A3,TAGLN,TEAD4,THBS1,TOB1,UNC5B
WNT1		cytokine		-1.239		0.0229		DKK2,EDN1,FN1,LEF1,NKX2-2,PPARG,RUNX2,SEMA3C,SPP1,VEGFC
palmitic acid		chemical - endogenous mammalian		-1.239		0.00213	292 (18)	AHR,CASP3,CYBB,EGLN3,FN1,IDH2,IL1RN,NFKBIA,NTN1,PAX6,PDK4,PLIN2,PPARG,PPARGC1B,RARRES2,SLC2A4,SORT1,UCP2
Mek		group		-1.229		2.63e-05	281 (18)	ADCY3,B3GNT5,CD200,CLPTM1,COL1A2,DDR2,EPAS1,GALNT10,GGT5,HOMER1,ID1,ITGB1,LAMC2,PAX6,PLCD1,PTPRM,RUNX1,SDC1,SEMA3C,SLC2A1,SLCO4A1,SPRY2,STK17A,STON1,TACSTD2,THBS1,UNC5B,VEGFC,VIM
MAPK8		kinase		-1.224		0.0106		ABCA1,CASP3,CCNA2,COL1A1,CYBB,CYP1A1,FTH1,KLF6,LIF,MVP,PPARGC1B,VEGFC,WNT5A
ITGAV		transmembrane receptor		-1.207		0.0311		COL1A1,COL1A2,FN1,RUNX2
Brd4		kinase		-1.195		0.0182		COL1A1,COL1A2,COL5A2,IL1A,LOXL2,NEK6,TAGLN
caffeine		chemical drug		-1.195		0.00325	283 (20)	CASP3,EPAS1,HSD11B2,MITF,PPARG,SLC2A1,THBS1,VIM
SHH		peptidase		-1.187		9.75e-07	268 (21)	DAAM1,EPHB4,FN1,FOXA1,GATA4,HEY1,ID1,MAGI1,MEF2C,MYBBP1A,NKX2-2,NKX2-5,NR2F2,PAX6,PAX9,PPARG,RUNX2,SFRP2,SNAI2,SPP1,WNT5A,ZIC2
inosine		chemical - endogenous mammalian		-1.183		0.0405		ANXA1,ANXA5,DPP4,SERPINB1,VIM
CD40		transmembrane receptor		-1.177		0.0337		CCNA2,CSF1,FAIM,IL15RA,IL1A,IL1RN,ITGB1,NFKBIA,PIM1,POU2AF1,SLC2A1,TAPBP,TRAF1,TRAF5
ITGB1	-0.475	transmembrane receptor		-1.177		7.5e-07	298 (19)	ADAMTS2,COL1A1,COL1A2,COL5A2,FGF1,FLNA,FN1,FOXO3,HAS3,IL1RN,ITGA7,ITGB4,ITGB7,OLFML3,PAPPA,THBS1,TNFSF12,VIM,WNT5A
YY1		transcription regulator		-1.176		0.00436	284 (21)	CAPG,CCNA2,CDKN2C,COL15A1,COL1A1,CYBB,DKK2,ID3,KCNB1,LHX1,LRP2,MAD2L1,NGFR,NKX2-5,TAGLN,TGFBI,TLN2,TNNC1,VEGFC,VIM
MYOC		other		-1.172		0.000353	266 (22)	ANXA1,ESRP1,FN1,INHBE,ITGB1,MFAP2,RUNX2,SLC2A3,SLC7A11,SPP1,STC2
CSNK2A1		kinase		-1.172		0.000627	254 (19)	AHR,FN1,ITGB4,SNAI2,VIM
norepinephrine		chemical - endogenous mammalian		-1.158		0.000583	290 (18)	ABCA1,ATP7B,CHST2,COL1A2,EDN1,ELOVL3,FN1,FTH1,GEM,ID1,NAP1L5,NFKBIA,PPARG,SLC2A1,SLC2A4,TC2N
Vegf		group		-1.157		3.1e-07	310 (19)	AHR,AKAP12,ANGPTL2,ARHGAP18,ARHGAP22,ASNS,CASP3,CCN1,CDKN2C,CNN1,CNTFR,CRLF1,DPF3,EDN1,FKBP5,FLNA,FN1,GEM,GJB2,HOMER1,ID1,IL15RA,IL1A,ITGB1,KITLG,KMT2A,LEF1,LRP2,MAD2L1,MAGI1,MEF2C,NID2,NR2F2,OSMR,PKDCC,PLOD2,RGS9,TACSTD2,TMEM158,TRAF5,UGCG,VEGFC,VIM
WNT7A		cytokine		-1.154		0.00152	259 (12)	FGF1,HOXA10,RUNX2,VIM,WNT5A
SMARCB1		transcription regulator		-1.134		1.8e-05	296 (17)	ACTR2,BTG1,CCNA2,CDKN2C,COL18A1,COL1A1,COL1A2,COL5A2,CSF1,DOCK4,DSG2,FBP1,GJB2,HEY1,IFNAR2,IL15RA,IL1A,PPARG,PTN
SMARCA2		transcription regulator		-1.134		0.00356	127 (8)	COL11A1,FKBP5,LAMC2,MEF2C,PHEX,PPARG,TAGLN,TBX2
HOXD3		transcription regulator		-1.134		4.29e-06		COL1A1,DSP,SDC1,TAGLN,TGFBI,THBS1,TSPAN7
CD38		enzyme		-1.128		0.00237	309 (21)	ALDOC,ASNS,COL1A1,CPEB3,EGLN3,FN1,ITGB7,NFIL3,PIM1,PYCR1,SCEL,SDC1,SLC2A1,VIM
dinoprost		chemical - endogenous mammalian		-1.117		2.14e-05	282 (22)	ADM,EDN1,HSD11B2,ID1,ID3,IL1A,NFIL3,PLCD1,RUNX2,SCN1B,SPP1,THBS1
linoleic acid		chemical - endogenous mammalian		-1.117		0.00119	293 (18)	ABCA1,EDN1,NFKBIA,PLIN2,PLIN4,SLC2A4,SNAI2,TWIST2,UCP2
PPARD		ligand-dependent nuclear receptor		-1.101		0.0493		FBP1,FN1,HSD11B2,INHBE,OAF,PDK4,PLIN2,PPARG,PPARGC1B,RUNX2,SFI1,SLC2A4,THBS1,UCP2,VLDLR
MRTFB		transcription regulator		-1.1		2.44e-07	91 (9)	ACTG1,ADM,CAVIN2,CCN1,CNN1,COL5A2,EDN1,FLNA,ID1,ITGB1,LIMCH1,MAP2,RHOBTB1,RUNX1,SORBS1,SULF1,SYNPO2,TAGLN,THBS1,TRAPPC1,VCL,ZFPM1
RAC1		enzyme		-1.098		0.0106		COL1A2,COL2A1,FN1,HSD11B2,IL33,ITGB1,RAC3,SNAI2,SOX6,WNT5A
WDR5		transcription regulator		-1.091		0.00762	180 (7)	RUNX2,SFRP2,SPP1,VIM
mycophenolic acid		chemical drug		-1.089		0.00105	304 (20)	ADM,AKAP12,CCN1,CXCL5,CYBB,EDN1,FN1,ID3,RUNX2,UGCG
BMP2		growth factor		-1.087		0.000266	227 (19)	ALDH1A2,COL1A1,COL1A2,COL2A1,CSF1,FN1,FZD1,HEY1,ID1,ID3,MEF2C,NKX2-5,PPARG,RUNX2,SOX6,SPP1,TAGLN,TBX2,TOB1
HGF		growth factor		-1.078		2.01e-07	299 (17)	AHR,AKAP12,ANGPTL2,ANK3,ASNS,CCN1,CDKN2C,CNTFR,COL1A1,COL1A2,COL2A1,CRLF1,CSF1,EDN1,FKBP5,FLNA,FN1,FOXA1,GEM,HOMER1,ID1,IL15RA,ITGB1,KITLG,KMT2A,LAMC2,MAD2L1,NID2,OSMR,PIM1,PTAFR,RARRES2,RUNX2,SKIL,SPP1,SPRY2,TACSTD2,THBS1,TMEM158,TNFAIP2,TNFRSF1A,VEGFC,VIM
EPO		cytokine		-1.077		0.0238		ALX1,BLVRB,BTG1,CASP3,EDN1,GATA4,HMGB1,ID1,ITGB1,KMT2A,NFIB,NFKBIA,PAX6,PIM1,SPP1,UCP2,UGCG,VEGFC
HOXA11		transcription regulator		-1.067		0.00642		ANXA1,COL1A1,RUNX2,SPP1
ECSIT		transcription regulator		-1.067	bias	0.0158		IL1RN,NFKBIA,PIM1,TRAF1
SPRY1		other		-1.067		0.0139		FGF1,LMO4,MMP11,NR2F1
SCX		transcription regulator		-1.067		0.00642		COL1A1,ID1,SNAI2,SPP1
SOX9		transcription regulator		-1.054		0.000192	213 (12)	COL1A1,COL2A1,COMMD3-BMI1,MITF,PHEX,PPARG,RUNX2,SNAI2,TWIST2,WWP2
2,3,4,7,8-pentachlorodibenzofuran		chemical toxicant		-1.053		0.00269		COL1A1,COMT,CYP1A1,HSPA2,ITGA7,NR2F1,TMSB10/TMSB4X
ZBTB16		transcription regulator		-1.047		0.00624	238 (13)	CASP3,CCNA2,CD3G,COL1A1,ID3,IL1A,IRF6,LMO4,RUNX2,SLC2A1,SPP1,TMEM176B
STK11		kinase		-1.04		0.037		CAMKK1,CCNA2,DOCK4,FN1,ID1,IL1A,IL1RAP,IL33,NAP1L5,NET1,PPARG,PYCR1,SERPINI1,SNAI2,SPP1,TTYH1,WNT5A
TP53		transcription regulator		-1.03		1.05e-11	352 (20)	ABCB6,ACOT11,AK1,AKAP12,AKR1B1,ALDH1A2,ALDH1A3,ANKH,ANTXR1,ANXA1,ANXA3,ARHGAP1,ARHGEF2,ASNS,BDKRB2,BTG1,CAMK2N1,CASP3,CCN1,CCNA2,CDC42BPA,CEL,CHD3,CHMP4C,CNN1,COL18A1,COL1A1,COL1A2,COL2A1,COL5A2,COL6A2,COMT,CSF1,CYP1A1,DEF6,DLX1,DMAC2L,DNAJA4,DPP4,DRAM1,E2F2,EDN1,ENO3,EPAS1,FHL2,FKBP5,FN1,FOXO3,FTH1,GATA4,GNA14,GPR63,GPR75,GPR83,HDAC9,HMGB1,ID1,ID3,IDH2,IL1A,IL1RN,ITGB4,ITGB5,ITGB7,KCNB1,KCNH2,KI…
E. coli B4 lipopolysaccharide		chemical toxicant		-1.01		0.00879	295 (17)	ADCY7,ANXA1,B3GNT5,CASP3,FBLIM1,GNA14,HSPB8,IL1A,IL1RN,IL33,NFKBIA,PIM1,RAB20,SERPINH1,SLAMF9,STC2,TNFRSF1A,TRAF5,TRPM3
BCR-ABL1		fusion gene/product		-1.004		0.00177	287 (17)	CDKN2C,EPAS1,ID1,IL1RAP,PDK3,PIM1,PRKCI,SLC2A1,SLC2A3,SNAI2
dexamethasone phosphate		chemical drug		-1		0.0104		ID3,NFKBIA,PDK4,THBS1
mannitol		chemical - endogenous mammalian		-1		0.00358	222 (11)	AKR1B1,COL1A1,FN1,FOXO3
Smad2/3		group		-1		0.0018		CNN1,GCNT1,ID1,RUNX1,RUNX2,SKIL,TAGLN,WNT10B
monobutyl phthalate		chemical toxicant		-1		0.0487		COL11A1,ELAC2,GK5,MBNL2
MIR17HG		other		-1		0.0397		FRAS1,FZD1,HEG1,HOXA6,PTPRK,SEMA3E,SORT1,TAGLN,WNT5A
MEX3A		other		-1		0.0487		ABCA1,DCLK1,PDK4,PPARG
TEAD1		transcription regulator		-1		0.000274	49 (5)	ADM,CCN1,COL5A2,EDN1,LIMCH1,RHOBTB1,SULF1,TAGLN,THBS1,TNNC1
CCND1		transcription regulator		-1		0.00133	261 (19)	ALDH1A3,ARHGEF2,CBFA2T2,CCNA2,CDKN2C,COL1A1,COL5A2,DKK2,FLNA,GATA4,H2AJ,HSPB8,ID1,ID3,KMT2A,NCOA3,PDLIM4,PKP4,PPARG,RHPN2,SCG5,SLC4A4,SPP1,SRGAP2
NEUROG2		transcription regulator		-1		0.00226		CBFA2T2,IRX3,NKX2-2,PAX6
TEAD3		transcription regulator		-1		1.56e-05		ADM,CCN1,COL5A2,EDN1,LIMCH1,RHOBTB1,SULF1,TAGLN,THBS1,TNNC1
ASXL2		other		-1	bias	0.0202		PPARG,PPARGC1B,RARRES2,SLC2A4
LMNA		other		-1		0.00025	235 (11)	ACKR1,ARRDC4,BAMBI,COL11A1,COL1A1,EDN1,FN1,GATA4,GULP1,HAS3,HTRA3,ID3,MIB1,PPARG,PPARGC1B,PPM1H,PWWP3B,RHPN2,SEMA7A,SLC38A2,SPP1,TMEM164
TEAD2		transcription regulator		-1		8.43e-05	70 (7)	ADM,CCN1,COL5A2,EDN1,LIMCH1,RHOBTB1,SULF1,TAGLN,THBS1
sea cucumber body wall meal		chemical reagent		-1		0.00174		ABCA1,ABCG1,PPARG,PPARGC1B
vitamin K2		chemical drug		-1		0.0044		COL6A1,CSF1,SERPINB1,SPP1
chelerythrine		chemical drug		-1		0.0104		CASP3,CYBB,NFKBIA,PIM1
zalcitabine		chemical drug		-1		0.000689	188 (7)	EGLN3,SLC2A1,SLC2A3,SLC2A4
poly rI:rC-RNA		biologic drug		-0.997		0.0359		ABCA1,ANXA1,ARMC4,CCNA2,CD200,CSF1,DLX1,EDN1,FN1,GCH1,IDH2,IL15RA,IL1A,IL33,KLF6,LIF,MVP,MYBBP1A,NFIL3,NFKBIA,PIM1,POU2AF1,PRKAR1B,SNAI2,STON2,TENM1,THBS1,TNFAIP2,TNFSF13,TRAF1,VEGFC,VIM,WNT5A
COL18A1	-1.336	other		-0.99		0.00516	294 (22)	ANTXR1,CDKN2C,EDN1,EPHB4,FN1,ID1,ID3,THBS1,TNFRSF1A
SMARCA4		transcription regulator		-0.987		1.7e-12	270 (13)	ABCA1,AHR,ALDH1A3,ANGPTL2,ANO1,ARRDC4,ASNS,BAMBI,CASP3,CCNA2,CLIC2,COL1A1,COMMD3-BMI1,COTL1,CRYBG1,CSF1,CYP1A1,DYSF,ENO3,FBLIM1,FBP1,FHL2,FKBP5,FN1,GPR83,GULP1,HEY1,HNMT,ID3,IL15RA,IRF6,ITGA7,ITGB1,KHDRBS3,LAMC2,LEF1,LOXL2,MEF2C,NR2F2,PHEX,PLIN2,PPARG,Ppfia4,RHBDL2,RUNX2,S100A3,SCG5,SEMA7A,SERPINH1,SLAMF9,SLC2A4,SLC35G2,SPP1,SPRY2,TACSTD2,TAGLN,TBX2,TCAF2,TMEM117,TMEM171,TNFSF13,VIM
ERK1/2		group		-0.978		0.00213	287 (22)	ABCA1,ANKRD2,COL1A1,COL2A1,CXCL5,CYBB,EDN1,FKBP5,FN1,FZD1,ID1,ID3,IL1A,KCNH2,NKX2-5,PTN,RUNX2,SKIL,SLC12A6,SNAI2,SPP1,TAPBP
LEF1	-2.161	transcription regulator		-0.978		0.000167	309 (22)	AHCYL2,ARRDC4,CASP3,CD200,FGF18,FN1,GEM,GPR83,LEF1,MAPK12,MITF,NTN4,RUNX2,SPP1,TMEM158,VIM
STAT5A		transcription regulator		-0.974		2.84e-08	320 (19)	ABCA1,ABCG1,C15orf48,CASP3,CDH17,CXCL5,EGLN3,EPAS1,FOXA1,GALC,GCNT3,HDGFL3,HSD3B2,ID1,IGFALS,LEF1,MAL2,PIM1,PODXL2,PPARG,PPFIBP2,RUNX2,SCG5,SLC2A1,SLC2A3,SYTL2,TACSTD2,TGFBI,TNFRSF1A,TNNC1,TRAF1,WARS1
IL6		cytokine		-0.974		0.0231		ABCA1,ADM,AHR,ANXA1,BAMBI,BGN,CASP3,CCNA2,COL1A1,COL2A1,CRLF1,CSF1,CST3,CXCL5,CYBB,CYP1A1,E2F2,EGLN3,FN1,GCH1,GSTA1,ID1,IL1RN,ITGB1,ITGB5,LIF,MAD2L1,MAP2,NFKBIA,PIM1,PPARG,RUNX2,SLC2A4,SPP1,THBS1,TNFRSF1A,VIM,VLDLR,WARS1,WNT5A
5-N-ethylcarboxamido adenosine		chemical reagent		-0.971		0.00183	180 (7)	ADM,CBFA2T2,COL1A2,FOXA1,FZD1,KLF6,MMP11,NFIL3,NKX2-2,SYPL2,THBS1
COLQ		other		-0.971		6.7e-06		ADAMTS2,BGN,COL11A1,COL2A1,COL5A2,DOK7,FBLN5,FN1,FRAS1,ITGA7,MFAP2,NID2
TFAP4		transcription regulator		-0.963		6.84e-05	213 (7)	FN1,ID1,LEF1,LIF,MLF1,RHOBTB3,SALL2,VIM
ID3	0.75	transcription regulator		-0.961		0.00105	99 (6)	ADM,CDKN2C,CSF1,E2F2,FOXO3,G6PC3,ID3,IRF6,KLF6,LMO4,PTPN14,SDC1,SEMA7A,TGFBR3,TNFRSF1A,TRAF1,TRAF5
NOD2		other		-0.956		0.0182		ALDH1A2,IL1A,LMO4,MARCKSL1,NFKBIA,TRAF1,TWIST2
LRP1		transmembrane receptor		-0.933		0.0019	237 (7)	ITGB1,PLIN2,SERPINF1,SLC2A3,SLC2A4,WNT10B,WNT5A
mir-223		microRNA		-0.916		2.85e-05		ABCA1,C15orf48,CACNA2D2,CAMKK1,CSF1,FOXO3,GALC,GPR65,IL1A,IL1RN,INPP5J,LEF1,MEF2C,SLC2A4,TGFBI,TOB1
CASR		G-protein coupled receptor		-0.905		0.00154	245 (19)	ARHGEF3,CSF1,EDN1,GATA4,ID1,ITGB7,MAD2L1,MAGI1,NKX2-5,PPARG,UCP2,VCL,ZYX
NFKB1		transcription regulator		-0.905		0.00547	293 (13)	AKR1B1,ANKRD2,BAMBI,CCN1,CD3G,COL1A1,COL1A2,COL2A1,CSF1,CYBB,EPAS1,FN1,IL1RN,NFKBIA,PIM1,PTAFR,RAB31,SNAI2,TRAF1,VEGFC
MESP2		transcription regulator		-0.896	bias	1.19e-06		GATA4,LMO4,MEF2C,NKX2-5,PAX9,SNAI2,TWIST2
ROCK2		kinase		-0.896		0.0024		CNN1,DSP,PPARG,SCEL,SPP1,TAGLN,TOB1
FZD8		G-protein coupled receptor		-0.883		0.00358	180 (7)	COL1A1,FN1,GATA4,VIM
N-nitro-L-arginine methyl ester		chemical drug		-0.878		0.0102		ADM,BGN,CASP3,COL1A2,CSF1,CYBB,FN1,NFKBIA,PDK4
diethylstilbestrol		chemical drug		-0.876		0.0025	142 (5)	ADGRD1,ADM2,AHR,ALDH1A3,CCNA2,CD200,COL1A1,CYGB,DCLK1,GATA4,GJB2,GSTA1,HOXA10,HTRA3,LMO4,MAD2L1,MFAP2,PIM1,RUNX1,SULF1,TGFBI,WNT5A
Notch		group		-0.876		0.00751	269 (15)	ADM,CNN1,GIMAP1-GIMAP5,HEY1,ID1,ID3,NET1,TAGLN
KLF4		transcription regulator		-0.874		0.000159	269 (19)	CASP3,COL1A1,CYP1A1,DSP,FN1,GATA4,GJB2,HEY1,ID3,IRF6,IRX3,MEF2C,MLST8,PFDN4,S100A14,SERPINH1,SNAI2,SUPT3H,TAGLN,THBS1,TWIST2,VIM,WLS,WNT5A,ZIC2
camptothecin		chemical drug		-0.871		1.41e-08	268 (14)	BAMBI,BDKRB1,CASP3,CD200,CRYBG1,CSF1,DENND5B,EDN1,ENO3,FES,H2AJ,ID1,ID3,IL15RA,IL1A,IL1RAP,ITGA7,ITSN1,LIMCH1,LITAF,MARCKSL1,MBNL2,MED13L,MEF2C,NFKBIA,PLAC8,PLIN2,PPFIBP2,PPP1R3D,PRKCI,PTPRK,SDC1,SERPINB9,SKIL,SLC2A4,SPP1,SPRY2,STC2,STK17A,TACSTD2,TGFBI,TLN2,TMEM158,TOB1,TPBG,TPM4,TRAF1,TRAF5,TUBA4A,UGCG,VAV2,WNK1
oleic acid		chemical - endogenous mammalian		-0.856		0.0303		ABCA1,EDN1,NFKBIA,PDK4,PLIN2,PLIN4,RARRES2,SLC2A4,UCP2
2-(4-amino-1-isopropyl-1H-pyrazolo[3,4-d]pyrimidin-3-yl)-1H-indol-5-ol		chemical reagent		-0.854		0.00284	128 (7)	AHR,BTG1,E2F2,EDN1,FOXO3,ID1,ID3,IL1RN,KLF6,LIF,MASTL,PIM1,SERPINB1,SPRY2,ZBTB10
miR-223-3p (miRNAs w/seed GUCAGUU)		mature microRNA		-0.849	bias	0.0002		FOXO3,MEF2C,SLC2A4,TGFBR3,VIM
AEBP1		peptidase		-0.849		0.00031	112 (7)	ABCA1,ABCG1,COL1A2,PPARG
OLR1		transmembrane receptor		-0.849		0.03		CYBB,FN1,HAS3,SPP1,TGFBR3
heparin		chemical - endogenous mammalian		-0.842		0.017		CNN1,COL1A1,FN1,PAPPA,RUNX2,SLC2A1,VIM
GHRL		growth factor		-0.84		0.0352		ABCG1,EDN1,PPARG,PRKAA2,SPP1,UCP2
LEP		growth factor		-0.838		0.0235		CASP3,CCN1,CCNA2,CEL,COL1A1,COL2A1,CYBB,EDN1,FOXO3,IL1RN,KCNB1,LIF,PER2,PLIN2,PPARG,PPARGC1B,PRKAA2,RUNX2,SLC2A4,SPP1,THBS1,TNFRSF1A,UCP2,VGF,VIM,WNT5A
EDN1	-1.838	cytokine		-0.832		3.28e-07	354 (17)	ANXA1,ANXA5,ARHGEF11,CCN1,COL1A2,CST3,CYBB,EDN1,FN1,GATA4,HEY1,ITGB1,ITPR2,MARCKSL1,MITF,MPRIP,SDC1,SLC2A1,THBS1,TPM2,TPM4,VCL,VEGFC,VIM
RGS2		enzyme		-0.832		6.32e-05	123 (7)	ADM,DECR1,FBLIM1,HSD11B2,PDLIM4,PLXND1,PPARG,RAB31,RARRES2,SLC2A1,SLCO4A1,SPP1,UGCG
MYC		transcription regulator		-0.82		0.00551	297 (18)	ABCA1,ABCB9,ADM,AHR,AKAP12,ANXA5,ARHGAP22,ASNS,CAMK2N1,CASP3,CCNA2,COL15A1,COL1A1,COL1A2,COL2A1,COL5A2,COMMD3-BMI1,CSPG4,DSP,E2F2,EDN1,FBLN5,FKBP5,FLNA,FN1,FTH1,GATA4,GGH,GM2A,HSD11B2,ID1,ID3,IDH2,IL1RAP,IRF6,IRX3,ITGB1,ITGB5,KLF6,MAD2L1,MITF,MYBBP1A,NFKBIA,PTN,PYCR1,SCEL,SERPINH1,SLC2A1,SLC2A3,SOX6,SPP1,THBS1,TMSB10/TMSB4X,TOB1,TSPAN7,TWIST2,VEGFC,VIM,VLDLR,WLS,WNT5A,ZIC2
fluocinolone acetonide		chemical drug		-0.816		0.00214		FKBP5,HSD11B2,KCNB1,LIMCH1,MXRA5,RASL11B,RUNX2
LGR4		transmembrane receptor		-0.816		0.0035	193 (9)	AHR,BLVRB,IL1A,LEF1,VIM,WNT5A
BCL2L1		other		-0.816		0.031		CASP3,COL6A2,FN1,MAP2,THBS1,TNFRSF1A
LCN2		transporter		-0.816		0.044		CAPG,COL1A1,IL1A,IL1RN,RUNX2,SPP1,VIM
SASH1		other		-0.816	bias	0.0449		ACP3,EDN1,IL15RA,LMO4,RILPL1,SH3BP5
vitamin D		chemical drug		-0.816		0.0235		CCN1,COMT,CYP1A1,FES,NFKBIA,SPP1
corticosterone		chemical - endogenous mammalian		-0.808		0.0414		ANXA1,BDKRB2,COL1A1,EDN1,FKBP5,ITGB1,PDK4,UCP2,WNT10B
NFkB (complex)		complex		-0.801		2.95e-05	336 (16)	ABCG1,ADM,AHR,ALDH1A3,B3GNT5,BAMBI,CCN1,COL18A1,COL1A2,COL2A1,CSF1,CXCL5,CYBB,EDN1,EPAS1,FGF1,FN1,FTH1,GCH1,HDAC9,IFNAR2,IL15RA,IL1A,IL1RN,ITGB1,LIF,LITAF,NFKBIA,PPARG,PTAFR,RUNX1,SFRP2,SLC2A1,SLC2A4,SLIT2,SNAI2,SPP1,TNFAIP2,TNFRSF1A,TPMT,TRAF1,VEGFC,VIM,WNT10B,WNT5A
CBFB		transcription regulator		-0.792		8.28e-05	87 (4)	DSP,GIMAP1-GIMAP5,GPR83,HEY1,PPARG,RUNX1,RUNX2,SMURF2,SNAI2,SPP1,TGFBR3,WNT10B
TNFSF11		cytokine		-0.79		0.0106		AHR,CYP1A1,EHD1,FHL2,GCH1,HCK,IL15RA,IL1A,IL1RN,MARCKSL1,NFIL3,NFKBIA,PIM1,SDC1,SERPINB9,SLC2A1,SPP1,TRAF1
TEAD4	0.454	transcription regulator		-0.785		1.42e-05		ADM,CCN1,COL5A2,EDN1,LIMCH1,PPARG,RHOBTB1,SLC2A3,SLC2A4,SULF1,TAGLN,TEAD4,THBS1,TNNC1
PLIN5		other		-0.784		0.0487		COL1A1,PDK4,PPARG,PPARGC1B
arachidonic acid		chemical - endogenous mammalian		-0.781		0.000448	186 (15)	ABCA1,ABCG1,COL1A2,EDN1,KLF6,NFKBIA,PPARG,SLC2A4,SPP1,TNFRSF1A,UCP2,VIM
okadaic acid		chemical toxicant		-0.78		0.0228		ANXA1,CYBB,GCH1,IL1A,IL1RN,NR2F2,PIM1,SPP1
PRL		cytokine		-0.776		0.00175	286 (20)	ANXA3,ANXA5,CAMK2N1,COL1A1,COL1A2,CST3,DNAJA4,FN1,GMPR,HSD11B2,ID1,ID3,IGFALS,PDK4,PDLIM4,PIM1,PLCD1,SDC1,SFRP2,SPP1,VIM
VEGFA		growth factor		-0.773		0.000136	270 (19)	CASP3,CCN1,COL1A1,CST3,DECR1,DENND2B,E2F2,EDN1,EPHB4,FN1,ID1,ID3,ITGB1,MEF2C,MVP,NR2F2,PIM1,RUNX1,RUNX2,SLC12A6,SNAI2,THBS1,TJP2,TMSB10/TMSB4X,UNC5B
TCR		complex		-0.769		0.0197		ABLIM1,ADM,CD200,COMMD3-BMI1,FLNA,GNPDA1,ID3,IDH2,ITGB7,MDH1,NFKBIA,PIK3R3,PIM1,RUNX1,SKIL,SLC2A1,SLC2A3,SPP1,TLE3,TNFRSF1A,TOB1,TRAF5
ERBB3		kinase		-0.769		0.025		Actn3,BGN,CCN1,CDKN2C,COL1A1,COL6A1,FN1,HMGB1,THBS1
collagen type i (family)		group		-0.762		0.018		CFL2,IL1RN,TGFB1I1,TWIST2
UPF2		other		-0.762		0.0253		CAMK2N1,DSP,HEY1,KHDRBS3
3,4,5,3',4'-pentachlorobiphenyl		chemical toxicant		-0.745		0.0356		COL1A1,COMT,CYP1A1,HSPA2,ITGA7,NR2F1,TMSB10/TMSB4X
methotrexate		chemical drug		-0.711		0.0348		ABCA1,ACTG1,ANKH,CASP3,CSF1,ENO3,EPAS1,FA2H,GSTA1,ID1,IL1A,MITF,SPP1,THBS1,TOB1
tributyrin		chemical drug		-0.707		0.00244		ADM,AKAP12,CASP3,CCN1,CXCL5,EDN1,ID3,UGCG
NORAD		other		-0.707		9.96e-05	132 (7)	CCN1,COL6A2,ID3,SDC1,SLIT3,SSBP3,TAGLN,THBS1
FGF7		growth factor		-0.707		0.00463		CSF1,FGF1,HAS3,IL1A,PTAFR,RUNX2,SDC1,SPRY2
C11orf95-RELA		fusion gene/product		-0.707	bias	0.00027		CSF1,FN1,FTH1,IL15RA,IL1RN,LITAF,NFKBIA,TAPBP
BMP4		growth factor		-0.706		0.000953	319 (24)	ALDH1A2,BARX1,CCN1,CNN1,COL2A1,FOXN1,HEY1,ID1,ID3,LEF1,MITF,NGFR,PPARG,RUNX2,SNAI2,SULF1,TAGLN,WNT5A
NOG		growth factor		-0.691		0.000629	236 (20)	ID3,LEF1,MITF,NGFR,RUNX2,SPP1,TNFRSF1A,WNT5A
IKZF1		transcription regulator		-0.691		0.000996		ANTXR1,ARHGEF11,DOCK4,DOCK9,FKBP9,FN1,KITLG,KMT2A,MAN1C1,MAP2,NGFR,RUNX1,SERPINH1,SH3BP5,SIPA1L2,SLC2A1,SLC2A3,WNT10B,ZDHHC9,ZFPM1
sodium chloride		chemical - endogenous mammalian		-0.688		0.0284		AKR1B1,CASP3,COL1A1,CYBB,EDN1,FN1,SPP1
COMMD1		transporter		-0.686	bias	0.0121		ATP7B,EGLN3,NFKBIA,STC2
PDGFB		growth factor		-0.661		0.000115	256 (17)	CNN1,COL1A1,COL1A2,FGF1,FN1,FOXO3,IL1RN,SERPINF1,SPP1,THBS1
CASP1		peptidase		-0.655		0.0412		COL1A1,IL1A,PPARG,VIM
TP63		transcription regulator		-0.654		1.39e-06	288 (15)	ADM,AHR,ALDH1A3,BDKRB2,CASP3,CAVIN2,CCN1,CCNA2,CYGB,DLX1,FN1,FOXO3,GCNT3,HAS3,ID1,ID3,IFT57,IL1RAP,ITGA7,ITGB1,ITGB4,KLF6,MAD2L1,PAX9,PIK3R3,RUNX1,RUNX2,SERPINF1,SLC2A3,SLC7A11,SLIT2,SMURF2,SNAI2,STON2,TAGLN,THBS1,TNFRSF1A,TRAF1,VIM,WNT5A
POU5F1		transcription regulator		-0.649		0.00354	244 (15)	AHR,CARD6,CASP3,DLX1,DSP,EN1,FOXA1,GATA4,ID3,IRF6,IRX3,MEF2C,NKX2-2,NR2F2,PAX6,SNAI2,SPP1,TNFRSF1A,TWIST2,VIM,WLS,WNT5A,ZIC2
EBF1		transcription regulator		-0.647		0.0101		ADCY3,COL1A1,LEF1,NFIL3,PIK3R3,PPARG,PPP1R3D,PRKAA2,PRKAR1B,SFRP2,SLC2A4
SPP1	-1.221	cytokine		-0.641		0.0177		COL1A1,CXCL5,DSP,FN1,IL1A,ITGB5,LIF,PPARG,RUNX2,SERPINF1,SNAI2,SPP1,VIM
IDH1		enzyme		-0.64		2.77e-07	238 (12)	EPAS1,FBP1,FN1,G6PC3,KCNB2,NMRAL1,PPARG,RUNX2,SERPINH1,SLC2A1,SLC2A4,VIM
HOXA3		transcription regulator		-0.64		0.00852		EPAS1,ITGB1,NR2F2,PLXND1,RUNX1,UNC5B
EP300		transcription regulator		-0.64		5.8e-06	290 (15)	AKAP12,ARHGEF3,BDKRB2,CAPG,CARD6,COL1A2,COL2A1,COMT,CYP1A1,EDN1,FN1,FTH1,GIMAP1-GIMAP5,GIMAP4,GM2A,HDAC11,HSD11B2,ID1,ID3,IL15RA,IRF6,ITGB7,LAMC2,MEF2C,MMP11,NFKBIA,NTN1,PDK4,PDLIM4,PPFIBP2,RNF157,RUNX2,SDC1,SLC7A11,TLE2,TRAF1
AKT1		kinase		-0.636		0.00324	310 (19)	ANKH,CASP3,CRYZ,CST3,DLG4,FN1,HOXC12,ITGB1,MDH1,ME1,NEXN,PPARG,SERPINF1,SLC2A1,SNAI2,SORT1,SPP1,TGFBR3,THBS1,UNC5B,VIM
DSCAM		other		-0.632		0.00244		CNTNAP1,ID3,MAP2,NTN4,SEMA3E,SEMA7A,SNCAIP,TUBA4A,VGF,VIM
SNAI2	-2.13	transcription regulator		-0.621		3.5e-06	148 (21)	CCN1,COL1A1,COL2A1,DSP,FN1,ITGB1,ITGB4,MEF2C,RUNX2,SNAI2,TWIST2,VIM
ERBB2		kinase		-0.619		6.78e-09	303 (18)	ALDOC,ANGPTL2,CAVIN2,CCNA2,CDKN2C,CDON,CHST2,COL18A1,COL1A1,COL5A2,COL6A1,COL6A2,COMMD3-BMI1,CRYBG1,DAAM1,DECR1,DSG2,E2F2,EDN1,FN1,FOXA1,GGT5,HEY1,HSD17B11,HSPB8,ID1,IL1A,IRF6,IRX3,ITGB1,ITPR2,LAMC2,LITAF,LMO4,MAN1A1,MAPK4,MFAP2,MITF,MMP11,NDRG4,NET1,NFIB,PDK4,PDLIM4,PLAC8,PLIN2,PPARG,PPP2R5A,PTPRK,RAB31,SCG5,SDC1,SERPINI1,SLC2A1,SLCO4A1,SNAI2,SORBS1,TACSTD2,TAGLN,TAPBP,TGFBI,THBS1,THSD1,TRAF1,TW…
progesterone		chemical - endogenous mammalian		-0.605		1.44e-11	313 (17)	ACP3,ADM,ALDH1A2,ANKH,ART3,CASP3,CCNA2,CDKL2,COL15A1,COMT,CSF1,CST3,CYP1A1,DPP4,EPAS1,FKBP5,FN1,FTH1,GCH1,GJB2,HEY1,HOXA10,HSD11B2,HSPA2,ID1,ID3,IDH2,IL1A,ITGB1,KCNH2,LIF,LITAF,LRP2,MAD2L1,ME1,NET1,NFIL3,NFKBIA,PDK3,PER2,PLIN4,PNKD,PPARG,PPM1H,PPP2R5A,PRSS35,SFI1,SLC2A1,SLC2A3,SPP1,TACSTD2,TBX2,TGFBI,TGFBR3,TJP2,TNFRSF1A,TRAF5,TRPC1,UGCG,VIM
PNPLA2		enzyme		-0.6		0.0103		IDH2,PDK4,PPARG,PPARGC1B,SLC2A1,UCP2
CNTF		cytokine		-0.6		0.0319		CASP3,CNTFR,IL1A,LIF,NGFR,VIM,WNT5A
THBS1	-1.12	other		-0.6		0.0162		COL1A1,COL1A2,FN1,ITGB1,THBS1
fluticasone propionate		chemical drug		-0.6		5.49e-06	263 (15)	ABCG1,ADM,BGN,CXCL5,FBLN5,FKBP5,GJB2,IL1A,IL1RN,ITGB7,OLFML2B,OLFML3,PCOLCE2,PDK4,PLAC8,PLIN2,SERPINF1,SPP1,THBS1,WARS1
isoproterenol		chemical drug		-0.589		0.037		ATP7B,COL1A1,CYP1A1,EDN1,GATA4,LIF,MITF,NKX2-5,PLIN2,TGFBR3,UCP2
SATB1		transcription regulator		-0.581		0.000421		ACTG1,ADCY3,CYBB,EPAS1,GATA5,GNG4,ID3,ITGB1,KITLG,RUNX1,SIPA1L2,TMEM117,TNFSF12,TUBA4A,VIM,WARS1
ARNT		transcription regulator		-0.572		0.000522	233 (10)	ADM,AHR,ALDOC,CYP1A1,EDN1,EPAS1,GSTA1,LOXL2,PPP2CB,SLC2A1,SLC2A3,TUBA4A,VIM
hydrocortisone		chemical - endogenous mammalian		-0.566		0.0182		ADM,BDKRB2,CXCL5,FN1,NFKBIA,PPARG,STC2,TEAD4,TLE2,TNFAIP2,VIM
PITX2		transcription regulator		-0.56		0.000313	139 (11)	COL1A2,COL8A2,GPX7,IDH2,IRF6,ITGB1,KCTD20,LEF1,NGFR,NMRAL1,PLOD2,TBX2,VIM,WNT5A
NFKBIA	-0.738	transcription regulator		-0.56		0.000431	328 (16)	CCNA2,COL1A2,COL2A1,COL5A2,CSF1,FHL2,FN1,FOXF2,GCH1,GM2A,HEY1,HOXA10,IL15RA,IL1A,IL1RN,IL33,IRX3,ITGB1,KCNH2,LIF,LITAF,NFKBIA,PIM1,SDC1,SEMA3C,TGFB1I1,TMEM176B,TNFAIP2,TRAF1,TRPC1,VEGFC
SMARCD3		transcription regulator		-0.555	bias	5.79e-05	187 (10)	COL1A1,COL2A1,MITF,NKX2-5,SOX6,WNT5A
WNT4		cytokine		-0.555		0.00494	181 (7)	FKBP5,FOXN1,ID1,LHX1,PLIN2
Hdac		group		-0.551		0.00122	296 (12)	AHR,EDN1,FOXA1,IRX3,KCNH2,KLF6,LHX1,LRP2,NDRG4,PREX1,RGS10,SEMA3C,SFRP2,SPP1,SPRY2
ERG	-1.175	transcription regulator		-0.528		2.61e-06	227 (10)	ARHGAP22,ARHGAP28,ARHGEF2,ARHGEF6,BDKRB1,CCNA2,DAAM1,DNMBP,ERG,FKBP5,HMGB1,LEF1,MAGI1,NFIL3,PIM1,PRKCI,RCAN2,RHOBTB1,SLIT2,SPP1,TGFB1I1,THBS1,VIM
IKBKE		kinase		-0.526		0.00479	274 (15)	ALDOC,ENO3,IL1A,NFKBIA,PDK3,PDK4,PGM3,SLC2A1,SLC2A3
TGFBR2		kinase		-0.514		4.66e-05	286 (17)	BFSP1,BGN,COL1A1,COL1A2,DSG2,FN1,GJB2,GJB6,IL1A,IL1RAP,MCF2L2,NFIB,PAX9,RUNX2,SKIL,SLC2A3,SPP1,TAGLN,THBS1,VCL
PLAU		peptidase		-0.513		0.000876	269 (18)	ABCG1,CCN1,FN1,IFNAR2,ITGB5,PTN,SERPINB1,SLC2A1,VIM
VCAN		other		-0.511		0.0069	255 (18)	ADM,CASP3,CASQ2,FBLN5,FN1,HAS3,IL1RN,ITGB1,MEF2C,NFKBIA,OLFML2B,SORT1,VCL
BACH2		transcription regulator		-0.497		0.0497		AHR,EGLN3,ID3,LEF1,SDC1
PRKAA2	0.645	kinase		-0.496		1.24e-05	260 (18)	CAMKK1,CYBB,DOCK4,FN1,FOXO3,LMO4,NAP1L5,NFIB,NFKBIA,PPARG,SERPINI1,TTYH1,VIM,ZDHHC9,ZYX
filgrastim		biologic drug		-0.495		0.00181		ANXA1,ANXA3,CARD6,CAVIN2,CRYBG1,CST3,CYBB,DPYSL3,E2F2,EMILIN2,FA2H,FBP1,FKBP5,GIMAP5,HEY1,IL1RAP,ITGB7,KLF6,LEF1,MEF2C,MVP,PATZ1,SERPINB1,SORT1,SPP1,SSBP3,TNFAIP2,TNFSF12,VIM
melatonin		chemical - endogenous mammalian		-0.494		0.025		CASP3,EDN1,GJB2,HMGB1,PER2,RUNX2,SLC2A4,SPP1,VIM
IL1B		cytokine		-0.493		8.39e-10	311 (16)	ACP3,ADM,AKR1B1,ANKH,ANTXR1,ANXA1,BAMBI,BDKRB1,BGN,CASP3,CHST6,COL1A1,COL2A1,CSF1,CXCL5,CYBB,CYP1A1,DPP4,E2F2,EDN1,EGLN3,EPAS1,FGF18,FKBP5,FN1,GCH1,GEM,GM2A,GSTA1,HMGB1,HOMER1,ID3,IGFALS,IL15RA,IL1A,IL1RAP,IL1RN,IL33,ITGB1,KCNH2,LAMC2,LIF,MARCKSL1,MEF2C,MFAP2,MMP11,NFIL3,NFKBIA,NKX2-2,NR2F2,OSMR,PAPPA,PAX6,PIM1,PPARG,PPARGC1B,PPP1R14A,RUNX2,SDC1,SERPINB9,SERPINH1,SLC2A1,SLC2A4,SLC7A11,SPP1,THBS1,…
IRS1		enzyme		-0.491		1.35e-06	299 (22)	AP2A1,CDKN2C,COL6A1,MAPK12,MEF2C,NFKBIA,NR2F1,PPARG,PPARGC1B,SFRP2,SLC2A4,SNAI2,SPP1,TAGLN,TGFBI,TNNC1,UCP2,WNT5A
HIF1AN		enzyme		-0.489		0.00226	216 (10)	ADM,EGLN3,HEY1,SLC2A1
NAMPT		cytokine		-0.488		0.00099	225 (16)	E2F2,FN1,ID1,ITGB1,LEF1,MITF,WNT5A
POSTN		other		-0.479		1.35e-05	230 (16)	FN1,HEY1,LOXL2,MEF2C,PHEX,PTN,RUNX2,SPP1,VIM
NR0B2		ligand-dependent nuclear receptor		-0.478		0.0141		ABCA1,CEL,COL1A1,COL1A2,FBP1,PDK4,PPARG,SPP1
ADCYAP1		other		-0.471		0.00111	195 (10)	ARHGDIG,CCNA2,COL5A2,GOSR1,ID3,IDH2,MAN1A1,MAPK4,NFKBIA,NPR3,PHEX,PPP1R3B,SERPINB1,SERPINF1,SLC2A1,TGFBI,TMSB10/TMSB4X,TTYH1,UCP2
MCAM		other		-0.471		0.000192	174 (7)	FN1,ID1,SNAI2,VIM
FHL2	-0.678	transcription regulator		-0.464		0.00269	236 (16)	CNN1,FHL2,MITF,SPP1,TAGLN,WNT10B,WNT5A
10E,12Z-octadecadienoic acid		chemical - endogenous mammalian		-0.457		0.00592	280 (18)	CASP3,CLIC5,IL1RN,ME1,NXPH3,PLIN2,PPARG,PPP1R3B,SLC2A4,SNCAIP,SORBS1,SOX6,UCP2
Calcineurin A		group		-0.447		0.0013	239 (16)	COL1A1,COL1A2,FGF18,ITPR2,SLC2A1,SLC2A4
CHADL		other		-0.447		0.00366		COL2A1,CSPG4,GFRA2,MEF2C,PHEX
CREBBP		transcription regulator		-0.447		5.57e-05	284 (18)	AKAP12,ARHGEF3,BDKRB2,CAPG,CARD6,CCN1,COL1A2,COL2A1,CSF1,CYBB,GIMAP1-GIMAP5,GIMAP4,GM2A,HDAC11,HSD3B2,IRF6,ITGB7,MEF2C,MMP11,NFKBIA,NTN1,PDLIM4,PPFIBP2,RNF157,RUNX2,SDC1,SLC7A11,TAGLN,TAPBP,TLE2,TRAF1
SAHM1		chemical reagent		-0.447	bias	0.0178		ABLIM1,FLNA,ID1,PPARG,RHOBTB1
EIF4EBP1		translation regulator		-0.447		0.00943	237 (13)	DLG4,IL1RN,NFIL3,PPARG,SLC2A1
FGFR2		kinase		-0.428		0.0229		AMN,COL1A1,DRAM1,EN1,FLRT3,FN1,IL1A,RUNX2,SPP1,VEGFC
GLI2		transcription regulator		-0.426		0.00183	44 (3)	GATA4,ITGB1,MEF2C,MITF,NKX2-5,NTN1,PAX9,RUNX2,SPP1,UGCG,VIM
Lh		complex		-0.423		0.000948	177 (11)	ACP3,ACTR2,ADCY7,AKAP12,ARHGAP1,COL15A1,COL18A1,FKBP5,GEM,HSD3B2,ITGB5,RAB31,RUNX1,RUNX2,SLIT2,STK17A,THBS1,TPM2,VCL,VEGFC
NFAT5		transcription regulator		-0.407		5.7e-07	250 (15)	AKR1B1,C1QTNF5,COL1A1,COL1A2,CYBB,EDN1,HSPA2,IL1RN,LIF,NFKBIA,PRSS35,PTGFRN,SPP1,TNFAIP2,TRAF1,VLDLR
RBPJ		transcription regulator		-0.404		0.00407	230 (11)	CSF1,FGF1,FGF11,FGF18,FOXN1,HEY1,KITLG,LEF1,LIF,SDC1,SLC2A1,VEGFC,WNT5A
IL15		cytokine		-0.398		0.00187	329 (18)	AHR,ALDOC,ANXA1,BAMBI,BTG1,CASP3,CSF1,DPP4,EDN1,ENO3,FBP1,GCNT1,GGT5,IL15RA,IL1RAP,ITGB1,ITGB5,ITGB7,LEF1,LIF,NFKBIA,PFDN4,PIK3R3,PIM1,PLCG2,PPARGC1B,TJP2,TNFRSF1A,TSPAN7
PI3K (family)		group		-0.396		0.00087	263 (17)	ABCA1,ABCG1,ADM,EGLN3,FOXO3,FTH1,ITGB1,PREX1,SKIL,SLC2A1,SNAI2,THBS1
ADAM12		peptidase		-0.396		0.0016	55 (7)	COL11A1,COL5A2,IL33,ITGA7,NID2,PPARG,PRSS2,SFRP2,TGFBI
PLAG1		transcription regulator		-0.391		0.0497		CRLF1,MAP2,MAPK11,NPTXR,TRAF1
methylprednisolone		chemical drug		-0.386		1.04e-08	304 (18)	ANGPTL2,ANXA1,ANXA3,ASNS,B4GALNT1,BTG1,COMT,CST3,CYBB,FBLN5,FN1,FOXA1,GCH1,GSTA1,HNMT,ID1,ID3,IDH2,IGFALS,IL1A,IL1RN,ITGA7,ITGB1,ITGB5,LRP3,ME1,MMP11,MYBBP1A,NFIB,PER2,PLIN2,SCEL,SDC1,SERPINB1,SERPINB9,SLC2A3,SLC4A11,SLC4A4,TACSTD2,TAPBP,TC2N,TMSB10/TMSB4X,TOB1,TPMT,TUBA4A,UGCG,VIM,ZYX
paraquat		chemical toxicant		-0.382		0.00137	184 (13)	AMN,COL1A1,CYBB,EDN1,FN1,KLF6,LAMC2,NFIB,PRR7,SLC7A11,STON2,TRPM3
paclitaxel		chemical drug		-0.376		2.49e-05	287 (18)	ANXA5,ARHGEF2,CXCL5,CYP1A1,FLNA,FOXO3,GPR132,GRAMD1B,HSF4,IL1RAP,ITGB5,NFKBIA,OSMR,PNKD,PPP2R3A,SCG5,SCN1B,SFI1,SLC2A3,SNAI2,STK17A,THBS1,TMEM158,TRAF1,TUBA4A,UGCG,ZIC2
SERPINF1	-1.951	other		-0.373		0.00103	247 (15)	CSPG4,CYBB,LOXL2,NFKBIA,PPARG,SERPINF1,THBS1,VIM
TP73		transcription regulator		-0.359		0.0012	287 (18)	ARHGAP22,BDKRB2,CASP3,CCN1,CCNA2,CNTFR,COL18A1,COL1A1,COL5A2,DRAM1,EDN1,FN1,FOXO3,HSPB8,IDH2,IGSF3,ITGB4,MMP28,MYOZ2,PIK3R3,RUNX1,SERPINF1,SNAI2,SPP1,THBS1,TNFAIP2,TNFRSF1A,VEGFC
miR-122-5p (miRNAs w/seed GGAGUGU)		mature microRNA		-0.358	bias	4.13e-06		CD320,EGLN3,FAM117B,G6PC3,GALNT10,GPX7,HMGB1,MAPK11,OSMR,RAB6B,SLC7A11,VIM
KMT2D		transcription regulator		-0.356		0.000432		AP1S3,CSPG4,EBPL,Eda,ENO3,FBXL21P,GALNT12,GJB2,GK5,GPX7,GRHL1,IRF6,NPR3,PPARG,REEP6,SLC35G2,SYPL2,TNNC1
pirinixic acid		chemical toxicant		-0.354		0.0384		ABCA1,ALDOC,ASNS,CCNA2,CD200,COL1A1,CYP1A1,DECR1,DPP4,ELOVL3,FBP1,HSD17B11,IL1RN,ITGB5,NFKBIA,PDK4,PIK3R3,PLIN2,PLIN4,PPARG,PRSS2,PTAFR,SLC2A4,UCP2
ELK1		transcription regulator		-0.351		0.00162	336 (18)	ANKH,ITGB1,RUNX2,SLC2A1,SLC7A11,SPP1,TAGLN,THBS1
metribolone		chemical reagent		-0.346		0.0214		ABCB6,ACP3,AKAP12,ALDH1A3,ALDOC,ANKH,CCNA2,CHPF,CPEB3,CRYZ,FHL2,FKBP5,GRIP1,HOMER1,IDH2,ITGB4,MDH1,ME1,PDK3,PGM3,PNKD,REEP6,SYTL2,THBS1,THTPA
KDM1A		enzyme		-0.341		0.00415	158 (7)	ADM,CCNA2,COL1A1,COL1A2,DDR2,GATA4,GATA5,HAS3,KHDRBS3,MAP2,PRICKLE1,SERPINB1,SFRP2,SMURF2,TENM1,VCL
PRKCA		kinase		-0.336		0.00541	286 (20)	COL1A1,CYBB,FN1,HEY1,ID1,ID3,NFKBIA,RHOBTB3,RUNX1,RUNX2,TRPC1
KRAS		enzyme		-0.332		1.17e-07	297 (21)	ABCA1,ADCY3,AHR,ALDOC,BGN,CASP3,CAVIN2,CCDC125,CCN1,CCNA2,CDKN2C,CLIC5,CLPTM1,COL1A1,CRYZ,CYBB,DCLK1,DENND2B,EPHB4,EPM2A,FES,FN1,FTH1,GALNT10,GCNT1,GCNT3,GGT5,ID1,IL1A,IL33,KLF6,LAMC2,LEF1,LIF,MAPK12,NFKBIA,PIM1,PLCD1,PPARG,PRKCI,PTPRM,RAB20,RABL3,S100A14,SEMA7A,SLC2A1,SLC7A11,SLCO4A1,SNAI2,SORT1,SPP1,SPRY2,TACSTD2,THBS1,TLE3,TNFAIP2,TUBA4A,UNC5B,VIM
NOTCH3		transcription regulator		-0.325		0.00604	246 (15)	CASP3,EPAS1,FN1,HEY1,ID1,SNAI2,TAGLN
SPRY2	-0.498	other		-0.323		0.00236		EPAS1,EPHB4,ESRP1,LMO4,NR2F1,SLC2A1
NR4A1		ligand-dependent nuclear receptor		-0.316		0.000622	281 (17)	ADM,COL1A1,COL1A2,COL6A1,COL6A2,CSF1,ENO3,FBP1,G6PC3,HSD3B2,IDH2,ITGB1,ITGB4,KITLG,MARCKSL1,MDH1,NFKBIA,PDK3,PDK4,PPARG,SLC2A4,UCP2
miR-21-5p (and other miRNAs w/seed AGCUUAU)		mature microRNA		-0.314	bias	0.0449		CFL2,FGF18,MITF,NFIB,SPRY2,TAGLN
NRAS		enzyme		-0.308		0.00283	287 (20)	AK1,AKAP12,COL1A2,CRYBG1,CYBB,EPAS1,FN1,IL1A,IL1RN,IRX3,MITF,NPR3,SDC1,SESN3,SLC2A1,SLC2A4
NUPR1		transcription regulator		-0.302		1.06e-07		ADM,AKAP12,ALDOC,ANK3,ATP8B1,B3GNT5,BTG1,CACNA2D2,CAMK2N1,CCN1,CCNA2,COL1A2,CTPS2,CXCL5,DENND5B,FGF1,FHL2,FOXO3,GCH1,HSPA2,KLF6,LIF,MAGI1,NCKIPSD,NFIB,NFIL3,NGFR,NT5DC3,PIM1,PPFIBP2,RAB20,RMI1,SH2D5,SIPA1L2,SLC2A1,SRGAP2,SYTL2,TCAF2,TCTN2,TMEM158,TMEM167B,TOB1,UNC5B,WNK1
F2RL1		G-protein coupled receptor		-0.298		0.00858	274 (16)	CCN1,IL1A,ITGB4,KITLG,LIF,TSPAN15,VEGFC
PPARGC1A		transcription regulator		-0.293		1.4e-06	306 (22)	ADAMTS2,AK1,CDC42EP1,COL1A2,COL2A1,COL6A2,CYP1A1,EDN1,EMILIN2,EPAS1,FAM20A,FNDC5,HSD3B2,IL1RAP,IL1RN,INPP5J,ISM1,ITGB4,ME1,MITF,OLFML3,PDK4,PLIN2,PPARGC1B,PRKAA2,PTN,RUNX2,SEMA3C,SERPINH1,SLC2A4,SLIT3,TGFBR3,UCP2
tributyltin		chemical reagent		-0.288		8.55e-10	214 (12)	ABCA1,ABCG1,AHR,COL1A1,COL1A2,COL6A1,COL6A2,DKK2,ELOVL3,FN1,HTRA3,IL33,ITGB7,MITF,PALM3,PDK4,PEAR1,PLIN4,PPARG,RCAN2,SLCO4A1,THBS1
DICER1		enzyme		-0.285		0.0267		CASP3,CCN1,COL18A1,DLG4,ID3,ITGB1,MAP2,MITF,NGFR,RUNX1,SEMA3C,SERPINF1,SERTAD4,SLC4A4,SPRY2,THBS1,VIM,WNT5A
NFATC2		transcription regulator		-0.283		0.000649	305 (15)	ABCA1,ACP3,CASP3,CCNA2,CD3G,COL2A1,EDN1,IL1A,LMO4,MITF,NFKBIA,NGFR,PPARG,PTPRK,RILPL1,S100A3,SH3BP5,TRAF1
NR3C1		ligand-dependent nuclear receptor		-0.275		5.14e-07	392 (17)	ABCA1,ADM,AMIGO2,ANXA1,ARHGEF3,BTG1,CARD6,CAVIN2,CCN1,COMT,EDN1,FKBP5,FN1,FOXO3,GEM,GPR65,GPR83,GSTA1,GULP1,HSD11B2,IGFALS,IL15RA,IL1A,IL1RAP,IL33,LIF,LMO4,MLF1,NFIL3,NFKBIA,NGFR,PIK3R3,PLIN2,PPARG,PRKAR1B,PRKCI,RUNX2,SEMA3C,SERPINB9,SLC2A3,SNAI2,SPP1,STON1,TEAD4,THBS1,TLE3,TNFAIP2,TNFRSF1A,TRAF1,TRAF5,TUBA4A,UGCG,WNT5A
CHUK		kinase		-0.255		0.00217	303 (15)	COL18A1,CRLF1,CSF1,FOXF2,GCH1,GM2A,HEY1,IL1A,IL1RN,KCNH2,NFKBIA,PPARGC1B,SEMA3C,SPP1,TMEM176B,TNFAIP2,VEGFC
MEF2A		transcription regulator		-0.254		0.00626	19 (3)	DPF3,EDN1,ENO3,ITGA7,SLC2A4,TNNC1
IL1A	1.106	cytokine		-0.251		0.000358	318 (17)	ALDH1A3,CCN1,CSF1,CXCL5,CYP1A1,DPP4,FTH1,GCH1,HSD11B2,IL1A,IL1RN,ITGB1,KITLG,LIF,NFKBIA,NR2F2,PPARG,SPP1,VEGFC,VIM,WNT5A
NCOA1		transcription regulator		-0.251		0.00306	309 (19)	ABCA1,AHR,CYP1A1,FGF18,GJB2,HSD3B2,IL1RN,NFIB,NFKBIA,PLCD1,PPARG,SLC2A1,SORBS1
Ifn gamma		complex		-0.245		0.0284		CASP3,COL1A1,CYBB,EDN1,FN1,IL33,LIF,PPARG
SRC (family)		group		-0.243		0.0113		CYP1A1,FN1,ID1,KCNB1,NKX2-2,VEGFC
Mir218		microRNA		-0.232		7.13e-06		DKK2,LEF1,SFRP2,SPP1,TOB1
CD40LG		cytokine		-0.231		0.0123		AHR,BTG1,CSF1,CXCL5,DECR1,E2F2,GCH1,ID3,IL1A,IL1RAP,ITGB7,MAPK4,MARCKSL1,MMP11,NCOA3,NET1,NFKBIA,PIM1,PREPL,TNFAIP2,TRAF1,TRAF5,WNT5A,ZZZ3
nitroarginine		chemical reagent		-0.225		0.0202		NFIL3,SLC2A4,SPP1,TNFRSF1A
forskolin		chemical toxicant		-0.223		7.25e-09	328 (21)	ABCA1,ACP3,ACTR2,ADM,AKAP12,ALDOC,ARHGAP1,BAMBI,CD200,CNN1,COL15A1,COL18A1,COL1A1,COL1A2,CSF1,CXCL5,EDN1,EGLN3,FBLN5,FKBP5,FN1,GATA4,GCH1,GEM,GNA14,GRIP1,HAS3,HOMER1,HSD11B2,HSD3B2,HSPA2,ID1,ID3,ITGB5,ITPR2,KITLG,LITAF,MITF,NAP1L5,NFIL3,NFKBIA,PDK4,RAB20,RAB31,RUNX1,RUNX2,SLC2A1,SLC2A4,SLC7A11,SMARCA1,SPP1,STK17A,THBS1,TLE3,TPM2,TUBA4A,UCP2,VCL,VGF,VIM
SFN		other		-0.218		5.08e-05	300 (12)	DSG2,DSP,FKBP5,NET1,PDK4,SNAI2,VIM
PRKAR1A		kinase		-0.218		0.0253		GATA4,NKX2-5,PPARG,VIM
CXCL12		cytokine		-0.214		0.000151	280 (21)	CD3G,COL1A1,DOCK9,DPP4,FLNA,FN1,ID1,IFNAR2,IL1A,IRF6,ITGB1,ITGB4,LOXL2,MAPK12,MMP11,RUNX2,THBS1,TNNC1,VIM
ADM	-0.833	other		-0.205		0.0435		ADM,EDN1,FN1,PPARG,SPP1
IL13		cytokine		-0.199		0.0108		ABCA1,ALDH1A2,AMPD2,CASP3,CHST2,COL18A1,COL1A1,COL1A2,COL6A2,CXCL5,CYBB,DMXL2,EPAS1,IL1RN,KITLG,KLF6,NTN1,PLIN2,PPARG,SERPINF1,SNAI2,SORT1,SPP1,THBS1,TNFRSF1A,WNT5A
SRC		kinase		-0.197		0.00541	251 (15)	ABCG1,ATP8B1,CDON,COL1A2,CYP1A1,FN1,ID1,SLC2A1,SPP1,VEGFC,VIM
deoxycorticosterone acetate		chemical drug		-0.192		0.0121		Eda,EDN1,SLC2A4,SPP1
IL10		cytokine		-0.169		0.0172		ABCA1,ADM,ARNT2,BDKRB1,CASP3,COL1A1,CSF1,CXCL5,E2F2,FKBP5,HCK,HDAC9,IL1A,IL1RN,IL33,ITGB7,KITLG,LIF,MAN1A1,PTAFR,RAB20,SLC9A3R2,SPP1,TMEM158,TNFRSF1A,TWIST2
BMPR2		kinase		-0.161		0.00264	296 (23)	FN1,ID1,RUNX2,SEMA3C,SPP1
EXOSC3		enzyme		-0.152	bias	0.018		ANTXR1,GATA4,ITGB5,PLXND1
TBXT		transcription regulator		-0.152	bias	0.0044		COL1A1,COL2A1,MITF,SOX6
UM101		chemical - kinase inhibitor		-0.152	bias	0.0202		CD200,CXCL5,HAS3,IL1A
KLF6	-0.269	transcription regulator		-0.145		0.00809	217 (10)	COL1A1,CYP1A1,IL1A,NFKBIA,NR2F1,PPARG,SDC1,SERPINH1
BMP7		growth factor		-0.14		1.76e-06	278 (21)	ALDH1A2,AP2A1,CAMK2N1,COL1A1,COL1A2,COL5A2,DSP,EDN1,FN1,ID1,IL1RN,PAX6,PPARG,PPARGC1B,RUNX2,SLC2A4,SPP1,SULF1,VIM,WNT5A,ZIC2
bucladesine		chemical toxicant		-0.13		0.000297	304 (18)	ABCA1,ADM,ANXA1,ATP7B,BAMBI,BDKRB2,CASZ1,CHST2,EGLN3,GALNT16,GCH1,GEM,HSD11B2,HSD3B2,ID1,IGFALS,KITLG,LIF,NAP1L5,POU2AF1,SLC2A1,SLC2A4,SLC9A3R2,SMARCA1,TC2N,TGFBR3,VGF
KLF5		transcription regulator		-0.128		0.00551	174 (11)	CCNA2,EPAS1,FGF18,PPARG,RUNX1,TAGLN,UCP2
levodopa		chemical - endogenous mammalian		-0.126		0.000579		ACKR1,ADGRB2,AMIGO2,BICC1,CAPG,CASP3,CASZ1,CCDC190,CD200,COMT,COTL1,DAAM1,FAM81A,FES,FKBP5,HACD4,HOMER1,IFNAR2,KLF6,MAPK11,MBNL2,MEF2C,MICAL1,MIEN1,MITF,MYO5B,PER2,PLCG2,PPP1R13B,PRICKLE1,RILPL1,SCG5,SHANK3,SLAMF9,SLC2A1,SLC38A2,SLMAP,TRAPPC1,TTYH1,VAMP1,VGF,VLDLR
CEBPA		transcription regulator		-0.118		9.26e-08	305 (20)	ADCY7,AKAP12,AKR1B1,ANXA1,ASNS,BTG1,CCNA2,CD3G,COL1A1,COL1A2,CSF1,FOXO3,FZD1,GCH1,GGH,ID1,IL1RN,IRF6,ITGB5,LITAF,NFIL3,PLIN2,PLOD2,PLXND1,PPARG,PPP1R14A,PTAFR,RAB31,RARRES2,RUNX2,SEMA3E,SERPINB1,SERPINF1,SERPINI1,SLC2A4,SPP1,THBS1,TNFRSF1A,VCL,VLDLR,ZIC2
SFTPA1		transporter		-0.113		0.00809	319 (17)	CCN1,COL1A1,CRLF1,CXCL5,IL1A,PDK4,PLIN2,SFRP2
bisphenol A		chemical - endogenous mammalian		-0.113		0.0139		ARNT2,CASP3,DLG4,ELAC2,GABRE,GK5,HOXA10,MBNL2,PAX6,PPARG,SKIL,SLC2A4
THRB		ligand-dependent nuclear receptor		-0.102		0.013		CCDC125,FOXN1,FZD1,GCH1,ID1,LEF1,ME1,PDK4,PPARG,PTAFR,RABL3,RUNX2,SFRP2,SLC2A4,SLC7A11,SPP1,TGFBI,TLE2
HNF1B		transcription regulator		-0.088		8.54e-06		BGN,COL5A2,FBLIM1,FN1,FZD1,GSTA1,ID1,ID3,NID2,PTPRM,S100A3,SEMA3C,SERPINH1,SNAI2,SULF1,TACSTD2
EPHB4	-0.478	kinase		-0.083		0.00334		KITLG,PAX9,PPARGC1B,RUNX1,TBX2,WNT5A,ZIC2
MTOR		kinase		-0.08		0.00328	289 (19)	ADM,AKR1B1,ALDH1A3,CASP3,DLG4,EPAS1,FAF1,FN1,IL1A,MAP2,MDH1,MICAL1,PDK3,PDK4,PPARG,PPARGC1B,RUNX2,SERPINB1,SLC2A1,SLC2A4,SNAI2,TNFRSF1A,TNFSF13,TPPP
mir-33		microRNA		-0.068	bias	0.00896		ABCA1,ABCG1,PPARG,SLC2A4
L-685,458		chemical - protease inhibitor		-0.068		0.00174	104 (7)	HEY1,ID1,NR2F2,PTPRK
HRAS		enzyme		-0.062		1.44e-12	296 (20)	ACTG1,ADM,ALDH1A3,ANTXR1,ANXA3,ASNS,B3GNT5,CAPG,CBX2,CCN1,CCNA2,CDC42BPA,CDON,CNN1,COL18A1,COL1A1,COL1A2,COL2A1,COL5A2,COL6A2,CSF1,CYP1A1,DLX1,DPP4,FLNA,FN1,FZD1,GJB2,GNA14,HEY1,HMGB1,IL1A,IRX3,ITGB1,ITGB4,ITGB5,KLF6,MAN1A1,MAPK12,NEXN,NFKBIA,NID2,OAF,PER2,PLOD2,PPARGC1B,PREX1,PTGFRN,PWWP3B,SERPINB9,SESN3,SLIT3,SNAI2,SORBS1,SPP1,SPRY2,TAGLN,TGFB1I1,THBS1,TLN2,TMSB10/TMSB4X,VCL,VIM,WLS,WSB2
tamoxifen		chemical drug		-0.036		0.00172	351 (22)	ADM,CCN1,CCNA2,COL11A1,COL1A1,COL1A2,CRYZ,FHL2,FN1,FNDC4,GJB2,GSTA1,IL1RN,LIF,LOXL2,PPARG,SCN1B,SLC2A1,SLC2A3,SPP1,TAGLN,UCP2,UGCG
Creb		group		-0.029		0.0328		ADM,ANK3,ANTXR1,CCN1,COMT,EPHB4,FHDC1,HSPB8,LMO4,MITF,PER2,POU2AF1,PPARG,PRKAA2,PYCR1,SESN3,SKIL,SLC7A11,SLIT2
CAV1		transmembrane receptor		-0.013		0.0166		FOXA1,ID1,SCG5,SKIL,SLC2A3,SNAI2,TGFB1I1,THBS1,TJP2,TNFRSF1A,VIM
FST		other		0		0.0352		FN1,LIF,PPARG,PPARGC1B,SLC2A4,UCP2
tacrolimus		chemical drug		0		1.14e-08	335 (20)	ABLIM1,CAPG,CASP3,CD200,COL1A1,COL2A1,CYBB,DOCK9,DPYSL3,EDN1,FKBP5,FLNA,FN1,GNPDA1,GPR83,ID3,IL33,ITGB7,MARCKSL1,NFKBIA,PDLIM4,PLIN2,PRICKLE1,RUNX2,SLIT2,SPP1,TGFBR3,TLE3,VEGFC,WLS
APLNR		G-protein coupled receptor		0	bias	0.000967	133 (7)	GATA4,MEF2C,NKX2-5,THBS1
CASZ1	1.177	enzyme		0		0.0487		COL2A1,EDN1,FGF18,ITGA7
MESP1		transcription regulator		0	bias	1.36e-05		GATA4,MEF2C,NKX2-5,PRICKLE1,SNAI2,TWIST2
C/EBP		group		0		0.0325		CYP1A1,GSTA1,ID1,PTAFR,WNT10B
SETD2		enzyme		0		0.00152		CCN1,FOXO3,MEF2C,SEMA3C,SERPINF1,WNT5A
TRIM28		transcription regulator		0		0.0352		EPAS1,FOXO3,MITF,SOX6,SULF1,WNT5A
NEUROG1		transcription regulator		0		0.000115		AMIGO2,CAVIN2,DSP,EPAS1,FN1,PAPPA,SERPINF1,SULF1,THBS1,TSPAN7
KDM5A		transcription regulator		0		0.0209		Actn3,COL1A2,GADD45GIP1,HOMER1,ITGB1,MAPK4,MDH1,MYL6B,PIM1,TNNC1
ZBTB48		transcription regulator		0	bias	0.0253		COL11A1,SPP1,TUBA4A,VWA5A
LDB1		transcription regulator		0		2.73e-07		AHR,ANXA1,CASP3,CD3G,CDKN2C,COL18A1,COMT,DLX1,DPP4,EGLN3,EPHB4,FBP1,FBXO7,FES,FTH1,GSDME,IL1RAP,ITGB7,ITM2C,LEF1,MEF2C,MITF,NOVA1,PATZ1,PLCG2,RHOBTB3,SERPINF1,SFRP2,SPRY2,TRAF1
FHIT		enzyme		0		0.0343		RAB31,SNAI2,TMEM158,VIM
PTPRJ		phosphatase		0		0.0435		ACP3,CCNA2,EDN1,IL1A,RILPL1
STAU1		transporter		0		0.00535		EGLN3,ELOVL3,MEF2C,SLC2A3
PAK2		kinase		0		0.0487		ID1,ID3,PRKCI,TAGLN
DSCAML1		other		0		0.000103		ANK3,CNTNAP1,DCLK1,ID3,MAP2,NTN4,SEMA7A,SNCAIP,SOX6,TUBA4A,VGF,VLDLR
dec-RRLL-cmk		chemical reagent		0		2.49e-05		COL11A1,COL1A2,FN1,PHEX
NS-398		chemical reagent		0		0.0315		CASP3,COL1A2,IL1A,MAGI1,PPARG,RUNX2,SPP1,WNT10B
H-7		chemical - kinase inhibitor		0		0.0035	313 (18)	COL1A1,COL1A2,CYP1A1,FN1,ITGB1,PIM1
sodium orthovanadate		chemical reagent		0		0.0376		CCNA2,COL1A1,NFKBIA,SLC2A4
KIN001-043		chemical - kinase inhibitor		0		0.0343		COL1A1,COL2A1,ID1,LEF1
desmopressin		biologic drug		0		0.00226		ADCY3,ADM,AKR1B1,ANK3,CAPG,FLNA,SLC2A4,SLC43A2,SORT1,TJP2
steroid		chemical - endogenous mammalian		0		0.0118		ANXA1,CCN1,KLK10,NGFR,SPP1
2-amino-5-phosphonovaleric acid		chemical - other		0		0.00591		ADAMTS2,ARMCX6,CAMKK1,CAVIN2,DKK2,DOK7,FHDC1,HDAC9,MLST8,PER2,RUNX1T1,SLC25A29
INSR		kinase		0		0.0115		ARHGEF2,CDKN2C,DDR2,DECR1,DLX1,DMAC2L,EDN1,FBP1,GCH1,IFNAR2,ITGB5,MARCKSL1,MMP11,NKX2-2,PAX6,PDK4,PIM1,PPARG,PPARGC1B,SERPINB1,SLC2A1,SLC2A3,SLC2A4,TNFRSF1A,UCP2
TRPS1		transcription regulator		0		0.00214	234 (7)	CCNA2,FN1,PHEX,PHOSPHO1,RUNX1,RUNX2,SNAI2
GJA1		transporter		0		0.0311		GJB2,SPP1,THBS1,VIM
Ca2+		chemical - endogenous mammalian		0		1.96e-05	294 (18)	AHR,ANKH,CCN1,COL1A1,COL2A1,CYP1A1,E2F2,EDN1,FN1,GRIP1,HOMER1,ID1,ID3,IL33,ITPR2,NFKBIA,NGFR,PER2,PPARG,RUNX2,SNAI2,SPP1,TAGLN,TRPC1,UGCG
troglitazone		chemical drug		0.004		0.00106	305 (17)	ABCA1,ABCG1,CDKN2C,COL15A1,COL1A1,COL1A2,CXCL5,CYP1A1,E2F2,EGLN3,FN1,GSTA1,HMGB1,ME1,NFKBIA,NR2F2,PDK4,PLIN2,PLIN4,PPARG,RGS10,SDC1,SLC2A1,SLC2A4,SORBS1,SPP1,UCP2
calcitriol		chemical drug		0.01		7.79e-06	374 (20)	ABLIM1,ADHFE1,AHR,ALDH1A2,ANKRD2,ARHGEF3,ATP10D,C15orf48,CCN1,CCNA2,COMT,CSF1,CYBB,CYP1A1,EDN1,FN1,GEM,ID1,IDH2,IL1A,IL1RN,ITGB7,KLK10,MAD2L1,NFKBIA,NRM,PDK3,PDK4,PHEX,PPARG,PYCR1,RUNX1T1,SERPINB1,SERPINB9,SLC2A4,SPP1,SPRY2,SULF1,THBS1,TJP2,UCP2,UXS1,VCL
1-methyl-4-phenyl-1,2,3,6-tetrahydropyridine		chemical toxicant		0.024		0.00751	276 (16)	CASP3,CYBB,HOMER1,IDH2,IL1A,LIF,MAP2,TNFRSF1A
NFE2L2		transcription regulator		0.054		0.0209		ACTG1,AHR,ARHGEF3,B4GALNT1,CDKN2C,COL1A1,CYBB,EPAS1,EPHB4,FKBP5,FN1,FOXO3,FTH1,GNA14,GSTA1,IL1A,IL1RN,KCNB2,ME1,MEF2C,PLIN2,PPARG,SLC2A1,SLC7A11,SNAI2
PKP2		other		0.068		0.00011	232 (7)	COL2A1,DSP,FN1,IL1A
pyrophosphate		chemical - endogenous mammalian		0.069		0.00011	118 (7)	ANKH,COL2A1,SPP1,WNT5A
HMGA1		transcription regulator		0.07		0.00857	248 (11)	CCN1,COL1A1,COL1A2,HCK,ID3,IGFALS,KITLG,NKX2-5,PPARG,SERPINH1,TAGLN,ZYX
ciglitazone		chemical drug		0.071		0.0252		ABCA1,ABCG1,CYBB,FN1,MITF,NFKBIA,PPARG
RELA		transcription regulator		0.074		0.000584	325 (18)	AHR,ANKRD2,CASP3,COL1A1,COL1A2,COL2A1,CXCL5,CYBB,CYP1A1,EDN1,EPAS1,FN1,GCH1,GSTA1,ID1,IL15RA,IL1A,IL1RN,LEF1,NFKBIA,POU2AF1,PPARG,RUNX2,SFI1,SLC2A4,TAPBP,TMSB10/TMSB4X,TNFAIP2,TPMT,TRAF1,TWIST2,VIM
KITLG	2.219	growth factor		0.082		0.00019	266 (16)	BLVRB,BTG1,CASP3,CAVIN2,CCNA2,CD3G,CSF1,EPHB4,FTH1,HCK,IL1A,IL1RN,MAPK11,MEF2C,NFKBIA,PARVB,PAX6,PIM1,SNAI2,TNFRSF1A,UCP2,UGCG
RIPK2		kinase		0.085		0.0423		ABCA1,CARD6,IL33,LMO4,MARCKSL1,TRAF1
mir-27		microRNA		0.092		0.00604	170 (10)	ABCA1,EDN1,HOXA10,PPARG,RUNX1,SPRY2,ZBTB10
3-methylcholanthrene		chemical toxicant		0.095		0.0147		ADM,CCN1,CYP1A1,GSTA1,ME1,SLC7A11
CSF3		cytokine		0.095		0.0283		CAPG,CST3,CXCL5,CYBB,EDN1,GATA4,IL1RN,KITLG,NFIL3,PIM1,PPARG,TNFRSF1A
IFI16		transcription regulator		0.104		0.00211	239 (14)	CYP1A1,E2F2,EDN1,FAF1,GATA4,IL1RN,NFKBIA,NKX2-5,PIM1
decitabine		chemical drug		0.106		2.74e-08	289 (20)	AKAP12,ALDH1A2,BTG1,CAMSAP3,CASZ1,CBFA2T2,CCNA2,COL1A1,COL1A2,COMT,CYP1A1,DDR2,DKK2,DSG2,EHD1,EPHB4,FES,FLRT3,FN1,FOXA1,FOXF2,HDGFL3,HMGB1,HMGN5,HOXA10,HSPB8,HTRA3,ID1,IGSF9,IL1RAP,KLF6,KLK10,LEF1,LHX1,MAP2,MAPK12,NEK6,NFIB,NFKBIA,PDLIM4,PER2,PPARG,PREX1,RABL3,SEMA3C,SERPINH1,SERPINI1,SLC2A3,SLC4A10,SPP1,STC2,TGFBI,THBS1,TJP2,TMSB10/TMSB4X,TUBA4A,TWIST2,VCL,VIM,WNT10B,WNT5A,ZIC2
nicotine		chemical drug		0.13		0.00516	270 (17)	AHR,CASP3,CLPTM1,DLG4,EDN1,FN1,GCH1,HOMER1,ID1,IL1A,KCNB1,LITAF,SERPINF1,SPP1,TRPC1
TREM1		transmembrane receptor		0.143		1.25e-05	309 (16)	ARRDC4,ASNS,CSF1,CXCL5,EDN1,GEM,HOMER1,IL15RA,LIF,MCF2L2,NFKBIA,PLAC8,PPARG,RHOBTB3,SCG5,SLCO4A1,SPP1,SPRY2,THBS1,TMEM158,WNT5A
FKBP4		enzyme		0.152		0.000274	232 (11)	HOXA10,IL15RA,LIF,PDK4,PPARG
Relaxin		group		0.152		0.0104		EDN1,GATA4,NKX2-5,TNFRSF1A
H2AX		transcription regulator		0.159		2.55e-06	214 (7)	GATA4,GATA5,MYL6B,PPARGC1B,PTN,SFRP2,SLC2A1,SLC2A3,SLC2A4,SLC7A11
ID2		transcription regulator		0.18		0.00228	96 (5)	ADM,CDKN2C,CSF1,E2F2,FOXO3,G6PC3,IRF6,ITGB5,KLF6,LMO4,NGFR,PTPN14,SDC1,TGFBR3,TNFRSF1A,TRAF1,TRAF5
LMO2		transcription regulator		0.186		2.94e-07		AHR,ANXA1,CASP3,CD3G,CDKN2C,COL18A1,COMT,DLX1,DPP4,EGLN3,EPHB4,ERG,FBP1,FBXO7,FES,FTH1,GSDME,IL1RAP,ITGB7,ITM2C,LEF1,MEF2C,MITF,NOVA1,PATZ1,PLCG2,RHOBTB3,SERPINF1,SPRY2,TRAF1
BMP6		growth factor		0.194		1.26e-05	114 (10)	ALDH1A2,ARHGAP18,CAVIN2,CDKN2C,CHD3,E2F2,ID1,ID3,IL1A,PCOLCE2,SCEL,SMARCA1,TAGLN,VCL
PTGS2		enzyme		0.199		0.0192		ANXA1,CDKN2C,CXCL5,FN1,GATA4,ITGB4,NKD2,NTN1,PPARG,RUNX2,SEMA7A,TRAF1,VEGFC
OGA		enzyme		0.2		0.00177		ABLIM1,ACTG1,ALDOC,BFSP1,CASQ2,CAVIN2,CDKN2C,CNN1,DCLK1,FBP1,FGF18,FLNA,FN1,ITGB5,ITGB7,LIF,PLIN2,PRKAR1B,S100A3,SERPINB9,SLAMF9,SORBS1,TGFBI,TGFBR3,THBS1,THSD1,TUBA4A,VIM
triamcinolone acetonide		chemical drug		0.211		2.83e-05		ADCY7,B4GALNT1,CAPG,CRYBG1,E2F2,ERG,FKBP5,FOXO3,HCK,KCNB1,MARVELD2,MXRA5,NFKBIA,PSPH,RASL11B,RHOBTB3,RUNX1,SFRP2,SPP1,STC2,VLDLR
BMP10		growth factor		0.218		0.00226		ID1,MEF2C,NFKBIA,NKX2-5
mir-96		microRNA		0.218		0.00535		FN1,FOXF2,RPH3AL,VIM
PRKCZ		kinase		0.218		0.0281		ABCA1,CASP3,COL1A2,NFKBIA
RUNX2	-1.582	transcription regulator		0.219		6.7e-07	240 (17)	COL11A1,COL1A1,COL1A2,DPYSL3,EDN1,FGF18,FN1,ITGB4,LEF1,NEXN,RUNX1,RUNX2,SNAI2,SOX6,SPP1,TAGLN,UGCG,WNT10B
PPARG	-0.786	ligand-dependent nuclear receptor		0.223		4.22e-07	263 (20)	ABCA1,ABCG1,ALDH1A2,CAVIN2,CDKN2C,COL1A1,COL1A2,CXCL5,EDN1,EGLN3,ELOVL3,EPAS1,FGF1,FN1,FOXO6,FZD1,GSTA1,IL33,KLF6,MAP2,MDH1,ME1,NR2F2,PDK4,PLIN2,PLIN4,PPARG,PPARGC1B,RAB20,RARRES2,RUNX2,SDC1,SLC2A1,SLC2A4,SLC44A1,SORBS1,SPP1,TAGLN,UCP2,VAMP5,VIM,VLDLR
butyric acid		chemical - endogenous mammalian		0.227		4.48e-05	326 (16)	ANXA1,ANXA5,ATP7B,CASP3,CCNA2,COL11A1,COL5A2,CSF1,CYP1A1,FES,FTH1,GATA4,GATA5,HDAC9,HMGB1,IFNAR2,INPP5J,ITGB5,ITGB7,ITPR2,MAPK4,MVP,NFKBIA,NKX2-5,PDK3,PPARG,PTAFR,PTPRM,SLC2A1,SPP1,TGFBI,TNFAIP2,TUBA4A,WNT5A
sulindac sulfide		chemical drug		0.239		0.0449		AGTPBP1,CYP1A1,MAD2L1,MYOZ2,STC2,TUBA4A
Rock		group		0.239		1.86e-05	315 (22)	CNN1,COL1A1,FN1,NGFR,PPARG,RUNX2,SORT1,SPP1,TAGLN,THBS1
COMMD3-BMI1	-0.668	transcription regulator		0.239		0.00099		FOXA1,GFRA2,HOXA10,HOXA6,LEF1,POU2AF1,WNT5A
CISH		other		0.239		0.0182		CSF1,EDN1,ID3,IL1A,SLC7A11,SPP1,TGFBI
NFATC1		transcription regulator		0.239		0.0017	305 (18)	AHR,CD3G,COL1A1,CYBB,CYP1A1,EDN1,IL33,ITPR2,POU2AF1,PPARG,SPP1
MSTN		growth factor		0.243		0.0128		FN1,MEF2C,RUNX2,SERPINH1,SLC2A1,SPP1,VIM
15-deoxy-delta-12,14 -PGJ 2		chemical - endogenous mammalian		0.243		0.00332	320 (14)	CASP3,CD200,COL1A1,COL1A2,CYBB,E2F2,FN1,FTH1,HTRA3,IL1A,NFKBIA,PPARG,RUNX2,SLC2A4,SPP1
BMP		group		0.246		0.000285	206 (15)	BARX1,GATA4,ID1,NKX2-5,RUNX2,SPP1
arsenic trioxide		chemical drug		0.248		0.0104		BLVRB,COX7C,CST3,DMAC2L,EPAS1,FAIM,FN1,FTH1,HSPA2,ITGB1,MAPK4,ME1,NFKBIA,NR2F2,PIM1,PPARG,PPP2R5A,RAB31,SKIL,SLC7A11,TNFRSF1A
PTP4A1		phosphatase		0.251		0.0303		ACTR2,ANXA5,COL15A1,COL6A1,COL6A2,FLNA,ITGB4,SLC35G2,VIM
ZFP36		transcription regulator		0.256		0.0181		CYBB,IL1A,NFKBIA,PIM1,SOX6,SPP1,SPRYD7,TRAF1
ionomycin		chemical reagent		0.257		0.00887	320 (18)	ANKH,CASP3,FGF18,GCH1,GEM,ITPR2,NFIL3,PIM1,POU2AF1,PPARG,PTAFR,PTPRK,SPP1,TRAF5
E2F3		transcription regulator		0.262		0.0023	213 (7)	CCNA2,COL18A1,E2F2,EDN1,FBLN5,FOXN1,ID3,KMT2A,MAD2L1,MAL2,PPP1R13B,PTN,SERPINH1,THBS1,TNFAIP2
ESRRG		ligand-dependent nuclear receptor		0.264		0.0475		ALDOC,FGF1,IDH2,KCNH2,MDH1,PDK4
GW3965		chemical reagent		0.265		0.0132		ABCA1,ABCG1,ADCY3,CCNA2,IL1RN,NFKBIA,PDK4,PLIN2,SLC2A4,VLDLR
green tea polyphenol		chemical drug		0.271		0.00739	263 (10)	ANXA1,CASP3,DLG4,HMGB1,PPARG
PDLIM2		other		0.277		3.64e-05		ALX1,CHPF,DPF3,FBP1,FHDC1,HACD4,NPR3,NR2F1,OBSL1,PPP1R14A,SCARA3,STC2,TAGLN
VHL		transcription regulator		0.285		4.11e-05	275 (21)	CNN1,DECR1,EGLN3,EPAS1,FAF1,FN1,FTH1,GNG4,LOXL2,MAD2L1,RUNX1,SLC2A1,TAGLN,TRAF1,VEGFC,VIM
actinomycin D		biologic drug		0.287		7.99e-07	325 (15)	ABCA1,ABCG1,ADM,CASP3,CCN1,COL1A2,COL2A1,CYP1A1,EDN1,EGLN3,EPAS1,FLNA,FN1,FTH1,GCH1,GSTA1,HOMER1,ITPR2,PAPPA,PPARG,SKIL,SLC2A1,SPP1,TNFAIP2,TRAF1,VEGFC
FSHR		G-protein coupled receptor		0.293		0.0113		ACP3,GATA4,KITLG,MEDAG,NPR3,SLC7A4
BCL6		transcription regulator		0.298		0.00694	306 (15)	CASP3,COL1A1,COL2A1,CSF1,DECR1,FTH1,HDAC9,IL1A,KLF6,KLHL23/PHOSPHO2-KLHL23,LITAF,MITF,PFDN4,SDC1,SOX6,TACSTD2,VWA5A
DNMT3A		enzyme		0.3		4.2e-06		ADCY7,AKAP12,CASQ2,CYBB,E2F2,FOXA1,FOXF2,GFRA2,LRP2,POU2AF1,PRKCI,RAP2B,RCAN2,SERPINH1,SKIL,SLIT2,SLIT3,SMURF2,SPP1,TNNC1
IL1		group		0.306		0.00537	314 (17)	AHR,COL1A1,COL2A1,CSF1,CXCL5,CYP1A1,EDN1,FN1,FTH1,HMGB1,IL1RN,IL33,KITLG,KLF6,LIF,NGFR,PPARG,RUNX2,S100A3,SLC2A1,SLC2A3,UGCG,WNT5A
SPHK1		kinase		0.314		0.00148	312 (15)	COL1A2,FN1,GCH1,IL33,SLC2A1,TAGLN,TRAF1
GW501516		chemical drug		0.321		0.0138		ABCA1,COL6A1,DECR1,IL1A,PDK4,PLIN2,THBS1,UCP2,VLDLR
4-(2-aminoethyl)benzenesulfonylfluoride		chemical - protease inhibitor		0.333		2.53e-06	79 (5)	COL11A1,COL1A1,COL1A2,FN1,HSD17B11,MITF,PHEX,SERPINI1,TAGLN
MGP		other		0.339		0.00896	109 (13)	GATA4,RUNX2,SPP1,TAGLN
Z-LLL-CHO		chemical - protease inhibitor		0.343		0.0146		AHR,AKR1B1,CYP1A1,DDR2,DLG4,EPAS1,GCH1,HSF4,ITGB1,ITPR2,KCNH2,MITF,MMP11,NFKBIA,PAX6,PPARG,PRKAA2,RUNX2,SLC2A4,SORT1,THBS1
IL17A		cytokine		0.344		0.000697	314 (17)	CCN1,COL1A1,COL2A1,COTL1,CXCL5,CYTH3,DLX1,HSPB8,IL1A,IL1RN,IL33,ITPR2,LIF,NTN1,OSMR,PPARG,SLC2A1,TNFSF12,TNNC1,VEGFC,VIM
Tcf7		transcription regulator		0.351		0.00319	239 (9)	AHCYL2,ARRDC4,CD200,GEM,GM2A,GPR83,HSD17B11,ID3,IL15RA,KLF6,LEF1,MAPK12,MBOAT1,NTN4,PPARG,SDC1,TMEM158
NKX2-3		transcription regulator		0.351		0.016		ADM,ASNS,BTG1,CAVIN2,DCLK1,EDN1,GCH1,GMPR,HEY1,MAP2,MEDAG,NR2F1,SNCAIP,SYT11,TMEM158
valsartan		chemical drug		0.364		0.00771	254 (21)	COL1A1,CYBB,DLG4,EDN1,FN1,SPP1
tetrachlorodibenzodioxin		chemical toxicant		0.369		4.75e-06	283 (18)	ABCB6,ADM,AHR,ARNT2,ASNS,BTG1,CAMK2N1,CCN1,CCNA2,CHST2,COL18A1,COL6A1,COL9A2,COMT,CYP1A1,DMXL2,EDN1,GSTA1,HDAC11,HDAC9,HSPA2,ITGA7,ITGB7,LRP2,MAD2L1,SDC1,SERPINH1,SLC2A1,SLC2A3,SLC2A4,STC2,VEGFC,VLDLR
aspirin		chemical drug		0.37		8.84e-05	358 (18)	ABCA1,ABCG1,ADM,AHR,AKAP12,CSF1,DLG4,DPP4,FBLN5,FGF18,HEY1,IL1A,KITLG,MMP11,NGFR,SERPINB9,SMURF2,THBS1
simvastatin		chemical drug		0.37		0.0122		ABCA1,ABCG1,ANXA1,ANXA3,ARHGEF2,CASP3,CCN1,COTL1,CYBB,EDN1,ITGB4,NFKBIA,SLC2A4,SPP1,VIM
ibuprofen		chemical drug		0.372		0.000119	268 (15)	CYBB,EPAS1,MAGI1,NGFR,PLIN2,PPARG,RAC3,SLC2A1
pyrrolidine dithiocarbamate		chemical reagent		0.376		0.0183		ABCA1,ANXA1,BDKRB1,COL1A1,CXCL5,NFKBIA,PPARG,SLC2A1,SLC2A4
IKBKG		kinase		0.378		0.000533	289 (12)	CSF1,EPAS1,FOXF2,GCH1,GM2A,IL1A,IL1RN,KCNH2,NFKBIA,PPARG,SEMA3C,TMEM176B,TNFAIP2,TRPC1
miR-17-5p (and other miRNAs w/seed AAAGUGC)		mature microRNA		0.382		0.00858	13 (2)	BAMBI,E2F2,NCOA3,PPARG,RUNX1,RUNX2,VIM
LPL		enzyme		0.384		2.21e-05	268 (18)	CASP3,CSF1,FOXO3,PDK4,PPARG,PRKAA2,SLC2A1,SLC2A4,THBS1,UCP2
BMPR1A		kinase		0.389		0.000639	286 (20)	COL2A1,CSPG4,EN1,ID1,ID3,NKX2-5,SOX6
plicamycin		chemical drug		0.39		0.000684	213 (13)	ABCA1,AHR,COL1A1,COL1A2,FOXO3,GFRA2,GJB2,ID1,MAPK11,NGFR,RASL11B,SEMA7A
Immunoglobulin		complex		0.394		0.000753	319 (17)	ADM,BLVRB,CAPG,CHST2,CSF1,CXCL5,DSP,DYSF,ENO3,FAIM,FBP1,FKBP5,FN1,FOXO3,G6PC3,GMPR,GPR83,HCK,HEY1,HSD11B2,IDH2,IL1A,IL1RN,IL33,MDH1,MEF2C,NFIL3,NFKBIA,PDK3,PDK4,PDLIM4,PLIN4,RAB31,SDC1,SERPINB1,SLC2A1,SPP1,TGFBR3,TNFSF13,TRAF1,WLS,ZFYVE21
INS		other		0.412		0.037		ADM,ANO1,CCN1,EDN1,PLIN2,PPARG,RASL12,SLC2A1,SLC2A4,UGCG,VLDLR
STAT6		transcription regulator		0.427		0.0021	300 (17)	ABLIM1,ANO1,ANXA1,CEL,COL1A1,COL1A2,CYBB,FKBP5,GNA14,HCK,IFNAR2,IL1A,IL1RN,IL33,ITGB7,LIF,MMP28,NCOA3,NFIL3,NFKBIA,PDK4,PLCD1,POU2AF1,PREX1,SERPINF1,TMEM176B,VIM,ZNF608
MYOD1		transcription regulator		0.43		0.00207	287 (20)	ADCY7,ANKRD2,DYSF,E2F2,ENO3,FNDC5,HDAC11,HSPB8,ITGA7,KLF6,LIF,MEF2C,MYO5B,Ppfia4,RUNX1,SLC2A1,SLC2A4,TGFBR3,TNNC1
MAPK14		kinase		0.437		0.0233		ABCA1,CCNA2,COL1A1,FN1,KITLG,LEF1,MAPK11,MEF2C,NGFR,PPARGC1B,SPP1,TAGLN,VEGFC
cerivastatin		chemical drug		0.44		0.00695	276 (20)	COL1A1,FN1,GCH1,ITGB4,NET1,PPARG,TGFBR3,TMSB10/TMSB4X
GATA4	0.62	transcription regulator		0.442		0.0081	73 (4)	CASQ2,COL1A1,COL1A2,EDN1,GATA4,HSD3B2,IRF6,MEF2C,NKX2-5,SPP1,TAGLN,TGFBI,TNNC1,VIM,ZIC2
PRKG1		kinase		0.447		0.000932	292 (21)	COL1A1,FN1,ID1,PPARG,TAGLN,THBS1
SS18		transcription regulator		0.447	bias	0.00943		CRLF1,GCH1,NGFR,TENT5C,TLE3
RHO		G-protein coupled receptor		0.447		0.0252		CASP3,COL1A2,DPYSL3,KCNB1,MEF2C,TRPC1
sodium arsenite		chemical drug		0.447		0.0271		ABCB6,EPAS1,FTH1,LITAF,PPARG,SLC2A4
FUS-DDIT3		fusion gene/product		0.447		0.00837		AMIGO2,ASNS,CAMK2N1,FN1,VIM
stearic acid		chemical - endogenous mammalian		0.447		0.00366	163 (9)	EDN1,NFKBIA,PLIN2,PPARGC1B,SLC2A4
DCN		other		0.448		0.0135		BGN,CASP3,COL1A2,ITGB1,SDC1,THBS1
VDR		transcription regulator		0.456		0.00667	284 (17)	ARHGEF3,COL1A1,CSF1,EDN1,ID1,IL1A,IL1RN,ITGB7,MAD2L1,MAGI1,PHEX,PLIN2,PPARG,SPP1,UCP2,VCL,ZYX
EWSR1-FLI1		fusion gene/product		0.468		6.09e-06		ADM,CCN1,COL5A2,EDN1,ID1,LIMCH1,MAP2,RHOBTB1,SULF1,SYNPO2,TAGLN,THBS1,TRAPPC1
anisomycin		chemical - endogenous non-mammalian		0.474		0.0147		AHR,CYBB,CYP1A1,SDC1,SKIL,SPP1
KDM8		enzyme		0.478		0.017		ENO3,FBP1,ID1,IDH2,PDK4,SLC2A1,WNT5A
selumetinib		chemical drug		0.48		0.0202		FOXO3,MITF,RUNX2,SLC2A1
epigallocatechin-gallate		chemical drug		0.482		0.00082	292 (17)	AHR,CASP3,CCN1,COL18A1,CXCL5,EDN1,FN1,FOXO3,GJB2,HMGB1,IL1A,NFKBIA,PTN,SLC2A4,SNAI2,TACSTD2,TRAF1,VEGFC,VIM
P38 MAPK		group		0.484		5.67e-05	322 (19)	ABCA1,ANXA5,BGN,CYBB,CYP1A1,EDN1,FLNA,FN1,HOMER1,ID3,IL1A,IL1RN,IRF6,ITGB4,KCNB1,MEF2C,MITF,NGFR,NKX2-5,PPARG,RUNX1,RUNX2,SPP1,THBS1,TJP2,TNFRSF1A,TNNC1,VEGFC,VLDLR,WNT5A
EOMES		transcription regulator		0.493		0.0461		ADM,ANXA1,HOXA10,LHX1,MXRA5,PREX1,TGFBI,ZIC2
RUNX1	-0.824	transcription regulator		0.511		0.00308	276 (16)	CSF1,EPAS1,FHDC1,ITGB1,LMO4,MAD2L1,MYBBP1A,NFIL3,NR2F2,PLXND1,POU6F1,RUNX1,RUNX2,SOX6,SPP1,UGCG,UNC5B,ZFPM1
eplerenone		chemical drug		0.522		0.0011	268 (11)	COL1A1,CYBB,EDN1,FN1,PPARG,SPP1
PAX7		transcription regulator		0.526		2.11e-06		ABCA1,AHR,CNTFR,CRLF1,DHX40,GCH1,ID3,PDLIM4,PPARG,PRRX1,SEMA3E,SLC44A1,TOB1
GDF2		growth factor		0.53		2.56e-05	162 (7)	ANKH,ANXA3,COL1A1,EDN1,HSPB8,ID1,ID3,NFKBIA,NGFR,RASL11B,SEMA3C,SERPINF1,SPP1
triptolide		chemical drug		0.535		0.000662	251 (15)	ADM,AHR,AKAP12,CASP3,DPP4,FBLN5,FGF18,HEY1,IL1A,KITLG,LEF1,MMP11,SERPINB9,SMURF2
TET3		enzyme		0.547		0.000127		EPAS1,GATA4,LRP2,NKX2-5,PAX6,PHOSPHO1,SLC43A2
FGF1	1.092	growth factor		0.547		0.00071	276 (19)	AHR,AKR1B1,CCN1,EDN1,EN1,FZD1,PRICKLE1,SERPINB1,SNAI2,SPP1,TEAD4,THBS1,VEGFC
LILRB1		transmembrane receptor		0.555	bias	0.001		ADM,FOXO3,ITGB1,SDC1,TENT5C
sildenafil		chemical drug		0.555		0.00837	236 (7)	CASP3,CYBB,FGF1,TRPC1,VEGFC
3-nitropropionic acid		chemical toxicant		0.555		0.0465		CASP3,DRAM1,FOXO3,NGFR,SLC7A11
dichloroacetic acid		chemical drug		0.555		0.000799	189 (7)	FOXO3,PDK4,SLC2A1,SLC2A3,SLC2A4
PTEN		phosphatase		0.571		6.08e-06	291 (17)	ADM,ANXA1,ATL1,BDKRB1,BTG1,CADM3,COL5A2,CPEB3,EDN1,EN1,EPAS1,FES,FGF1,FN1,FOXO3,FTH1,GPR63,GPR75,GPR83,HOXA10,IDH2,ITGB1,KLF6,MAD2L1,MAN1C1,MDH1,ME1,NFIL3,NGFR,NKX2-5,NR2F2,PAPPA,PIM1,PPARG,PPP2R5A,PREX1,PRKAA2,PTN,PTPRK,RMI1,RUNX1,SDC1,SLC4A11,SNAI2,SPP1,SPRY2,THBS1,TLE2,TWIST2,VEGFC
TCF12		transcription regulator		0.583		0.00504		CD3G,FN1,GJB2,ID3,ITGB7,KLF6,LMO4,NGFR,PPARG,VGF
guanidinopropionic acid		chemical - endogenous non-mammalian		0.592	bias	0.0325		ATP8A1,DMAC2L,PPARG,PPARGC1B,PRKAA2
Growth hormone		group		0.598		0.00542	301 (20)	AKR1B1,COL18A1,COL1A1,COMT,DECR1,FKBP5,FN1,FTH1,GSTA1,ID1,IGFALS,NFKBIA,PDK4,PPARG,SLC2A1,SNAI2,SPP1
POR		enzyme		0.6		0.00674	82 (4)	ABCA1,ACTG1,AHR,ALDH1A2,ANXA5,ASNS,CHMP4C,CYP1A1,ELOVL3,FGF1,HSD17B11,PDK4,PPARG,TMEM176A
MED13		transcription regulator		0.6		0.0255		ARMC4,KITLG,LIF,PPARG,SLC2A4
MAPK1		kinase		0.606		0.000493	300 (18)	AKAP12,CHST2,CRYBG1,EGLN3,EHD1,ENO3,FAM20A,FES,FHL2,FN1,GPR83,GRAMD1B,HOMER1,IL1RN,ITPR2,LIF,MAL2,MITF,MMP28,MVP,NKX2-2,PTPRK,SFRP2,SPP1,SPRY2,TMEM158,TRPC1,VIM
dimethyl sulfoxide		chemical drug		0.611		0.0488		ANXA1,CYP1A1,GATA4,MEF2C,NKX2-5,NR2F2,RUNX2,TNNC1,VLDLR
glutamine		chemical - endogenous mammalian		0.619		0.0164		ASNS,COL1A1,FN1,NFKBIA,NGFR,PYCR1,SNAI2,VIM,WARS1
HDAC1		transcription regulator		0.629		9.3e-06	244 (19)	AKAP12,BAMBI,CAVIN2,CCNA2,COL1A1,COL1A2,COL2A1,COMMD3-BMI1,DENND2B,E2F2,FN1,ID1,ITGB4,LGR6,MEF2C,NFKBIA,NKX2-5,PPARG,PREX1,RGS10,RUNX2,SNAI2,SPP1,TAGLN,TBX2,Tcam1
GFI1		transcription regulator		0.632		0.0485		CARD6,CSF1,GIMAP4,IL1A,ITGB7,NFKBIA,RASL11B,SESN3,TNFRSF1A,TRAF5
MAX		transcription regulator		0.64		0.044		E2F2,EDN1,FTH1,ID1,KLF6,SLC2A1,SLC2A3
GnRH analog		biologic drug		0.655		0.00263		ARHGAP1,CASP3,CHMP2A,COL6A1,CXCL5,FBLN5,FBXO7,FN1,HEBP2,HSPA2,MAP2,MLF1,NCOA3,NFKBIA,NGFR,PIK3R3,PPP2CB,SLC2A3,SLC7A11,TAGLN3,TPBG,VCL,WSB2
RASSF1		other		0.657		0.0463		AMIGO2,CASP3,CCNA2,LIF,LITAF,SPP1,TMEM158
IL7		cytokine		0.681		9.66e-05	332 (18)	AHR,CASP3,CD3G,COL1A1,CSF1,DPP4,E2F2,FN1,ITGB7,LEF1,LIF,NTN1,PIM1,RUNX2,SLC2A1,SMURF2
platelet activating factor		chemical - endogenous mammalian		0.684		0.0135		FN1,IL1A,NFKBIA,PTAFR,THBS1,VIM
vitamin K3		chemical drug		0.692		0.00568	267 (10)	CASP3,EGLN3,GSTA1,IL1A,KLF6
SP3		transcription regulator		0.694		0.00101	262 (13)	ABCA1,AKAP12,ASNS,CDKN2C,COL1A1,COL1A2,COL2A1,HSD11B2,IL1A,ITGB5,NPTXR,PREX1,SERPINH1,SLC2A3,TAGLN,TGFBR3,TNNC1,VIM
Nfat (family)		group		0.707		0.0348		CCN1,CYBB,DAAM1,DLG4,FGF18,ITPR2,KLF6,TRAF1
1810019D21Rik		other		0.707		0.0013		BDKRB2,COL6A1,COL6A2,EDN1,KCNH2,SLC4A11,SLC7A11,SNAI2
CLOCK		transcription regulator		0.707		0.00704		ARNT2,CTPS2,FGF1,FKBP5,GIMAP4,ID1,ITM2C,MAPK4,NFIL3,PER2,POU6F1,PTAFR,PTPN14,RAP2B,THBS1,WNK1,WWC3,ZZZ3
4-hydroxytamoxifen		chemical drug		0.711		0.0074	300 (15)	ANGPTL2,CCN1,CHST2,CYP1A1,DECR1,EDN1,FOXA1,GM2A,NCOA3,NFKBIA,PDK4,SERPINB9,SLC2A1,SNAI2
Ro31-8220		chemical - kinase inhibitor		0.714		0.0234		COL1A1,COL1A2,FN1,ITGB1,TRAF1
NGF		growth factor		0.717		0.0446		ADM,BAMBI,DLG4,E2F2,EGLN3,EPAS1,GCH1,ID1,MAP2,NGFR,PPARG,SORT1,VGF,WNT5A
BMPR1B		kinase		0.728		0.000356	255 (20)	COL2A1,ID1,ID3,PPARG,RUNX2,SOX6
RARA		ligand-dependent nuclear receptor		0.728		0.0149		ABCA1,ABLIM1,ALDH1A2,ARHGAP1,ARNT2,CCNA2,CXCL5,GATA4,HOXA10,IL1A,IRF6,MAD2L1,MMP11,NCOA3,NR2F1,NTN1,RUNX1,SHROOM1,SLC7A11,SMURF2,SPP1,TAPBP
zymosan		chemical - endogenous non-mammalian		0.73		0.0423		ARNT2,CSF1,CST3,IL1A,LIF,PPARGC1B
fulvestrant		chemical drug		0.735		0.0254		ASNS,CCN1,CCNA2,CDKN2C,COMT,CRYZ,CSF1,GJB2,ID1,ITGB1,NCOA3,NGFR,PPARG,SERPINB9,SNAI2,TGFBR3,TUBA4A
HSF1		transcription regulator		0.755		0.0029		CCNA2,CHD3,COL18A1,COL6A2,DNAJA4,FGF1,HMGB1,ITGB5,LIF,LSM2,MITF,PPARG,SEMA3C,SERPINH1,SLIT3,SNAI2,SNCAIP
APP		other		0.756		0.00102	295 (17)	ABCA1,ABCG1,ACTG1,AK1,ALDOC,ANXA5,CASP3,CFL2,COL18A1,CRLF1,CSF1,CXCL5,CYBB,DLG4,EDN1,EN1,EPAS1,FLNA,FN1,FOXO3,FTH1,FZD1,H2AJ,HDAC11,HEY1,HMGB1,HOMER1,IL1A,KCNB1,KMT2A,LEF1,LIF,LMO4,MAGI1,MAP2,MASTL,MEF2C,NCDN,NCOA3,NGFR,PAX6,POU2AF1,PPARG,RUNX1T1,SCG5,SERPINF1,SLC7A11,SLIT2,TAGLN,TENM1,TNFAIP2,TPPP,TUBA4A,WNK1
Focal adhesion kinase		group		0.762		0.0227		DSP,NKX2-2,PRRX1,TAGLN
CL 316243		chemical drug		0.762		0.00896	103 (6)	PDK4,SLC2A1,SLC2A4,UCP2
SB-431542		chemical reagent		0.772		0.000482	275 (21)	BGN,COL1A1,CYP1A1,FN1,GJB2,GJB6,ID1,ID3,IL1RAP,PAX6,PTPRK,RUNX2,SPP1
ADRB		group		0.777		0.0151		ANXA5,ARHGEF3,CASP3,CAVIN2,CCNA2,GATA4,NFKBIA,SLC7A11,SLC9A3R2,SLCO4A1,TRAF1
KLF2		transcription regulator		0.777		1.18e-05	257 (17)	ADM,EDN1,EPAS1,GATA4,ID1,ID3,ITGB1,ITGB4,ITGB5,ITGB7,KITLG,MVP,NFKBIA,PLOD2,PPARG,RUNX2,SERPINB9,SLC2A1,SMURF2,THBS1
miR-133a-3p (and other miRNAs w/seed UUGGUCC)		mature microRNA		0.784	bias	0.0202		KCNH2,PTPRK,RUNX2,SLC2A4
PRKAA1		kinase		0.799		2.82e-08	237 (12)	BTG1,CAMKK1,DOCK4,EGLN3,FKBP5,FN1,FOXO3,GJB2,GSTA1,HSD3B2,ITGB5,LITAF,LMO4,MAP2,NAP1L5,NFIB,NFKBIA,PRKAA2,SERPINI1,TTYH1,ZDHHC9,ZYX
mir-8		microRNA		0.807		0.000701	253 (17)	CFL2,COMMD3-BMI1,FN1,FOXF2,FTH1,GATA4,HMGB1,ITGB1,KITLG,MAPK12,MPRIP,PTPN14,RHPN2,SNAI2,SPRY2,TOB1,VIM
Go 6976		chemical - kinase inhibitor		0.808		0.031		ABCA1,CYBB,FN1,ITGB1,NFKBIA,TRAF1
FOXO3	0.45	transcription regulator		0.811		0.0455		AHR,ANXA1,ANXA3,BTG1,CCN1,ERG,FN1,FOXO3,MEF2C,NFKBIA,NTN4,PRKAA2,RUNX2,SERPINB1,SESN3,SLIT2,TNFRSF1A,UCP2,VIM
losartan potassium		chemical drug		0.816		0.00324	291 (16)	CASP3,COL1A1,CST3,CYBB,EDN1,FN1,ITGB5,ITPR2,MAP2,SPP1,UCP2
pyridaben		chemical toxicant		0.816		0.0147		AMN,LAMC2,NFIB,PRR7,STON2,TRPM3
TIMP3		other		0.816		0.0103		BAMBI,LAMC2,SKIL,TGFBR3,THBS1,VIM
clopidogrel		chemical drug		0.816		0.0423		ASNS,COL1A1,INAVA,LGR6,NR2F1,STC2
genistein		chemical drug		0.819		0.0249		ABCB9,ACP3,ADM,BDKRB1,CASP3,CHPF,COL1A1,CYP1A1,GALC,GJB2,GM2A,HOXA10,ID1,MAL2,PIM1,PPARG,PTAFR,RUNX2,SLC4A4,SORT1,SPP1,TAGLN,WNT5A
IKBKB		kinase		0.827		0.0198		ABCA1,CCNA2,CSF1,CXCL5,EDN1,FOXF2,FOXO3,GCH1,GM2A,IL1A,IL1RN,ITGB5,NFKBIA,POU2AF1,SEMA3C,TMEM176B,TNFAIP2,TRPC1
PI3K (complex)		complex		0.834		0.000667	322 (16)	ABCA1,CASP3,COL1A1,CYBB,FBLN5,FN1,GSTA1,HAS3,IL1RN,IL33,ITGB1,LEF1,MAP2,MEF2C,MITF,NFKBIA,PIM1,SKIL,SLC12A6,SPP1,TAGLN,THBS1,UGCG
cycloheximide		chemical reagent		0.835		0.00326	299 (16)	ADM,AHR,BDKRB1,CCN1,COL1A1,COL2A1,CSF1,CYP1A1,EDN1,ERG,FN1,IL1A,IL1RN,ITGB5,MMP11,NFKBIA,PPARG,RUNX2,SLC2A1,SPP1,THBS1,TNFAIP2,TOB1,TRAF1,TRPC1
hemin		chemical - endogenous mammalian		0.845		0.00556	313 (17)	ABCB6,CRYZ,CYBB,FN1,FTH1,HDAC9,IL33,SLC2A4,SPP1
FBN1		other		0.849		0.00642	282 (16)	CCN1,COL1A2,PPARG,RUNX2
propofol		chemical drug		0.849		0.00308	202 (7)	ANXA1,CASP3,CYBB,HMGB1,NET1,THBS1
CST5		other		0.858		1.24e-06		ABLIM1,AKAP12,ANK3,ANXA3,ANXA5,ARHGEF2,ATP8B1,CHD3,DECR1,DOCK9,DSP,ESRP1,FRAS1,ID3,IGSF9,LIMD2,MAL2,MEF2C,MVP,MYO5B,NR2F1,NT5DC3,PPP2R5A,RUNX1,RUNX2,SLC7A11,SLC9A3R2,VIM
EGFR		kinase		0.859		2.24e-07	350 (20)	Actn3,ANXA1,B3GNT5,BTG1,CASP3,CCNA2,CLPTM1,COL1A1,COL5A2,COL6A1,COL6A2,CST3,CXCL5,DSG2,E2F2,GALNT10,HSD11B2,ID1,IL33,ITGB5,LAMC2,LEF1,LGR6,NFIB,NFKBIA,OSMR,RUNX1,RUNX2,SDC1,SEMA7A,SLC2A1,SLC2A3,SLC7A11,SLCO4A1,SNAI2,SPRY2,TACSTD2,THBS1,TUBA4A,UNC5B,VCL,VIM,WNT10B
cholesterol		chemical - endogenous mammalian		0.861		0.00269	322 (21)	ABCA1,ABCG1,C15orf48,CNN1,COL1A1,CSF1,CYBB,FN1,IL1A,IL1RN,KITLG,MAP2,ME1,MITF,PPARG,PPARGC1B,SLC2A4,THBS1
CRH		cytokine		0.863		0.0331		BDKRB2,CCNA2,EDN1,IL1RN,SLC2A1,SLC2A3
WNT11		other		0.865		0.0227		GATA4,NKX2-5,PHEX,TNNC1
XDH		enzyme		0.867		4.58e-05	237 (18)	ABCA1,ABCG1,CYBB,ID3,PPARG,SLC2A1,SPP1,VIM
chenodeoxycholic acid		chemical - endogenous mammalian		0.87		0.015		ABCA1,ABCG1,COL1A1,FBP1,IL1A,LRP2,PDK4,SDC1
lenalidomide		chemical drug		0.872		0.00913	190 (8)	ACTG1,ANTXR1,CDKN2C,DOCK4,FLNA,FN1,LEF1,MAN1C1,MAP2,NEK6,NFIB,PLOD2,PTPRM,SIPA1L2,SPRYD7,VIM,WNT10B
fenofibrate		chemical drug		0.881		0.0191		ALDH1A2,ASNS,CD200,COL1A1,DECR1,EDN1,FBP1,HDGFL3,MAN1A1,MITF,PDK4,PIK3R3,PRSS2,PTAFR,SLC2A4,UCP2,VLDLR
SOX2		transcription regulator		0.884		0.000172	155 (11)	AHR,COL1A1,COMMD3-BMI1,DLX1,DSP,EN1,FA2H,GATA4,HEY1,ID3,INAVA,IRF6,IRX3,ITPR2,KITLG,KLF6,LEF1,LHX1,MEF2C,NIPAL4,NKX2-2,PARVB,PAX6,PIK3R3,PPARG,SLC44A1,SOX6,TSPAN15,TWIST2,VEGFC,VIM,WLS,WNT5A,ZIC2
SIRT1		transcription regulator		0.891		0.00589	305 (22)	ABCA1,ABCG1,ANO1,ARNT2,CDKN2C,CYP1A1,EPAS1,FN1,FOXO3,GATA4,GATA5,GRIP1,HCK,ID1,IDH2,MEF2C,MYL6B,PDK4,PRKCI,PTN,RUNX2,SFRP2,SLC7A11,SSBP3,TACSTD2,UCP2
ESR1		ligand-dependent nuclear receptor		0.898		4.82e-07	319 (19)	ABCB9,ABLIM1,ACTR2,AK1,ANGPTL2,ANK3,ANXA3,AP1S3,ARHGAP1,ARHGAP18,ARHGEF11,ARHGEF2,C1QTNF5,CASQ2,CCN1,CCNA2,CDC42BPA,CFL2,CHST2,CNN1,COL5A2,COMT,COTL1,CYP1A1,DECR1,DOCK4,DSG2,EDN1,FLNA,FOXA1,GEM,GJB2,GM2A,GOSR1,GULP1,HDAC11,HDGFL3,HEY1,HSD3B2,HSPA2,ID1,IL1A,MAD2L1,MAGI1,MAN1A1,MAP2,MAPK11,MAPK12,NCOA3,NFIB,NFKBIA,NGFR,NPR3,PCDHB14,PDK4,PLIN2,PLOD2,PPARG,PRKCI,PYCR1,RAB31,RUNX2,SCN1B,SEMA3C,SERPINB…
FSH		complex		0.899		0.00197	334 (23)	ACP3,ACTR2,ADCY7,ADM,AHR,AKAP12,ARHGAP1,COL15A1,COL18A1,FKBP5,GATA4,GEM,HSD3B2,ID1,IL1RN,ITGB5,KITLG,RAB31,SLC2A1,STK17A,TGFBR3,THBS1,TOB1,TPM2,VCL,VEGFC,VGF
mir-24		microRNA		0.905		0.0173		AHR,FAF1,FN1,NET1,SNAI2,SPRY2
thapsigargin		chemical toxicant		0.92		0.0312		ASNS,COL1A1,COL2A1,EDN1,FN1,MEF2C,MLF1,NCOA3,NFIL3,NFKBIA,SERPINI1,THBS1,VCL
CRHR1		G-protein coupled receptor		0.927		0.0044		EDN1,HSD11B2,SLC2A1,SLC2A3
KLF3		transcription regulator		0.943		0.0373		ACOT11,ANXA5,ARHGEF3,CAPG,E2F2,GCNT1,GIMAP1-GIMAP5,HDAC11,ITGB7,KBTBD2,MAPK12,PTPN14,RSRC1,SDC1,SERPINH1,TRAPPC1,UGCG,VIM,ZFYVE21
MEOX2		transcription regulator		0.956		0.0027	113 (7)	EDN1,ID1,ID3,ITGB5,TRAF1,VEGFC
TSH		complex		0.97		0.0101		FTH1,FZD1,GCH1,IL1RN,SLC2A1,SLC2A4,WNT5A
DNMT3B		enzyme		0.971		7.13e-06		CASQ2,EMILIN2,FOXA1,FOXF2,GATA4,GATA5,HDAC9,ITPR2,MAPK4,MYL6B,PAX6,PRKAR1B,PTN,RCAN2,SAT2,SERPINB9,SFRP2,SLC7A11,TNNC1,WNT10B
parthenolide		chemical drug		0.975		0.0487		LEF1,LIF,MITF,PDK4
MYOCD		transcription regulator		0.976		0.000103		CASP3,CASQ2,CNN1,COL1A1,COL1A2,COL2A1,FN1,GATA4,LMOD1,MEF2C,TAGLN,TNNC1
MITF	1.566	transcription regulator		0.98		0.00133	165 (7)	COL1A1,COL2A1,CRYBG1,ESRP1,FN1,GM2A,GMPR,MDH1,MICAL1,MITF,NGFR,PAX6,PPM1H,RMI1,SDC1,SEMA3C,SERPINF1,SORT1,SOX6,TBX2
CDK19		kinase		1		0.0255		ALDOC,DRAM1,IL1A,ITGB4,LIF,RAP2B,SDC1,SLC7A11
CTR9		other		1		0.00896		CYP1A1,EPAS1,RAB31,SDC1
ARHGDIG	-1.735	other		1	bias	0.00358		ANXA1,COL5A2,EDN1,PLCD1
ASXL1		transcription regulator		1		0.00396	146 (7)	HOXA10,HOXA6,PPARG,PPARGC1B,RARRES2,SLC2A4
ADAMTS12		peptidase		1	bias	0.0139		ALDH1A3,IL33,TAGLN,TNFAIP2
GAPDH		enzyme		1		0.0412		GEM,SLC38A2,SPP1,WARS1
THZ2		chemical - kinase inhibitor		1		0.0104		FHL2,LIF,RUNX2,SLC2A1
PD 169316		chemical - kinase inhibitor		1		0.00642	160 (12)	ABCA1,FN1,PPARGC1B,VIM
amiodarone		chemical drug		1		0.00943	129 (7)	CYP1A1,ME1,PPARG,SLC2A3,TAGLN
cilostazol		chemical drug		1		0.0487		ABCA1,ABCG1,GCH1,MITF
EGLN		group		1.02		0.0356		ADM,ADM2,ALDOC,ANKRD2,DHX40,EGLN3,FAM117B,PDK3,RAB20,STC2,VLDLR
cinnamaldehyde		chemical toxicant		1.026		0.017		FTH1,PDK4,PPARG,SLC2A1,SLC2A4,SLC35D2,SLC7A11,TGFB1I1
25-hydroxycholesterol		chemical reagent		1.06		0.031		ABCA1,ABCG1,ASNS,NFKBIA,PIK3R3,VLDLR
TFRC		transporter		1.066		0.00125		CASP3,CCNA2,COL1A1,FTH1,GPX7,ME1,PPARG,PTN,SLC2A1,STC2
HDAC2		transcription regulator		1.066		0.00624	180 (7)	CAVIN2,COL11A1,COL1A2,COL2A1,COMMD3-BMI1,CYBB,IL1A,LGR6,NFKBIA,PREX1,TAGLN,Tcam1
DDIT3		transcription regulator		1.066		0.0112		ASNS,CAMK2N1,DDR2,DOCK4,FN1,MLF1,PPARG,SNAI2,VIM,WARS1
CTBP1		enzyme		1.067		0.0449		COL1A2,FKBP5,SPRY2,THBS1
Y 27632		chemical drug		1.078		0.00594	261 (23)	ACTG1,CCN1,COL2A1,PPARG,SOX6,TAGLN,THBS1,VIM
MEF2C	1.642	transcription regulator		1.081		0.00118	252 (14)	CASQ2,COL1A1,COL1A2,COL2A1,GATA4,HDAC9,MEF2C,MYOZ2,RUNX2,SFRP2,SLC2A4,TNNC1,VIM
RBM5		other		1.082		0.00114		ANXA1,FAF1,NCOA3,PIM1,SERPINH1,TRAF1,UCP2
LEPR		transmembrane receptor		1.086		0.015		ABCG1,ANXA5,BTG1,COL1A1,EDN1,FN1,GATA4,IL1RN,LIF,PPARG,SLC2A4,UCP2,VGF
H89		chemical - kinase inhibitor		1.087		0.00996	315 (21)	ABCA1,ANXA1,COL2A1,HSD11B2,ITPR2,MITF,NFIL3,NFKBIA,POU2AF1,RUNX1,SDC1,UCP2
sunitinib		chemical drug		1.091		0.00788	153 (7)	COL6A1,CYP1A1,FN1,ITGB1,ITGB5,RUNX1,TGFBI
CCL11		cytokine		1.094		0.0188		CXCL5,DPP4,FGF1,ITGB1,ORMDL3,VEGFC
SMPD1		enzyme		1.095		0.0405		ACKR1,COL1A1,SLIT2,TNFRSF1A,UGCG
mir-133		microRNA		1.1		0.00356	176 (7)	CNN1,FN1,ITPR2,KCNH2,PPARG,SLC2A4,TAGLN,TPM4
BDNF		growth factor		1.109		0.000202	299 (23)	ANXA5,CASP3,CASQ2,CCN1,CELF4,CSPG4,CYGB,DPYSL3,FLNA,HOMER1,HSPA2,NCDN,NGFR,PER2,PRKAR1B,SEMA3E,SERPINH1,SFRP2,SPP1,SPRY2,TAGLN,THBS1,TMEM45A,VGF,VIM,ZFPM1
miR-27a-3p (and other miRNAs w/seed UCACAGU)		mature microRNA		1.109	bias	0.00308		EPHB4,MEF2C,PPARG,RUNX1,SPRY2,ZBTB10
vitamin E		chemical drug		1.109		0.0109		COL2A1,IL1A,KLF6,NFIL3,SPP1,TNFRSF1A,UCP2
CCN5		growth factor		1.129		9.87e-05	232 (15)	DSP,FN1,FOXA1,LAMC2,PPARG,SLC2A4,SNAI2,TGFBR3,VIM
Ni2+		chemical reagent		1.131	bias	0.0104		ASNS,CSF1,CXCL5,IL1A
Rhox5		transcription regulator		1.131		0.0253		IFNAR2,PPARG,TMEM176A,TMEM176B
indole-3-carbinol		chemical drug		1.131		0.0376		ANXA1,CRYZ,SPP1,TRAF1
TAC1		other		1.134		0.0418		CASP3,CCN1,IL1A,IL1RN,KITLG,SERPINI1,ZFPM1
maneb		chemical toxicant		1.134		0.00788		AMN,CYP1A1,LAMC2,NFIB,PRR7,STON2,TRPM3
estrogen receptor		group		1.144		9.05e-06	348 (19)	ABCA1,ABCG1,ANXA1,CAPG,COL6A1,COL6A2,COL9A2,CYP1A1,DSP,EDN1,FGF1,FN1,HOXC10,IL1A,ITGB1,LAMC2,LOXL2,MAN1A1,MAPK12,PCDHB14,TGFBR3,VEGFC,VIM,WNT5A
curcumin		chemical drug		1.152		0.000859	322 (18)	ABCA1,ABCG1,CASP3,COL1A1,COL1A2,CYP1A1,DLG4,EDN1,FTH1,HMGB1,ITGB4,KCNB1,MARCKSL1,NFKBIA,PIM1,PPARG,PTN,RUNX2,SERPINB1,SLC2A4,TNFRSF1A,TOB1,TRAF1,UCP2,VIM,WNT10B
NR4A3		ligand-dependent nuclear receptor		1.153		0.000101	151 (9)	COL1A1,COL6A1,COL6A2,ENO3,FBP1,HSD3B2,LHX1,MEF2C,PPARGC1B,UCP2
MACROH2A1		other		1.155		8.06e-06		ABCA1,ALDH1A3,CDKN2C,EDN1,FGF1,FN1,ID1,IFNAR2,PPARG,SLC2A1,SLC2A4,TJP2,TNFSF12
raloxifene		chemical drug		1.155		0.0232		ANXA3,CSF1,IDH2,INPP5J,IRF6,ITGB1,KLF6,LITAF,NCOA3,SLIT2,SPP1,TUBA4A
IL33	2.815	cytokine		1.165		0.0018	269 (16)	ABCA1,ABCG1,ALDH1A3,EHD1,EPAS1,FBXL21P,GIMAP1-GIMAP5,HCK,IL1A,ITGB4,NFKBIA,PLIN2,PTPRK,SKIL,SLC7A11,TNFAIP2,TPBG,TRAF1,VEGFC
crizotinib		chemical drug		1.165		0.0202		COL5A2,MITF,OSMR,VIM
ETV6-RUNX1		fusion gene/product		1.179		0.00146		ABCG1,ABLIM1,ADCY7,ADM,ANO1,ARHGAP18,ARHGEF11,CYBB,FTH1,GCH1,GIMAP4,GMPR,IFNAR2,IL15RA,IRX3,ITGB1,ITM2C,KLF6,MAD2L1,NEK6,PIM1,SPP1,TNFSF13
ALDH1A2	1.231	enzyme		1.211		1.47e-05	256 (11)	ALDH1A3,BGN,CCN1,COL1A2,CSF1,NKX2-5,SPP1,TGFBI
NR4A2		ligand-dependent nuclear receptor		1.228		0.000716		ADM,ALDH1A2,COL1A1,COL6A1,COL6A2,HSD3B2,KITLG,PRKAA2,SESN3,SLC2A4
TCF3		transcription regulator		1.229		0.0104		CASP3,CCNA2,CD3G,CDKN2C,COL1A1,GIMAP4,GM2A,ID3,ITGB7,KLF6,LEF1,LMO4,MAD2L1,MEF2C,NFIL3,PLAC8,PLCG2,POU2AF1,PPARG,SERPINB1,TENT5C,TRAF5,VSIR
miR-124-3p (and other miRNAs w/seed AAGGCAC)		mature microRNA		1.242	bias	0.0446		AHR,DRAM1,FA2H,HEBP2,ITGB1,LIMCH1,LITAF,NEK6,OAF,SMCO4,SNAI2,TJP2,TSPAN15,TWIST2
SFRP1		transmembrane receptor		1.248		0.000715	273 (20)	CASP3,COL1A1,ERG,FN1,RUNX2,SLC2A4,TTYH1,VIM
RUNX3		transcription regulator		1.249		9.57e-07	150 (12)	CCN1,COMMD3-BMI1,FLNA,ITGB5,KHDRBS3,NAP1L5,PAPPA,RHOBTB1,RHOBTB3,RUNX1,SCARA3,SLIT2,SNAI2,SPP1,STC2,TPM2,UGCG,VIM
AMPK		complex		1.264		0.00449	285 (16)	CYBB,FOXO3,IL1RN,KCNB1,LITAF,PPARG,RUNX2,SLC2A1,SLC2A4,UCP2,VIM
benzo(a)pyrene		chemical toxicant		1.268		0.00137	320 (21)	ABCB6,AGTPBP1,AHR,ANXA1,ARHGEF6,CASP3,CCN1,COMT,CYP1A1,FZD1,GNA14,GSTA1,IL1RAP,MAD2L1,ME1,SNAI2,THBS1,TNFAIP2
HEY1	-0.597	transcription regulator		1.289		0.00152	106 (7)	CNN1,GATA4,NR2F2,TAGLN,TBX2
INHA		growth factor		1.3		0.0383		CCN1,CNN1,COL1A2,COL6A1,EMILIN2,HSD17B11,KITLG,SMARCA1
LIPE		enzyme		1.3		4.71e-05	138 (10)	ABCA1,Actn3,ANKRD2,COL1A1,COL1A2,EDN1,FKBP5,KITLG,MEF2C,NET1,PDK4,PLIN2,PPARG,RUNX2,SLC2A4
mir-122		microRNA		1.304		0.0203		ADGRB2,ARHGAP1,FBLIM1,GALNT10,GNPDA1,PTPN14,VIM,WARS1
TAF4		transcription regulator		1.309		0.00244		E2F2,GJB2,IL1RN,OLFML3,PTN,RUNX1,SFRP2,SPP1,THBS1,VEGFC
ESR2		ligand-dependent nuclear receptor		1.313		4.46e-06	340 (18)	ABCA1,ABLIM1,AKAP12,ANGPTL2,ARNT2,ARRDC4,BAMBI,CADM3,CCNA2,CDC42BPA,CHST2,CLIC5,CNN1,COL11A1,COL1A1,COL1A2,CRYZ,EDN1,FN1,FOXA1,FOXO3,GM2A,HSPA2,IL1A,ITGB1,LIMCH1,LRATD1,MAPK4,NFKBIA,NID2,NKX2-2,PDK4,PLIN2,PYCR1,RUNX2,SERTAD4,SNAI2,SPP1,STON1,TEAD4,VIM
HDAC5		transcription regulator		1.342		0.0252		KLF6,MEF2C,PPARG,RUNX2,SLC2A4,TAGLN,TNFRSF1A
CCNH		transcription regulator		1.342		0.000485	57 (6)	COMMD3-BMI1,FOXA1,GATA4,MKX,UCP2
EZH2		transcription regulator		1.367		7.83e-08	293 (13)	ARHGAP1,C15orf48,COL1A1,COL1A2,EPAS1,FKBP5,FOXA1,FOXF2,FOXO3,FZD1,GATA4,GATA5,HOXA10,HOXA6,HOXC12,HSD11B2,LAMC2,MAL2,MYL6B,NFKBIA,NGFR,NKD2,NKX2-2,PAX6,PER2,PHEX,PPARG,PPP2CB,PRICKLE1,PTN,RAC3,RUNX1,RUNX2,SFRP2,SLC7A11,SULF1,TSPAN7,WNT10B
MYCN		transcription regulator		1.374		0.000905	279 (19)	ABCA1,ABCB9,ACTG1,COL18A1,COL1A1,COL5A2,COMMD3-BMI1,DPYSL3,E2F2,FKBP9,FN1,GATA4,ITGB1,NGFR,SLC2A1,SLC38A2,SLIT3,TAGLN,TM6SF1,TNFRSF1A,VIM,ZYX
PAX5		transcription regulator		1.387		0.0173		FN1,POU2AF1,SDC1,SLC2A1,SLC2A3,VIM
mir-183		microRNA		1.398		0.00222	82 (6)	COMMD3-BMI1,FN1,FOXF2,ITGB1,VIM
androgen		chemical drug		1.4		0.0214		FES,FLNA,FOXO3,NFKBIA,PIM1,PTPRK,RUNX1,RUNX2,SDC1,SFRP2,VEGFC,WNT5A
IL1RN	1.455	cytokine		1.447		0.0488		BDKRB1,CXCL5,GSDMD,HDAC9,IL1A,KLF6,LIF,SPP1,VEGFC
Laminin (complex)		complex		1.491		0.00086	313 (22)	COL1A1,FN1,ITGB1,RUNX2,SNAI2,VIM,WNT5A
halofuginone		chemical drug		1.491		0.000123	253 (12)	AKAP12,BGN,CD200,CDH17,COL1A1,COL1A2,CYGB,FBLN5,IL33,ITGA7,PTGFRN,SCN1B,SPP1,TAGLN,TAGLN3,WNT5A
CDKN2A		transcription regulator		1.515		0.0252		AK1,CAPG,CASP3,CCNA2,CDKN2C,E2F2,FHL2,FOXA1,GFRA2,IL1A,ITGB5,LEF1,MAD2L1,POU2AF1,RMI1,TNFRSF1A,TOB1,VIM
HEY2		transcription regulator		1.519		0.0011	107 (7)	CNN1,GATA4,NKX2-5,NR2F2,TAGLN,TBX2
pioglitazone		chemical drug		1.531		0.000181	285 (18)	ABCA1,ABCG1,CASP3,EPAS1,FBP1,FN1,GSTA1,HSD3B2,IL1RN,PLIN2,PPARG,PPARGC1B,SLC2A1,SLC2A4,TNFRSF1A,UCP2,VLDLR
EGLN1		enzyme		1.543		0.0101		ADM,COL2A1,EDN1,EGLN3,EPAS1,IL1A,SLC2A1
AHR	0.812	ligand-dependent nuclear receptor		1.559		2.23e-07	321 (20)	ABCB6,ADAMTS2,ADM,CAMK2N1,CAMK2N2,CCNA2,CDKN2C,CHST2,COL11A1,COL1A1,COL1A2,COL5A2,COL6A1,CYP1A1,DMXL2,EDN1,EGLN3,EHD1,EMILIN2,FBLN5,FN1,GSTA1,HDAC9,ITGA7,NID2,PPARG,SDC1,SLC2A1,SNAI2,SPP1,TGFBI,THBS1,UGCG,VCL,VEGFC,VIM
CAMP		other		1.584		0.0315		CSF1,CXCL5,IL1A,IL1RAP,IL1RN,SNAI2,TNFAIP2,VEGFC
let-7		microRNA		1.585		0.0172		ANKH,CASP3,CCNA2,COL1A1,COL1A2,CPEB3,DZIP1,E2F2,FN1,GPX7,LEF1,MAD2L1,PNKD,THBS1,VIM
NDRG1		kinase		1.595		0.0106		CASP3,CXCL5,IL1A,SNAI2,VIM
succinic acid		chemical - endogenous mammalian		1.633		0.000536		ANXA3,COL1A1,DPP4,ELOVL3,ID1,MAN1A1
APOE		transporter		1.64		0.00263	312 (19)	ABCA1,ANK3,BGN,CASP3,CCN1,COL18A1,COL1A1,CSF1,CYBB,EDN1,FKBP5,IL1A,IL1RN,MAP2,MYBBP1A,PPARG,PPARGC1B,PPFIBP2,SORBS1,SPP1,TNFRSF1A,UCP2,ZYX
8-bromo-cAMP		chemical reagent		1.645		0.02		ABCA1,ADM,GCH1,HSD3B2,ITPR2,KITLG,NFIL3,SLC2A1,SLC2A4,SPP1,TGFBR3,VEGFC,VLDLR
IgG		complex		1.648		0.00736	343 (19)	ADM,CSF1,DSP,EDN1,EGLN3,FN1,IL1RN,PIM1,SERPINF1,SLC2A3,TACSTD2,TAPBP,THBS1,TOB1,UGCG,VGF
candesartan		chemical drug		1.664		0.0103		ADM,COL1A2,FN1,NPR3,SPP1,TRPC1
TRIB3		kinase		1.673		0.000439	255 (17)	ASNS,ID1,PPARG,PSPH,RUNX2,STC2
beta-carotene		chemical - endogenous mammalian		1.673		0.00447	114 (7)	ALDH1A2,IL1A,ME1,NPR3,PPARG,SLC2A4
metformin		chemical drug		1.686		9.75e-07	294 (18)	ABCA1,ABCG1,AHR,BAMBI,CASP3,ENO3,FN1,FTH1,HSD3B2,IL1RN,ITGB4,NFKBIA,PLIN2,PPARGC1B,RARRES2,RUNX2,SERPINF1,SLC2A1,SLC2A4,SLIT2,SORT1,UCP2
SP600125		chemical - kinase inhibitor		1.731		0.0035	322 (17)	ABCA1,ADM,CASP3,CCN1,COL1A1,CSPG4,CYGB,CYP1A1,DSG2,FGF1,FLRT3,FN1,GATA4,IL1A,ITGB4,ITGB5,NKX2-5,PPARG,SERPINH1,SPP1,THBS1
NOSTRIN		transcription regulator		1.741	bias	0.000932		ANXA5,CASP3,COL18A1,FGF1,FN1,THBS1
miR-199a-5p (and other miRNAs w/seed CCAGUGU)		mature microRNA		1.744		0.0016		BGN,COL1A1,FN1,ID3,ITGB4,LAMC2,TAGLN,TGFB1I1,TGFBR3
LY294002		chemical - kinase inhibitor		1.752		0.000265	325 (18)	ABCA1,ART3,CASP3,CCN1,CCNA2,COL1A1,COL1A2,CST3,CXCL5,EPAS1,FN1,GEM,IL1RN,LAMC2,LIF,LMO4,MAP2,ME1,MEF2C,MITF,NFKBIA,PIM1,PPARG,PTN,RUNX2,SEMA3C,SLC2A1,SLC2A4,SPP1,SPRY2,TAGLN,THBS1,VAMP1,VEGFC,VIM,WNT5A
PD98059		chemical - kinase inhibitor		1.772		1.14e-06	313 (19)	ABCA1,AKAP12,ANXA1,BGN,CASP3,CCNA2,CDC42EP1,COL1A1,COL1A2,CXCL5,CYP1A1,DENND2B,E2F2,EDN1,EPAS1,FKBP5,FN1,FTH1,HSD11B2,ID3,IL1A,IL1RN,ITGB1,ITGB5,MITF,MMP11,OSMR,PIM1,PPARG,PTAFR,RAB20,RUNX1,RUNX2,SDC1,SLC2A1,SLC38A2,SNAI2,SPP1,SPRY2,TAGLN,THBS1,TRAF1,TUBA4A,VEGFC,VIM
etoposide		chemical drug		1.829		0.131		ABCG1,CASP3,COL1A2,FTH1,GPR132,ID1,IL1A,PIK3R3,SLC2A1,SLC2A3,TNFRSF1A
CDKN1A		kinase		1.846		0.19		CASP3,CCN1,CCNA2,E2F2,FN1,ITGB5,LOXL2,MAD2L1,MBNL2,NFKBIA,OSMR,TNFSF13,VIM
SMAD7		transcription regulator		1.874		1.65e-07	182 (15)	ADAMTS2,BGN,CCNA2,CDKN2C,COL1A1,COL1A2,COL2A1,COL6A1,FN1,G6PC3,GATA4,HDAC9,ID1,ID3,ITGA7,NET1,NFKBIA,NID2,TAGLN,TGFBI,TPM2
CBX5		transcription regulator		1.886	bias	5.38e-08		C15orf48,CDH17,CXCL5,FOXA1,GALC,GCNT3,HDGFL3,ITGA7,LEF1,MAL2,PODXL2,PPARG,PPFIBP2,RUNX2,SCG5,SLC2A3,SYTL2,TACSTD2,TGFBI
CIP2A		other		1.89		0.0109		COL15A1,CRLF1,E2F2,ENO3,PDK4,RAB31,TUBA4A
PPARGC1B	0.712	transcription regulator		1.89		0.00463	125 (9)	ABCA1,EGLN3,MITF,PDK4,PHOSPHO1,PPARGC1B,RUNX2,SLC2A4
CR1L		other		1.89		0.000156		BGN,COL15A1,COL18A1,COL1A1,COL1A2,COL6A1,TNFRSF1A
WT1		transcription regulator		1.897		0.0261		ASNS,CDKN2C,CSF1,CSPG4,FGF1,IL1RAP,SALL2,SDC1,SH3BP5,SLC2A3,SLC35G2,SNAI2,THBS1,WARS1,ZDHHC9
DKK1		growth factor		1.9		1.08e-06	339 (22)	COL1A1,DLG4,LEF1,MITF,NKX2-5,PPARG,RUNX2,SNAI2,TAGLN,TNNC1,TTYH1,WNT10B,WNT5A
salirasib		chemical drug		1.912		0.00334		ADM,ALDOC,COL5A2,PLOD2,SLC2A1,TJP2,VEGFC
trichostatin A		chemical drug		1.932		2.34e-07	317 (17)	ABCA1,AKAP12,ARHGAP1,BTG1,CAMSAP3,CASP3,CBFA2T2,CCNA2,COL1A2,COL2A1,CYBB,CYP1A1,DDR2,DKK2,DSG2,EHD1,FES,FLRT3,FN1,FOXA1,FOXF2,HDAC11,HDAC9,HDGFL3,HMGB1,HMGN5,HOXA10,HSD11B2,ID1,ID3,IGSF9,IL1RAP,LEF1,MAP2,MAPK12,NEK6,NFIB,NFKBIA,NGFR,NKX2-5,PIM1,PPARG,PREX1,RABL3,RAC3,RUNX2,SDC1,SEMA3C,SERPINI1,SLC2A1,SPP1,STC2,TAGLN,THBS1,TMEM164,TMSB10/TMSB4X,TNFAIP2,TNFRSF1A,TWIST2,VCL,VEGFC,VIM,WNT5A,ZIC2
HMOX1		enzyme		1.941		0.00686	297 (19)	ABCA1,ABCG1,CASP3,COL1A1,CXCL5,CYP1A1,FGF1,ID1,ID3,IL1RN,THBS1
mir-135		microRNA		1.941		0.0227		EDN1,HOXA10,RUNX2,SPP1
oltipraz		chemical drug		1.946		0.0227		CRYZ,CYP1A1,FTH1,GSTA1
HNF4A		transcription regulator		1.947		1		AAMDC,ABCB9,ABCG1,ADCY7,ADGRB2,ADPRH,AGTPBP1,AKR1B1,ANXA5,AP2A1,ASNS,ATP7B,BLVRB,BTG1,CACNA2D2,CCNA2,CFL2,CLPTM1,COX7C,CRYZ,CYP1A1,DLG4,DPF3,FBP1,FKBP10,FLNA,FOXA1,FTH1,FZD1,G6PC3,GABRE,GJB2,GPX7,GRHL1,GSTA1,HEY1,HIRIP3,HMGB1,IL1RAP,INHBE,IRF6,MAL2,MDH1,NCOA3,NR2F1,NR2F2,OSMR,PDK4,PGM3,PIK3R3,PPARG,PPFIBP2,PPP1R3B,PPP1R3D,RAP2B,RASL12,RHPN2,RMI1,SAT2,SDC1,SEMA3C,SEMA7A,SLC44A1,SNAI2,SPP1,SUPT3H,T…
mir-34		microRNA		1.966		0.276		HEY1,KCNH2,LEF1,RUNX2
EIF3E		other		1.969		0.0571		COL18A1,EPAS1,MAD2L1,THBS1
diphenyleneiodonium		chemical reagent		1.98		0.175		COL1A1,EPAS1,FN1,UCP2
LAMC1		other		1.981		0.00131	98 (7)	FN1,SNAI2,VIM,WNT5A
HAND2		transcription regulator		1.982		0.228		CASQ2,COL1A1,COL1A2,TNNC1
HOXC8		transcription regulator		1.982		0.0281		CNN1,SERPINF1,SPP1,TAGLN
DNAJB6		transcription regulator		1.982		0.00286	235 (11)	SNAI2,SPP1,VGF,VIM
SIN3A		transcription regulator		1.982		0.0252		CASP3,COL1A1,COL1A2,CYP1A1,E2F2,KLF6
CDH1		other		1.986		0.376		FN1,SNAI2,TPBG,VIM
PKD1		ion channel		1.993		0.0693		ADCY3,ADCY7,CCN1,CDC42BPA,CPEB3,DENND2B,FAM151A,HDAC9,RUNX2,SFI1,SOX6,ZBTB10
Mir200		group		1.995		0.00642	164 (4)	CFL2,COL1A1,LOXL2,SERPINH1
miR-141-3p (and other miRNAs w/seed AACACUG)		mature microRNA		1.998	bias	0.0195		COL1A2,FOXF2,IRF6,ITGB1,LEF1,RHPN2,VIM
infliximab		biologic drug	Activated	2		0.221		EDN1,MAD2L1,NFKBIA,TRAF1
SAV1	-0.58	other	Activated	2	bias	0.00535	153 (7)	COL1A1,FN1,SPP1,VIM
JQ1		chemical reagent	Activated	2		1		CCDC125,CCNA2,RABL3,SLC7A11
CYP19A1		enzyme	Activated	2		0.15		CRYZ,HSD11B2,PLIN2,PPARG,SLC2A4
PPP3R1		phosphatase	Activated	2		0.198		CDH17,CLIC5,GIMAP4,LRP2
carbon monoxide		chemical - endogenous mammalian	Activated	2		0.19		CASP3,FN1,HMGB1,ITGB1
TBX5		transcription regulator	Activated	2.008		0.00809	226 (12)	CASQ2,COL1A1,COL1A2,GATA4,MEF2C,NKX2-5,TNNC1,VIM
U0126		chemical - kinase inhibitor	Activated	2.073		1.76e-05	293 (20)	ARHGEF2,CD200,COL1A1,COL2A1,CXCL5,CYBB,CYP1A1,EDN1,FKBP5,FN1,GRAMD1B,HSF4,IL1A,IL1RAP,ITGB1,ITGB5,LIF,ME1,OSMR,PAX6,PER2,PPARG,PPP2R3A,RUNX1,RUNX2,SCG5,SCN1B,SFI1,SLC2A3,SNAI2,SPP1,STC2,STK17A,THBS1,TMEM158,TPM2,TRAF1,TUBA4A,VIM,ZIC2
imatinib		chemical drug	Activated	2.099		0.00543	273 (15)	CASP3,CCNA2,CDKN2C,COL1A1,COX7C,CYBB,DMAC2L,EPAS1,FAIM,FN1,FOXO3,HMGB1,HSPA2,ID1,MAD2L1,MAPK4,NR2F2,PIM1,PLIN2,PPP2R5A,RAB31,TNFRSF1A
valproic acid		chemical drug	Activated	2.102		0.0484		ABCG1,AKR1B1,ANK3,CASP3,CAVIN2,CBFA2T2,CCN1,CRLF1,CYP1A1,DENND2B,EDN1,ELOVL3,GPX7,HOMER1,HSD3B2,IL1A,ITM2C,PPARG,RHOBTB3,SEMA3C,SERPINH1,SPP1,THBS1,TMEM164,WNT5A
mifepristone		chemical drug	Activated	2.173		0.000953	290 (20)	ADM,ANXA1,CASP3,COL15A1,COL18A1,COL2A1,COL5A2,CYBB,FKBP5,FOXA1,FTH1,HOXA10,ITGB4,LAMC2,MAD2L1,NCOA3,NFKBIA,PAX9,PTN,RUNX2,SFRP2,SLC2A1,SPP1,TEAD4
miR-218-5p (and other miRNAs w/seed UGUGCUU)		mature microRNA	Activated	2.183	bias	0.001	66 (7)	CASP3,COL1A1,RUNX2,SNAI2,VIM
DNMT1		enzyme	Activated	2.186		0.000312	63 (6)	FOXA1,FOXF2,GATA4,GATA5,MYL6B,PPARG,PTN,RGS10,SFRP2,SLC7A11,VLDLR,WNT5A
dasatinib		chemical drug	Activated	2.209		0.00366	263 (16)	CCN1,COL1A1,COL1A2,FN1,PLCG2
nilotinib		chemical drug	Activated	2.216		0.0325		CCNA2,COL1A1,COL1A2,FN1,MAD2L1
FAS		transmembrane receptor	Activated	2.243		1.24e-06	314 (19)	BGN,CASP3,CD200,COL15A1,COL18A1,COL1A1,COL1A2,COL6A1,CRYBG1,CSF1,FES,FOXO3,IL15RA,IL1A,IL1RAP,ITGA7,MEF2C,NFKBIA,PLIN2,PPFIBP2,PPP1R3D,PRKCI,RUNX2,SDC1,SERPINB9,SKIL,SPP1,STK17A,TLN2,TNFRSF1A,TPM4,TUBA4A,UGCG,WNK1
PSMB11		peptidase	Activated	2.324		4.28e-05		Actn3,COL1A1,COL1A2,COL6A1,COL6A2,ITGB7,MAPK11,MAPK12,NTN4,OLFML2B,PARVB,RARRES2,THBS1,TRAF1,VEGFC
Nr1h		group	Activated	2.364		0.00506	261 (17)	ABCA1,ABCG1,ALDH1A2,ARNT2,CSF1,EDN1,FGF1,GGT5,HCK,MARCKSL1,SLC2A4,THBS1,VLDLR
trans-hydroxytamoxifen		chemical drug	Activated	2.389		2.47e-09	205 (7)	ADM,ANXA3,ARNT2,BTG1,CCNA2,COL15A1,COL1A1,COL1A2,CRYZ,FN1,INPP5J,IRF6,KLF6,LITAF,LOXL2,NR2F2,PLOD2,PTPRM,RAB31,RUNX1,SERPINB9,SERPINF1,SLIT2,UNC5B,VEGFC,WARS1
GATA3		transcription regulator	Activated	2.419		0.00189	263 (17)	ADM,BLVRB,CDKN2C,CHST2,ELOVL3,ERG,FN1,IRF6,MMP11,NCOA3,NFIL3,PPARG,RUNX1,SLC2A1,TJP2,VIM,VSIR,ZFPM1,ZIC2
miR-29b-3p (and other miRNAs w/seed AGCACCA)		mature microRNA	Activated	2.422	bias	0.00479		ADAMTS2,COL15A1,COL1A1,COL1A2,COL5A2,LOXL2,MLF1,NID2,PLOD2
FFAR3		G-protein coupled receptor	Activated	2.433		0.079		ARHGEF2,IL1A,IL1RAP,LOXL2,PITPNM2,SCN1B
CAT		enzyme	Activated	2.433		0.0147		ADM,COL1A1,FN1,TAGLN,THBS1,VIM
spironolactone		chemical drug	Activated	2.433		0.0827		CASP3,COL1A1,COL1A2,EDN1,FN1,PPARG
ARHGAP31		other	Activated	2.449		0.0011		COL6A1,COL6A2,FN1,MMP28,TGFBR3,TWIST2
miR-450a-5p (and other miRNAs w/seed UUUGCGA)		mature microRNA	Activated	2.449	bias	0.00177		COL1A2,COL5A2,ITGB1,SNAI2,SPP1,VIM
rosiglitazone		chemical drug	Activated	2.474		0.000325	309 (20)	ABCA1,ABCG1,ATL1,CASP3,COL1A1,COL1A2,COL6A1,CSF1,CYP1A1,DECR1,EGLN3,ELOVL3,FGF1,FN1,GPR65,GSTA1,IL1A,IL1RN,MAN1C1,PDK4,PLIN2,PPARG,PPARGC1B,RARRES2,RUNX2,SEMA3C,SERPINF1,SLC2A1,SLC2A4,SORBS1,THBS1,UCP2,VLDLR
SB203580		chemical - kinase inhibitor	Activated	2.49		0.00114	332 (18)	ANXA1,ANXA3,BDKRB1,CD200,COL1A1,COL1A2,CXCL5,CYP1A1,FN1,GMPR,HAS3,HMGB1,IL1A,IL1RN,MAPK12,MITF,NKD2,PPARG,PPARGC1B,RUNX1,RUNX2,SERPINB9,SPP1,STC2,TAGLN,THBS1,TRAF1,UCP2,VEGFC,VIM,WLS
mir-29		microRNA	Activated	2.6		0.00516	283 (14)	BDKRB2,COL1A1,COL1A2,COL5A2,FKBP5,FN1,RUNX2,SFRP2,THBS1
sirolimus		chemical drug	Activated	2.632		0.124		ADM,ANXA5,ASNS,CASP3,CCNA2,COL1A1,COL1A2,CSF1,DLG4,FN1,FTH1,GALC,HMGB1,ID1,MAPK12,MYBPC3,PIM1,PLIN2,PPARG,RCAN2,RUNX2,SLC2A1,SLC2A3,SLC2A4,UCP2,VIM
miR-335-3p (miRNAs w/seed UUUUCAU)		mature microRNA	Activated	2.646	bias	5.08e-05		ADAMTS2,COL1A1,COL1A2,COL5A2,LOXL2,NID2,PLOD2
tazemetostat		chemical drug	Activated	2.921		6.54e-07		CAMSAP3,CBFA2T2,DDR2,DSG2,EHD1,FES,FLRT3,FN1,FOXA1,HDGFL3,HMGB1,HMGN5,HOXA10,ID1,IGSF9,IL1RAP,LEF1,MAP2,MAPK12,NEK6,NFIB,PREX1,RABL3,SEMA3C,SERPINI1,SPP1,STC2,TWIST2,VCL,ZIC2
SPDEF		transcription regulator	Activated	2.931		0.000876	213 (12)	COL1A1,COL5A2,COL6A1,COL6A2,LEF1,SDC1,SNAI2,VIM,WNT5A
miR-338-3p (miRNAs w/seed CCAGCAU)		mature microRNA	Activated	3	bias	4.26e-06		ADAMTS2,COL1A1,COL1A2,COL5A2,LOXL2,NID2,PLOD2,TAGLN,VIM
SP2509		chemical reagent	Activated	3.053		4.58e-07		CAMSAP3,CBFA2T2,CCNA2,DDR2,DSG2,EHD1,FES,FLRT3,FN1,FOXA1,HDGFL3,HMGB1,HMGN5,HOXA10,ID1,IGSF9,IL1RAP,LEF1,MAP2,MAPK12,NEK6,NFIB,PREX1,RABL3,SEMA3C,SERPINI1,SPP1,STC2,TWIST2,VCL,ZIC2
miR-30c-5p (and other miRNAs w/seed GUAAACA)		mature microRNA	Activated	3.124	bias	8.39e-07		ADAMTS2,AP2A1,COL1A1,COL1A2,COL5A2,LOXL2,NID2,NPR3,PLOD2,PPARG,PTGFRN,PTPRK,RUNX2,SLC38A2,SLC4A10,SLC7A11,SLC9A3R2,TNFAIP2,WNT5A
let-7a-5p (and other miRNAs w/seed GAGGUAG)		mature microRNA	Activated	3.222	bias	0.000431	69 (4)	ADAMTS2,CAPG,CASP3,CHMP2A,COL1A1,COL1A2,COL5A2,DSP,KLK10,LOXL2,NID2,PLOD2,TAGLN,TGFBR3,THBS1,TPM2,VIM
Alpha catenin		group	Activated	3.804		3.52e-05	218 (12)	ADAMTS2,BGN,COL15A1,COL1A1,COL1A2,COL5A2,COL6A1,COL6A2,LEF1,MMP11,NFKBIA,TNFAIP2,TWIST2,VIM,ZYX
