# Supplementary material for: A parasite DNA binding protein with potential to influence disease susceptibility acts as an analogue of mammalian HMGA transcription factors
Source: PLoS One. 2023 Jun 5;18(6):e0286526. doi: 10.1371/journal.pone.0286526 (PMC10241358; doi:10.1371/journal.pone.0286526)
Supplement: S7 File — The direction of modulation of gene expression is denoted by coloured arrows: green = down, red = elevated. (XLSX) [file pone.0286526.s009.xlsx]

## Sheet: S9_IA-TashAT2 modul DEGS(n=209)
						BoMac TashAT2 (RNASeq analysis (DESeq2))							Infection associated dataset (Microarray data), Kinnaird et al (2013)						Expression status
	Ensembl Gene ID	Entrez gene name (description)	Gene symbol	Location	Type(s)	baseMean	log2FoldChange	lfcSE	stat	pvalue	padj		GI_ProbeSet ID	Entrez gene ID	Absolute FC uninfected BL cells vs Theileria infected TBL cells	FDR (p-value)	TBL48hBqv result		BL vs TBL result	BoMac PkP38 vs PkP37 (DESeq2)
1	ENSBTAG00000021978	parvin beta	PARVB	Cytoplasm	other	32.4105	-1.73462	0.278559	-6.22712	4.75e-10	1.23e-07		gi_156121242	616294	-24.459	0			Down in TBL(↓)	Down in TashAT2 (↓)
3	ENSBTAG00000017599	nuclear receptor subfamily 2 group F member 1	NR2F1	Nucleus	ligand-dependent nuclear receptor	2733.41	-1.60533	0.186221	-8.62057	6.66e-18	1.31e-14		gi_31343567	327684	-4.309	0.003			Down in TBL(↓)	Down in TashAT2 (↓)
5	ENSBTAG00000006434	synaptopodin 2	SYNPO2	Cytoplasm	other	339.746	-1.48798	0.27922	-5.32906	9.87e-08	1.2e-05		gi_139948280	540340	-25.821	0			Down in TBL(↓)	Down in TashAT2 (↓)
11	ENSBTAG00000021377	S100 calcium binding protein A14	S100A14	Cytoplasm	other	1755.25	-1.24139	0.199432	-6.22464	4.83e-10	1.23e-07		gi_119920507	783716	-3.061	0.044			Down in TBL(↓)	Down in TashAT2 (↓)
12	ENSBTAG00000046862	MARCKS like 1	MARCKSL1	Cytoplasm	other	748.637	-1.23035	0.257315	-4.7815	1.74e-06	0.000131263		gi_115495806	539555	-9.57	0			Down in TBL(↓)	Down in TashAT2 (↓)
14	ENSBTAG00000021838	epithelial splicing regulatory protein 1	ESRP1	Nucleus	other	2475.18	-1.19353	0.209219	-5.70471	1.17e-08	1.81e-06		gi_119906789	538640	-5.933	0	Up in Bqv 48h		Down in TBL(↓)	Down in TashAT2 (↓)
15	ENSBTAG00000011059	cyclin dependent kinase inhibitor 2C	CDKN2C	Nucleus	transcription regulator	2319.08	-1.1725	0.159255	-7.36243	1.81e-13	1.31e-10		gi_155371838	505691	-3.118	0.034			Down in TBL(↓)	Down in TashAT2 (↓)
17	ENSBTAG00000019663	2,4-dienoyl-CoA reductase 1	DECR1	Cytoplasm	enzyme	637.462	-1.11869	0.231927	-4.82347	1.41e-06	0.00010761		gi_115495484	509952	-3.174	0.032			Down in TBL(↓)	Down in TashAT2 (↓)
18	ENSBTAG00000023907	collagen type XVIII alpha 1 chain	COL18A1			2455.74	-1.10701	0.221882	-4.98916	6.06e-07	5.37e-05		gi_134085612	508076	-98.389	0			Down in TBL(↓)	Down in TashAT2 (↓)
19	ENSBTAG00000008320	septin 5	SEPTIN5	Cytoplasm	enzyme	957.074	-1.09625	0.260015	-4.2161	2.49e-05	0.00123887		gi_115496777	615408	-4.499	0.002	Up in Bqv 48h		Down in TBL(↓)	Down in TashAT2 (↓)
21	ENSBTAG00000006844	lymphoid enhancer binding factor 1	LEF1	Nucleus	transcription regulator	137.462	-1.04472	0.277887	-3.75949	0.000170257	0.00559661		gi_119893570	535399	-60.452	0	Up in Bqv 48h		Down in TBL(↓)	Down in TashAT2 (↓)
22	ENSBTAG00000006086	matrix metallopeptidase 28	MMP28	Extracellular Space	peptidase	360.598	-1.03604	0.232252	-4.46084	8.16e-06	0.000494339		gi_119911514	519276	-3.128	0.033			Down in TBL(↓)	Down in TashAT2 (↓)
23	ENSBTAG00000007349	protocadherin beta 14	PCDHB14	Plasma Membrane	other	44.8828	-1.03443	0.274032	-3.77485	0.000160103	0.005352		gi_119895598	615130	-3.718	0.01	Up in Bqv 48h		Down in TBL(↓)	Down in TashAT2 (↓)
24	ENSBTAG00000001085	FAM20A golgi associated secretory pathway pseudokinase	FAM20A	Extracellular Space	other	162.034	-1.02651	0.267089	-3.84333	0.000121378	0.00424398		gi_119912910	521099	-25.393	0			Down in TBL(↓)	Down in TashAT2 (↓)
26	ENSBTAG00000046257	GTPase, IMAP family member 4	GIMAP4	Nucleus	other	526.193	-1.02114	0.263394	-3.87683	0.000105824	0.00377521		gi_114051470	510751	-10.167	0	Up in Bqv 48h		Down in TBL(↓)	Down in TashAT2 (↓)
28	ENSBTAG00000006044	kelch like family member 5	KLHL5	Extracellular Space	other	380.974	-0.991457	0.264992	-3.74146	0.000182953	0.00592921		gi_119893794	528668	-7.856	0	Up in Bqv 48h		Down in TBL(↓)	Down in TashAT2 (↓)
29	ENSBTAG00000001823	stanniocalcin 2	STC2	Extracellular Space	other	633.304	-0.991183	0.270893	-3.65894	0.000253258	0.00778726		gi_119912966	540573	-3.483	0.015			Down in TBL(↓)	Down in TashAT2 (↓)
30	ENSBTAG00000001879	period circadian regulator 2	PER2	Nucleus	transcription regulator	344.425	-0.980995	0.242046	-4.05292	5.06e-05	0.00224546		gi_119890612	512237	-3.459	0.014			Down in TBL(↓)	Down in TashAT2 (↓)
31	ENSBTAG00000005534	enolase 3	ENO3	Cytoplasm	enzyme	8184.84	-0.972269	0.239993	-4.05125	5.09e-05	0.00225153		gi_77736348	540303	-5.268	0.001	Up in Bqv 48h		Down in TBL(↓)	Down in TashAT2 (↓)
35	ENSBTAG00000004894	GTPase, IMAP family member 5	GIMAP5	Cytoplasm	other	166.27	-0.921351	0.242619	-3.79752	0.000146151	0.00495765		gi_119331175	505013	-12.441	0			Down in TBL(↓)	Down in TashAT2 (↓)
36	ENSBTAG00000002006	thrombospondin 1	THBS1	Extracellular Space	other	337851	-0.915629	0.250394	-3.65676	0.000255425	0.00783645		gi_41386684	281530	-28.892	0			Down in TBL(↓)	Down in TashAT2 (↓)
37	ENSBTAG00000009742	docking protein 7	DOK7	Extracellular Space	other	467.197	-0.915279	0.156743	-5.83938	5.24e-09	9.52e-07		gi_119894347	524590	-23.873	0			Down in TBL(↓)	Down in TashAT2 (↓)
41	ENSBTAG00000015347	Wnt family member 10B	WNT10B	Extracellular Space	other	167.345	-0.885606	0.219191	-4.04034	5.34e-05	0.00231719		gi_119892202	539337	-8.848	0	Up in Bqv 48h		Down in TBL(↓)	Down in TashAT2 (↓)
43	ENSBTAG00000006599	inhibin subunit beta E	INHBE	Extracellular Space	growth factor	207.46	-0.87892	0.277237	-3.17029	0.00152288	0.0308736		gi_119892435	517587	-3.836	0.008	Up in Bqv 48h		Down in TBL(↓)	Down in TashAT2 (↓)
46	ENSBTAG00000010128	nucleosome assembly protein 1 like 5	NAP1L5	Other	other	1393.94	-0.860909	0.211686	-4.06691	4.76e-05	0.00214243		gi_118150867	508508	-3.687	0.01	Up in Bqv 48h		Down in TBL(↓)	Down in TashAT2 (↓)
47	ENSBTAG00000018993	integrin subunit beta 7	ITGB7	Plasma Membrane	transmembrane receptor	233.908	-0.855585	0.242165	-3.53307	0.000410762	0.0114839		gi_157427855	514031	-15.582	0	Up in Bqv 48h		Down in TBL(↓)	Down in TashAT2 (↓)
49	ENSBTAG00000024555	EF-hand calcium binding domain 2	EFCAB2	Other	other	42.0758	-0.845822	0.279223	-3.0292	0.00245206	0.0431848		gi_155372212	615715	-5.046	0.001			Down in TBL(↓)	Down in TashAT2 (↓)
51	ENSBTAG00000011327	olfactomedin like 3	OLFML3	Extracellular Space	other	333.825	-0.836163	0.276199	-3.02739	0.00246673	0.0432173		gi_115497735	505318	-5.074	0.001			Down in TBL(↓)	Down in TashAT2 (↓)
52	ENSBTAG00000018463	vimentin	VIM	Cytoplasm	other	155683	-0.829948	0.165266	-5.0219	5.12e-07	4.71e-05		gi_110347569	280955	-3.826	0.008			Down in TBL(↓)	Down in TashAT2 (↓)
57	ENSBTAG00000006608	gamma-glutamyltransferase 5	GGT5	Plasma Membrane	enzyme	142.23	-0.795015	0.256611	-3.09813	0.00194743	0.036881		gi_119909631	787326	-6.238	0	Up in Bqv 48h		Down in TBL(↓)	Down in TashAT2 (↓)
60	ENSBTAG00000003832	microfibril associated protein 2	MFAP2	Extracellular Space	other	2780.79	-0.785146	0.180012	-4.36163	1.29e-05	0.000710094		gi_31342140	281912	-27.57	0	Up in Bqv 48h		Down in TBL(↓)	Down in TashAT2 (↓)
63	ENSBTAG00000045859		ENSBTAG00000045859			410.103	-0.733159	0.24514	-2.99078	0.00278266	0.047254		gi_119895636	518612	-7.077	0	Up in Bqv 48h		Down in TBL(↓)	Down in TashAT2 (↓)
66	ENSBTAG00000009391	ADP-ribosylarginine hydrolase	ADPRH			700.164	-0.717099	0.151363	-4.73762	2.16e-06	0.000158799		gi_84370132	525738	-5.082	0.001			Down in TBL(↓)	Down in TashAT2 (↓)
67	ENSBTAG00000039015	transmembrane protein 145	TMEM145	Other	other	240.07	-0.713262	0.229106	-3.11324	0.00185045	0.0355317		gi_160333826	513015	-5.639	0			Down in TBL(↓)	Down in TashAT2 (↓)
69	ENSBTAG00000030474	protocadherin beta 11	PCDHB11	Plasma Membrane	other	304.545	-0.70835	0.186774	-3.79255	0.000149106	0.00503313		gi_157074017	515336	-4.759	0.001			Down in TBL(↓)	Down in TashAT2 (↓)
70	ENSBTAG00000002292	SWI/SNF related, matrix associated, actin dependent regulator of chromatin, subfamily a, member 1	SMARCA1	Nucleus	transcription regulator	6247.76	-0.708191	0.159004	-4.45391	8.43e-06	0.000506149		gi_119919728	535439	-47.576	0	Up in Bqv 48h		Down in TBL(↓)	Down in TashAT2 (↓)
74	ENSBTAG00000003808	histone deacetylase 9	HDAC9	Nucleus	transcription regulator	1743.44	-0.684668	0.226026	-3.02916	0.00245233	0.0431848		gi_119890798	535415	-36.787	0	Up in Bqv 48h		Down in TBL(↓)	Down in TashAT2 (↓)
75	ENSBTAG00000006305	adenylate kinase 1	AK1	Cytoplasm	kinase	1087.97	-0.683129	0.211546	-3.22921	0.00124131	0.0266116		gi_61888849	280715	-3.396	0.018	Up in Bqv 48h		Down in TBL(↓)	Down in TashAT2 (↓)
83	ENSBTAG00000017339	RUNX1 partner transcriptional co-repressor 1	RUNX1T1	Nucleus	transcription regulator	262.924	-0.638603	0.1851	-3.45004	0.000560499	0.0149387		gi_150247113	538628	-5.311	0.001			Down in TBL(↓)	Down in TashAT2 (↓)
85	ENSBTAG00000014358	eva-1 homolog B	EVA1B	Other	other	1442.11	-0.614104	0.137361	-4.47074	7.8e-06	0.000476187		gi_155372256	618094	-18.963	0	Up in Bqv 48h		Down in TBL(↓)	Down in TashAT2 (↓)
86	ENSBTAG00000018285	vesicle associated membrane protein 5	VAMP5	Plasma Membrane	transporter	662.821	-0.606509	0.143223	-4.23472	2.29e-05	0.00116153		gi_114050716	540406	-3.205	0.029			Down in TBL(↓)	Down in TashAT2 (↓)
87	ENSBTAG00000003711	endothelial PAS domain protein 1	EPAS1	Nucleus	transcription regulator	11850.5	-0.600542	0.169862	-3.53548	0.000407034	0.0114218		gi_31340626	282711	-3.575	0.013	Up in Bqv 48h		Down in TBL(↓)	Down in TashAT2 (↓)
88	ENSBTAG00000014880	inducible T cell costimulator ligand	ENSBTAG00000014880			4769.4	-0.600326	0.173168	-3.46673	0.000526825	0.0141505		gi_119887080	507857	-4.099	0.004	Up in Bqv 48h		Down in TBL(↓)	Down in TashAT2 (↓)
89	ENSBTAG00000039819	rabphilin 3A like (without C2 domains)	RPH3AL	Plasma Membrane	other	441.497	-0.597291	0.178308	-3.34978	0.000808771	0.0196583		gi_78369652	617294	-6.329	0			Down in TBL(↓)	Down in TashAT2 (↓)
94	ENSBTAG00000018281	glutathione peroxidase 7	GPX7	Cytoplasm	enzyme	1985.04	-0.547921	0.174582	-3.13847	0.0016983	0.0334526		gi_155371954	523311	-3.701	0.009			Down in TBL(↓)	Down in TashAT2 (↓)
96	ENSBTAG00000045683	protocadherin gamma subfamily A, 5	PCDHGA5	Other	other	1831.45	-0.536405	0.170823	-3.14012	0.0016888	0.0333556		gi_61870087	539653	-4.744	0.001	Up in Bqv 48h		Down in TBL(↓)	Down in TashAT2 (↓)
100	ENSBTAG00000010397	UDP-GlcNAc:betaGal beta-1,3-N-acetylglucosaminyltransferase 5	B3GNT5	Cytoplasm	enzyme	1333.18	-0.522488	0.171749	-3.04215	0.00234893	0.0419525		gi_116004170	767899	-3.847	0.006			Down in TBL(↓)	Down in TashAT2 (↓)
101	ENSBTAG00000008921	nexilin F-actin binding protein	NEXN	Plasma Membrane	other	17142.7	-0.519513	0.169105	-3.07214	0.00212529	0.0392794		gi_119889952	504819	-3.497	0.014			Down in TBL(↓)	Down in TashAT2 (↓)
102	ENSBTAG00000001774	sprouty RTK signaling antagonist 2	SPRY2	Plasma Membrane	other	712.659	-0.517469	0.170798	-3.0297	0.00244794	0.0431848		gi_115497445	539090	-5.551	0	Up in Bqv 48h		Down in TBL(↓)	Down in TashAT2 (↓)
103	ENSBTAG00000007878	Rho GTPase activating protein 22	ARHGAP22	Cytoplasm	other	1279.56	-0.49851	0.166381	-2.9962	0.00273367	0.0465939		gi_119918687	509022	-3.008	0.045			Down in TBL(↓)	Down in TashAT2 (↓)
106	ENSBTAG00000012926	transmembrane 6 superfamily member 1	TM6SF1	Plasma Membrane	other	3851.95	-0.4769	0.118846	-4.01276	6e-05	0.00248305		gi_156121234	616003	-5.167	0.001			Down in TBL(↓)	Down in TashAT2 (↓)
108	ENSBTAG00000013755	integrin subunit beta 5	ITGB5	Plasma Membrane	other	5757.26	-0.454897	0.142853	-3.18438	0.00145065	0.0299367		gi_31340754	282564	-11.275	0			Down in TBL(↓)	Down in TashAT2 (↓)
109	ENSBTAG00000016073	UDP-glucose ceramide glucosyltransferase	UGCG	Cytoplasm	enzyme	3909.65	-0.435999	0.133998	-3.25378	0.0011388	0.0251154		gi_116003924	514357	-9.605	0			Down in TBL(↓)	Down in TashAT2 (↓)
112	ENSBTAG00000034269	RCC1 and BTB domain containing protein 1	RCBTB1	Nucleus	other	1475.21	-0.414935	0.125283	-3.31199	0.000926349	0.0218245		gi_119904533	785222	-3.31	0.022	Up in Bqv 48h		Down in TBL(↓)	Down in TashAT2 (↓)
113	ENSBTAG00000005356	DENN domain containing 2B	DENND2B	Cytoplasm	enzyme	6128.91	-0.414681	0.12483	-3.32197	0.000893851	0.021229		gi_148229444	537907	-13.266	0			Down in TBL(↓)	Down in TashAT2 (↓)
114	ENSBTAG00000006966	nurim	NRM	Nucleus	other	2599.49	-0.404048	0.135189	-2.98875	0.00280117	0.0474138		gi_83035052	511167	-3.287	0.023			Down in TBL(↓)	Down in TashAT2 (↓)
116	ENSBTAG00000021879	vinculin	VCL	Plasma Membrane	enzyme	48725	-0.361878	0.119909	-3.01792	0.00254514	0.044199		gi_119918577	783645	-3.557	0.012			Down in TBL(↓)	Down in TashAT2 (↓)
130	ENSBTAG00000018517	very low density lipoprotein receptor	VLDLR	Plasma Membrane	transporter	3032.06	0.443271	0.144726	3.06284	0.00219251	0.0399864		gi_31341853	282123	-4.127	0.005	Up in Bqv 48h		Down in TBL(↓)	‎‎Up in TashAT2 (↑)
133	ENSBTAG00000003470	tweety family member 1	TTYH1	Plasma Membrane	ion channel	346.052	0.495635	0.159915	3.09937	0.00193932	0.0367779		gi_116004246	767943	-6.523	0			Down in TBL(↓)	‎‎Up in TashAT2 (↑)
136	ENSBTAG00000031696	ankyrin repeat domain 44	ANKRD44	Other	other	832.623	0.524422	0.12275	4.27228	1.93e-05	0.00101708		gi_119888208	526800	-3.743	0.008	Up in Bqv 48h		Down in TBL(↓)	‎‎Up in TashAT2 (↑)
140	ENSBTAG00000047116	tubulin polymerization promoting protein	TPPP	Cytoplasm	enzyme	1604.84	0.54718	0.145517	3.76025	0.000169742	0.00559661		gi_125991759	280968	-4.507	0.002			Down in TBL(↓)	‎‎Up in TashAT2 (↑)
142	ENSBTAG00000021997	intersectin 1	ITSN1	Cytoplasm	other	9193.55	0.55769	0.171638	3.24923	0.00115719	0.0252787		gi_119874935	510879	-4.406	0.003			Down in TBL(↓)	‎‎Up in TashAT2 (↑)
145	ENSBTAG00000018252	arrestin domain containing 4	ARRDC4	Plasma Membrane	other	272.18	0.591938	0.194389	3.04512	0.00232587	0.041662		gi_119913550	538517	-8.248	0	Up in Bqv 48h		Down in TBL(↓)	‎‎Up in TashAT2 (↑)
152	ENSBTAG00000015450	cytoplasmic polyadenylation element binding protein 3	CPEB3	Cytoplasm	translation regulator	341.609	0.673252	0.221197	3.04368	0.00233703	0.0417941		gi_119917478	537016	-6.726	0	Up in Bqv 48h		Down in TBL(↓)	‎‎Up in TashAT2 (↑)
154	ENSBTAG00000017746	slit guidance ligand 3	SLIT3	Extracellular Space	other	7439.12	0.695698	0.227983	3.05153	0.00227677	0.0409818		gi_119912938	615883	-15.465	0			Down in TBL(↓)	‎‎Up in TashAT2 (↑)
155	ENSBTAG00000013855	ORMDL sphingolipid biosynthesis regulator 3	ORMDL3	Cytoplasm	other	3745.17	0.698601	0.192381	3.63133	0.000281963	0.00845743		gi_115496745	615368	-3.2	0.027			Down in TBL(↓)	‎‎Up in TashAT2 (↑)
158	ENSBTAG00000004034	sestrin 3	SESN3	Extracellular Space	other	11.0753	0.741933	0.234718	3.16096	0.00157251	0.0316012		gi_119906964	515914	-54.945	0	Up in Bqv 48h		Down in TBL(↓)	‎‎Up in TashAT2 (↑)
159	ENSBTAG00000003069	mannosidase alpha class 1C member 1	MAN1C1	Cytoplasm	enzyme	861.206	0.752505	0.252933	2.97512	0.00292878	0.0488323		gi_119888854	615012	-4.573	0.002			Down in TBL(↓)	‎‎Up in TashAT2 (↑)
161	ENSBTAG00000021829	GM2 ganglioside activator	GM2A	Cytoplasm	enzyme	95.0016	0.760997	0.240172	3.16855	0.00153202	0.0309226		gi_119895756	504524	-3.224	0.03			Down in TBL(↓)	‎‎Up in TashAT2 (↑)
162	ENSBTAG00000018130	microtubule associated protein 2	MAP2	Plasma Membrane	other	30.5695	0.762161	0.25558	2.98208	0.00286299	0.0481443		gi_119888332	281294	-38.466	0			Down in TBL(↓)	‎‎Up in TashAT2 (↑)
163	ENSBTAG00000008596	prickle planar cell polarity protein 1	PRICKLE1	Nucleus	other	2006.45	0.766395	0.150324	5.09829	3.43e-07	3.38e-05		gi_156523179	785152	-8.208	0	Up in Bqv 48h		Down in TBL(↓)	‎‎Up in TashAT2 (↑)
166	ENSBTAG00000001481	immunoglobulin superfamily member 9	IGSF9	Plasma Membrane	other	1874.42	0.782629	0.256022	3.05689	0.00223649	0.0405411		gi_119889062	504209	-3.329	0.022			Down in TBL(↓)	‎‎Up in TashAT2 (↑)
168	ENSBTAG00000005198	fibroblast growth factor 1	FGF1	Extracellular Space	growth factor	623.544	0.792467	0.228713	3.4649	0.00053043	0.0142197		gi_31342941	281160	-5.214	0.001			Down in TBL(↓)	‎‎Up in TashAT2 (↑)
169	ENSBTAG00000001788	podoplanin	PDPN			40345.8	0.796083	0.135037	5.89529	3.74e-09	7.17e-07		gi_75677537	509732	-3.448	0.02			Down in TBL(↓)	‎‎Up in TashAT2 (↑)
170	ENSBTAG00000020839	multiple EGF like domains 6	MEGF6	Cytoplasm	other	63.1378	0.797467	0.252556	3.15758	0.00159083	0.0318766		gi_119908477	616459	-3.56	0.014			Down in TBL(↓)	‎‎Up in TashAT2 (↑)
172	ENSBTAG00000005439	family with sequence similarity 102 member B	FAM102B	Other	other	3642.71	0.822543	0.203124	4.04946	5.13e-05	0.00225434		gi_119889721	514601	-3.399	0.017			Down in TBL(↓)	‎‎Up in TashAT2 (↑)
173	ENSBTAG00000040496	potassium voltage-gated channel subfamily B member 2	KCNB2	Plasma Membrane	ion channel	843.878	0.823369	0.216685	3.79985	0.000144784	0.00492338		gi_66792907	535990	-4.108	0.005			Down in TBL(↓)	‎‎Up in TashAT2 (↑)
175	ENSBTAG00000006453	CD3g molecule	CD3G	Plasma Membrane	transmembrane receptor	102.027	0.838408	0.277255	3.02396	0.00249488	0.0433807		gi_95147663	281055	-6.452	0	Up in Bqv 48h		Down in TBL(↓)	‎‎Up in TashAT2 (↑)
179	ENSBTAG00000006282	POU class 2 homeobox associating factor 1	POU2AF1	Nucleus	transcription regulator	337.329	0.885203	0.270664	3.27048	0.00107365	0.0242996		gi_115496321	528475	-8.996	0			Down in TBL(↓)	‎‎Up in TashAT2 (↑)
182	ENSBTAG00000020979	nerve growth factor receptor	NGFR	Plasma Membrane	transmembrane receptor	142.186	0.91707	0.279124	3.28553	0.00101792	0.0233833		gi_119912116	353110	-50.012	0			Down in TBL(↓)	‎‎Up in TashAT2 (↑)
186	ENSBTAG00000010888	V-set immunoregulatory receptor	VSIR	Plasma Membrane	other	678.488	0.973232	0.248873	3.91056	9.21e-05	0.00336323		gi_122692386	783068	-3.382	0.021	Up in Bqv 48h		Down in TBL(↓)	‎‎Up in TashAT2 (↑)
187	ENSBTAG00000021132	synaptopodin 2 like	SYNPO2L	Cytoplasm	other	117.979	0.982053	0.262733	3.73783	0.000185613	0.00595946		gi_119918583	531034	-23.476	0	Up in Bqv 48h		Down in TBL(↓)	‎‎Up in TashAT2 (↑)
192	ENSBTAG00000019801	family with sequence similarity 151 member A	FAM151A	Extracellular Space	other	407.569	1.05358	0.202289	5.2083	1.91e-07	2.16e-05		gi_119890150	615989	-3.088	0.038	Up in Bqv 48h		Down in TBL(↓)	‎‎Up in TashAT2 (↑)
196	ENSBTAG00000010244	chloride intracellular channel 5	CLIC5	Cytoplasm	ion channel	5205.87	1.15164	0.196077	5.87342	4.27e-09	8.07e-07		gi_31342448	281696	-3.96	0.006			Down in TBL(↓)	‎‎Up in TashAT2 (↑)
197	ENSBTAG00000011743	tolloid like 2	TLL2	Extracellular Space	peptidase	118.038	1.19759	0.261916	4.57241	4.82e-06	0.000324707		gi_119917541	504975	-3.765	0.009			Down in TBL(↓)	‎‎Up in TashAT2 (↑)
198	ENSBTAG00000000473	ATPase phospholipid transporting 10D (putative)	ATP10D	Cytoplasm	transporter	201.001	1.20574	0.271523	4.44065	8.97e-06	0.000533721		gi_157785612	536495	-3.282	0.023	Up in Bqv 48h		Down in TBL(↓)	‎‎Up in TashAT2 (↑)
199	ENSBTAG00000015743	guanosine monophosphate reductase	GMPR	Cytoplasm	enzyme	265.565	1.32136	0.262619	5.03149	4.87e-07	4.54e-05		gi_115496048	533000	-17.909	0			Down in TBL(↓)	‎‎Up in TashAT2 (↑)
200	ENSBTAG00000020701	myocyte enhancer factor 2C	MEF2C	Nucleus	transcription regulator	605.337	1.33933	0.197286	6.78878	1.13e-11	4.59e-09		gi_114052622	512254	-3.044	0.04			Down in TBL(↓)	‎‎Up in TashAT2 (↑)
201	ENSBTAG00000001021	cytochrome P450 family 1 subfamily A member 1	CYP1A1	Cytoplasm	enzyme	374.053	1.38765	0.239493	5.79413	6.87e-09	1.19e-06		gi_119913826	282870	-3.295	0.023			Down in TBL(↓)	‎‎Up in TashAT2 (↑)
204	ENSBTAG00000016140	PPFIA binding protein 2	PPFIBP2	Nucleus	phosphatase	546.674	1.56759	0.256373	6.11447	9.69e-10	2.24e-07		gi_119907474	614705	-7.503	0			Down in TBL(↓)	‎‎Up in TashAT2 (↑)
205	ENSBTAG00000013848	adhesion G protein-coupled receptor D1	ADGRD1	Plasma Membrane	G-protein coupled receptor	1073.87	1.60856	0.269648	5.96541	2.44e-09	4.95e-07		gi_164448623	528174	-7.57	0			Down in TBL(↓)	‎‎Up in TashAT2 (↑)
207	ENSBTAG00000016137	zinc finger protein 608	ZNF608	Other	other	261.203	1.65278	0.23769	6.9535	3.56e-12	1.59e-09		gi_119895122	509992	-7.006	0			Down in TBL(↓)	‎‎Up in TashAT2 (↑)
2	ENSBTAG00000023472	protein phosphatase 1 regulatory inhibitor subunit 14A	PPP1R14A	Cytoplasm	phosphatase	329.838	-1.72402	0.244438	-7.05299	1.75e-12	8.95e-10		gi_119910335	615348	3.615	0			‎‎Up in TBL (↑)	Down in TashAT2 (↓)
4	ENSBTAG00000040067	homeodomain interacting protein kinase 4	HIPK4	Cytoplasm	kinase	296.763	-1.52211	0.243915	-6.2403	4.37e-10	1.16e-07		gi_119910538	520157	5.867	0			‎‎Up in TBL (↑)	Down in TashAT2 (↓)
6	ENSBTAG00000014788	A-kinase anchoring protein 12	AKAP12	Cytoplasm	transporter	1107.77	-1.4588	0.237708	-6.13694	8.41e-10	2e-07		gi_119922060	513774	13.898	0			‎‎Up in TBL (↑)	Down in TashAT2 (↓)
7	ENSBTAG00000012219	chondroitin sulfate proteoglycan 4	CSPG4	Plasma Membrane	other	9711.53	-1.44381	0.214283	-6.73787	1.61e-11	6e-09		gi_119913813	533653	3.075	0			‎‎Up in TBL (↑)	Down in TashAT2 (↓)
8	ENSBTAG00000007932	HCK proto-oncogene, Src family tyrosine kinase	HCK	Cytoplasm	kinase	114.866	-1.36434	0.266201	-5.12521	2.97e-07	3.02e-05		gi_158937245	280814	2.459	0			‎‎Up in TBL (↑)	Down in TashAT2 (↓)
9	ENSBTAG00000004561	paired box 6	PAX6	Nucleus	transcription regulator	672.482	-1.29453	0.154384	-8.38511	5.07e-17	8.75e-14		gi_99028933	286857	1.446	0.022	Up in Bqv 48h		‎‎Up in TBL (↑)	Down in TashAT2 (↓)
10	ENSBTAG00000031648		C18H19orf33			1712.62	-1.2517	0.246432	-5.0793	3.79e-07	3.66e-05		gi_119910397	787634	2.789	0			‎‎Up in TBL (↑)	Down in TashAT2 (↓)
13	ENSBTAG00000018725	filamin binding LIM protein 1	FBLIM1	Plasma Membrane	other	3965.99	-1.19635	0.168884	-7.0839	1.4e-12	7.61e-10		gi_116004132	767833	2.388	0			‎‎Up in TBL (↑)	Down in TashAT2 (↓)
16	ENSBTAG00000005182	Bos taurus major histocompatibility complex, class I, A (BoLA)	BoLA			1212.53	-1.14929	0.236892	-4.85153	1.23e-06	9.5e-05		gi_94966908	782684	1.608	0.007			‎‎Up in TBL (↑)	Down in TashAT2 (↓)
20	ENSBTAG00000012737	G protein-coupled receptor 65	GPR65	Plasma Membrane	G-protein coupled receptor	785.601	-1.0905	0.255267	-4.27197	1.94e-05	0.00101708		gi_155372320	788507	1.357	0.038			‎‎Up in TBL (↑)	Down in TashAT2 (↓)
25	ENSBTAG00000011454	FKBP prolyl isomerase 10	FKBP10	Cytoplasm	enzyme	4908.07	-1.02537	0.196897	-5.20766	1.91e-07	2.16e-05		gi_114051907	535310	1.387	0.032			‎‎Up in TBL (↑)	Down in TashAT2 (↓)
27	ENSBTAG00000002647	regulator of G protein signaling 10	RGS10	Cytoplasm	enzyme	307.124	-1.01646	0.275679	-3.68711	0.000226813	0.00708458		gi_114052439	614550	1.638	0.004			‎‎Up in TBL (↑)	Down in TashAT2 (↓)
32	ENSBTAG00000001124	galactosylceramidase	GALC	Cytoplasm	enzyme	664.576	-0.944747	0.268271	-3.52162	0.000428925	0.011939		gi_119903059	533428	2.228	0			‎‎Up in TBL (↑)	Down in TashAT2 (↓)
33	ENSBTAG00000013099	aldolase, fructose-bisphosphate C	ALDOC	Cytoplasm	enzyme	378.67	-0.939219	0.215523	-4.35787	1.31e-05	0.000716682		gi_148238308	504584	4.344	0	Down in 48h Bqv		‎‎Up in TBL (↑)	Down in TashAT2 (↓)
34	ENSBTAG00000015258	purinergic receptor P2X 5	P2RX5	Plasma Membrane	ion channel	142.588	-0.929046	0.276051	-3.36548	0.000764096	0.0188377		gi_119911706	338035	24.146	0			‎‎Up in TBL (↑)	Down in TashAT2 (↓)
38	ENSBTAG00000044117	ankyrin repeat domain 45	ANKRD45	Nucleus	transcription regulator	131.15	-0.905725	0.277932	-3.2588	0.00111885	0.0249735		gi_119922956	781907	5.958	0			‎‎Up in TBL (↑)	Down in TashAT2 (↓)
39	ENSBTAG00000004556	solute carrier family 2 member 3	SLC2A3	Plasma Membrane	transporter	15888.9	-0.903423	0.229195	-3.94172	8.09e-05	0.00307683		gi_125991751	282358	1.823	0.002	Down in 48h Bqv		‎‎Up in TBL (↑)	Down in TashAT2 (↓)
40	ENSBTAG00000031267	serpin family B member 9	SERPINB9	Cytoplasm	other	2221.5	-0.888087	0.169438	-5.24137	1.59e-07	1.83e-05		gi_115496797	524513	2.489	0			‎‎Up in TBL (↑)	Down in TashAT2 (↓)
42	ENSBTAG00000007300	four and a half LIM domains 3	FHL3	Plasma Membrane	other	1242.09	-0.884003	0.181939	-4.85878	1.18e-06	9.32e-05		gi_77735404	504795	3.087	0	Up in Bqv 48h		‎‎Up in TBL (↑)	Down in TashAT2 (↓)
44	ENSBTAG00000001814	plexin D1	PLXND1	Plasma Membrane	transmembrane receptor	3914.31	-0.869668	0.204607	-4.25043	2.13e-05	0.00109914		gi_119914870	781625	1.74	0.003			‎‎Up in TBL (↑)	Down in TashAT2 (↓)
45	ENSBTAG00000009868	VGF nerve growth factor inducible	VGF	Extracellular Space	growth factor	299.506	-0.868145	0.279227	-3.1091	0.00187657	0.035833		gi_119917127	618042	31.809	0	Down in 48h Bqv		‎‎Up in TBL (↑)	Down in TashAT2 (↓)
48	ENSBTAG00000021972	dynein axonemal heavy chain 5	DNAH5	Cytoplasm	enzyme	74.4697	-0.848798	0.279206	-3.04004	0.00236548	0.0420199		gi_119923457	783755	25.902	0	Up in Bqv 48h		‎‎Up in TBL (↑)	Down in TashAT2 (↓)
50	ENSBTAG00000015293	neurexophilin 3	NXPH3	Extracellular Space	other	695.228	-0.843693	0.191891	-4.39673	1.1e-05	0.000624366		gi_119912114	541093	1.345	0.046			‎‎Up in TBL (↑)	Down in TashAT2 (↓)
53	ENSBTAG00000034147	olfactomedin like 2B	OLFML2B	Extracellular Space	other	360.258	-0.826679	0.264844	-3.12138	0.00180003	0.0350037		gi_154152126	513053	1.559	0.008	Down in 48h Bqv		‎‎Up in TBL (↑)	Down in TashAT2 (↓)
54	ENSBTAG00000021338	out at first homolog	OAF	Cytoplasm	other	972.665	-0.812894	0.272023	-2.98833	0.00280506	0.0474138		gi_119907136	514557	5.865	0	Down in 48h Bqv		‎‎Up in TBL (↑)	Down in TashAT2 (↓)
55	ENSBTAG00000011584	carbohydrate sulfotransferase 2	CHST2	Cytoplasm	enzyme	335.5	-0.806033	0.245929	-3.27751	0.00104729	0.0238989		gi_166157499	615978	3.003	0			‎‎Up in TBL (↑)	Down in TashAT2 (↓)
56	ENSBTAG00000024015	protein tyrosine phosphatase receptor type M	PTPRM	Plasma Membrane	phosphatase	2487.48	-0.802265	0.203113	-3.94984	7.82e-05	0.00299904		gi_119916277	536092	15.048	0			‎‎Up in TBL (↑)	Down in TashAT2 (↓)
58	ENSBTAG00000046744	paralemmin 3	PALM3	Other	other	1428.78	-0.789065	0.167157	-4.72049	2.35e-06	0.000169177		gi_119928414	527118	1.777	0.005			‎‎Up in TBL (↑)	Down in TashAT2 (↓)
59	ENSBTAG00000014312	atlastin GTPase 1	ATL1	Cytoplasm	enzyme	387.948	-0.786937	0.252648	-3.11475	0.00184099	0.0354487		gi_77736208	535424	1.497	0.018	Up in Bqv 48h		‎‎Up in TBL (↑)	Down in TashAT2 (↓)
61	ENSBTAG00000016519	membrane bound O-acyltransferase domain containing 1	MBOAT1	Cytoplasm	enzyme	7411.55	-0.765911	0.150572	-5.08668	3.64e-07	3.54e-05		gi_119915798	541284	1.707	0.003			‎‎Up in TBL (↑)	Down in TashAT2 (↓)
62	ENSBTAG00000005647	G protein-coupled receptor 132	GPR132	Plasma Membrane	G-protein coupled receptor	12.0624	-0.744553	0.238607	-3.12042	0.00180593	0.035067		gi_119914227	539146	3.039	0			‎‎Up in TBL (↑)	Down in TashAT2 (↓)
64	ENSBTAG00000021867	beaded filament structural protein 1	BFSP1	Cytoplasm	enzyme	422.269	-0.733133	0.183937	-3.98578	6.73e-05	0.00271509		gi_31342506	281644	1.537	0.015			‎‎Up in TBL (↑)	Down in TashAT2 (↓)
65	ENSBTAG00000015584	COMMD3-BMI1 readthrough	BMI1	Nucleus	transcription regulator	1423.38	-0.717315	0.129506	-5.53883	3.04e-08	4.29e-06		gi_84000132	510666	1.542	0.009			‎‎Up in TBL (↑)	Down in TashAT2 (↓)
68	ENSBTAG00000031725	TNF superfamily member 12	TNFSF12	Extracellular Space	cytokine	1414.78	-0.7088	0.15988	-4.43332	9.28e-06	0.000547485		gi_119911822	788103	1.977	0.001			‎‎Up in TBL (↑)	Down in TashAT2 (↓)
71	ENSBTAG00000033319	CD200 molecule	CD200	Plasma Membrane	other	4394.62	-0.707946	0.11003	-6.43411	1.24e-10	3.81e-08		gi_77736186	534910	1.395	0.045	Up in Bqv 48h		‎‎Up in TBL (↑)	Down in TashAT2 (↓)
72	ENSBTAG00000011975	serpin family B member 1	SERPINB1	Cytoplasm	other	769.577	-0.689657	0.13822	-4.98955	6.05e-07	5.37e-05		gi_119915942	507264	2.793	0			‎‎Up in TBL (↑)	Down in TashAT2 (↓)
73	ENSBTAG00000000130	TNF superfamily member 13	TNFSF13	Extracellular Space	cytokine	173.806	-0.687328	0.223006	-3.0821	0.00205545	0.0383999		gi_77736244	538567	2.077	0.001			‎‎Up in TBL (↑)	Down in TashAT2 (↓)
76	ENSBTAG00000004413	Rho related BTB domain containing 3	RHOBTB3	Cytoplasm	enzyme	4516.99	-0.678629	0.17073	-3.97487	7.04e-05	0.00280978		gi_119895953	530930	3.139	0			‎‎Up in TBL (↑)	Down in TashAT2 (↓)
77	ENSBTAG00000019421	dishevelled binding antagonist of beta catenin 1	DACT1	Cytoplasm	other	1229.62	-0.67684	0.15552	-4.35212	1.35e-05	0.000732829		gi_119902721	538778	1.741	0.004			‎‎Up in TBL (↑)	Down in TashAT2 (↓)
78	ENSBTAG00000009186	paired box 9	PAX9	Nucleus	transcription regulator	392.216	-0.674251	0.167672	-4.02126	5.79e-05	0.00243663		gi_119913920	540196	5.083	0			‎‎Up in TBL (↑)	Down in TashAT2 (↓)
79	ENSBTAG00000019300	thiopurine S-methyltransferase	TPMT	Cytoplasm	enzyme	1889.23	-0.664404	0.127962	-5.19221	2.08e-07	2.33e-05		gi_115495878	511644	1.424	0.025			‎‎Up in TBL (↑)	Down in TashAT2 (↓)
80	ENSBTAG00000022244	actinin alpha 3	ACTN3	Plasma Membrane	other	4815.75	-0.661651	0.199406	-3.31811	0.000906282	0.0214616		gi_115495612	539375	1.6	0.01			‎‎Up in TBL (↑)	Down in TashAT2 (↓)
81	ENSBTAG00000017763	nuclear factor, interleukin 3 regulated	NFIL3	Nucleus	transcription regulator	3572.62	-0.654645	0.166424	-3.9336	8.37e-05	0.00315661		gi_115497653	506097	1.511	0.011			‎‎Up in TBL (↑)	Down in TashAT2 (↓)
82	ENSBTAG00000019470	NIMA related kinase 6	NEK6	Nucleus	kinase	2986.08	-0.64795	0.143327	-4.52077	6.16e-06	0.000401245		gi_149642938	515816	1.626	0.005			‎‎Up in TBL (↑)	Down in TashAT2 (↓)
84	ENSBTAG00000015580	TLE family member 3, transcriptional corepressor	TLE3	Nucleus	other	1896.8	-0.622928	0.206725	-3.01332	0.00258409	0.044595		gi_119901959	514326	10.716	0			‎‎Up in TBL (↑)	Down in TashAT2 (↓)
90	ENSBTAG00000037907	dermatan sulfate epimerase like	DSEL	Extracellular Space	enzyme	875.246	-0.590073	0.190141	-3.10334	0.00191348	0.0363878		gi_119933210	790188	12.313	0			‎‎Up in TBL (↑)	Down in TashAT2 (↓)
91	ENSBTAG00000011133	adaptor related protein complex 1 subunit sigma 3	AP1S3	Cytoplasm	transporter	4538.67	-0.581084	0.151565	-3.8339	0.000126127	0.00437516		gi_157074107	540693	1.508	0.012			‎‎Up in TBL (↑)	Down in TashAT2 (↓)
92	ENSBTAG00000021294	von Willebrand factor A domain containing 1	VWA1	Extracellular Space	other	6709.92	-0.572956	0.156217	-3.6677	0.000244744	0.00754225		gi_157073981	505917	2.062	0.001	Down in 48h Bqv		‎‎Up in TBL (↑)	Down in TashAT2 (↓)
93	ENSBTAG00000004553	tropomyosin 4	TPM4	Cytoplasm	other	156193	-0.556281	0.159379	-3.49031	0.000482463	0.013216		gi_155372050	535277	1.44	0.022			‎‎Up in TBL (↑)	Down in TashAT2 (↓)
95	ENSBTAG00000039162	protocadherin gamma subfamily A, 2	PCDHGA2	Other	other	1005.92	-0.543114	0.172285	-3.15242	0.00161926	0.032259		gi_150247128	539654	1.673	0.006			‎‎Up in TBL (↑)	Down in TashAT2 (↓)
97	ENSBTAG00000010395	dedicator of cytokinesis 9	DOCK9	Cytoplasm	other	8122.92	-0.526904	0.0954388	-5.52086	3.37e-08	4.66e-06		gi_119904917	616045	1.969	0.001			‎‎Up in TBL (↑)	Down in TashAT2 (↓)
98	ENSBTAG00000014093	isocitrate dehydrogenase (NADP(+)) 2	IDH2	Cytoplasm	enzyme	5346.81	-0.525568	0.107163	-4.90436	9.37e-07	7.8e-05		gi_31343542	327669	1.355	0.042			‎‎Up in TBL (↑)	Down in TashAT2 (↓)
99	ENSBTAG00000015910	integrin subunit beta 1	ITGB1	Plasma Membrane	transmembrane receptor	114474	-0.525069	0.129475	-4.05537	5.01e-05	0.00222923		gi_31342195	281876	1.414	0.025			‎‎Up in TBL (↑)	Down in TashAT2 (↓)
104	ENSBTAG00000015978	annexin A1	ANXA1	Plasma Membrane	enzyme	99045.4	-0.486191	0.130184	-3.73465	0.000187976	0.00599936		gi_73853761	327662	50.517	0			‎‎Up in TBL (↑)	Down in TashAT2 (↓)
105	ENSBTAG00000021746	annexin A5	ANXA5	Plasma Membrane	transporter	24575.8	-0.478384	0.121986	-3.92164	8.79e-05	0.00327286		gi_120474982	281626	41.103	0			‎‎Up in TBL (↑)	Down in TashAT2 (↓)
107	ENSBTAG00000000396	Pim-1 proto-oncogene, serine/threonine kinase	PIM1	Cytoplasm	kinase	1060	-0.471952	0.125445	-3.76222	0.00016841	0.00557569		gi_31342749	281402	4.716	0			‎‎Up in TBL (↑)	Down in TashAT2 (↓)
110	ENSBTAG00000005622	lipopolysaccharide induced TNF factor	LITAF	Nucleus	transcription regulator	7307.21	-0.428367	0.14147	-3.02798	0.00246195	0.0432111		gi_114053110	520564	116.161	0			‎‎Up in TBL (↑)	Down in TashAT2 (↓)
111	ENSBTAG00000004154	SKI like proto-oncogene	SKIL	Nucleus	transcription regulator	2510.96	-0.417061	0.127002	-3.28389	0.00102384	0.0234413		gi_119884881	527910	1.394	0.028	Up in Bqv 48h		‎‎Up in TBL (↑)	Down in TashAT2 (↓)
115	ENSBTAG00000001027	serpin family H member 1	SERPINH1	Extracellular Space	other	92211.7	-0.373562	0.123919	-3.01458	0.00257338	0.0445215		gi_114051504	510850	13.218	0			‎‎Up in TBL (↑)	Down in TashAT2 (↓)
117	ENSBTAG00000020560	CLPTM1 regulator of GABA type A receptor forward trafficking	CLPTM1	Plasma Membrane	other	7710.14	0.296669	0.0937305	3.16512	0.00155017	0.0312428		gi_114051438	618037	1.831	0.001			‎‎Up in TBL (↑)	‎‎Up in TashAT2 (↑)
118	ENSBTAG00000018093	lysine methyltransferase 2A	KMT2A	Nucleus	transcription regulator	10949.3	0.321726	0.0996299	3.22921	0.00124133	0.0266116		gi_119907105	508330	1.343	0.044			‎‎Up in TBL (↑)	‎‎Up in TashAT2 (↑)
119	ENSBTAG00000045510	ER membrane protein complex subunit 10	EMC10	Cytoplasm	other	24258.7	0.33649	0.100563	3.34605	0.000819718	0.0198893		gi_122692500	507692	1.359	0.039			‎‎Up in TBL (↑)	‎‎Up in TashAT2 (↑)
120	ENSBTAG00000012412	URB1 ribosome biogenesis homolog	URB1	Nucleus	other	3094.05	0.341574	0.112305	3.0415	0.00235402	0.0419552		gi_119874970	530483	1.497	0.014	Down in 48h Bqv		‎‎Up in TBL (↑)	‎‎Up in TashAT2 (↑)
121	ENSBTAG00000001483	SLIT-ROBO Rho GTPase activating protein 2	SRGAP2	Cytoplasm	other	4914.35	0.34591	0.112631	3.07118	0.00213213	0.0393531		gi_119908009	519843	1.368	0.037			‎‎Up in TBL (↑)	‎‎Up in TashAT2 (↑)
122	ENSBTAG00000011234	forkhead box O3	FOXO3	Nucleus	transcription regulator	2508.37	0.348844	0.102772	3.39435	0.000687908	0.017555		gi_119901277	535530	1.571	0.007			‎‎Up in TBL (↑)	‎‎Up in TashAT2 (↑)
123	ENSBTAG00000007430	MYB binding protein 1a	MYBBP1A	Nucleus	transcription regulator	21747.8	0.374534	0.120943	3.09679	0.00195627	0.0369469		gi_119911776	513045	1.927	0.001	Down in 48h Bqv		‎‎Up in TBL (↑)	‎‎Up in TashAT2 (↑)
124	ENSBTAG00000021939	elaC ribonuclease Z 2	ELAC2	Nucleus	enzyme	4305.42	0.382541	0.115166	3.32163	0.000894921	0.021229		gi_119911960	509256	2.336	0	Down in 48h Bqv		‎‎Up in TBL (↑)	‎‎Up in TashAT2 (↑)
125	ENSBTAG00000027442	nuclear factor I B	NFIB	Nucleus	transcription regulator	3336.18	0.384036	0.11712	3.27899	0.00104181	0.0238132		gi_115497971	538474	1.404	0.031			‎‎Up in TBL (↑)	‎‎Up in TashAT2 (↑)
126	ENSBTAG00000016696	neurochondrin	NCDN	Cytoplasm	other	4155.69	0.398696	0.13222	3.0154	0.00256639	0.0444561		gi_114052131	505994	1.698	0.004			‎‎Up in TBL (↑)	‎‎Up in TashAT2 (↑)
127	ENSBTAG00000016253	glucose-6-phosphatase catalytic subunit 3	G6PC3	Cytoplasm	phosphatase	3903.69	0.404673	0.114542	3.53298	0.00041091	0.0114839		gi_110350678	369023	1.729	0.003			‎‎Up in TBL (↑)	‎‎Up in TashAT2 (↑)
128	ENSBTAG00000002348	solute carrier family 4 member 4	SLC4A4	Plasma Membrane	transporter	2233.42	0.405437	0.129007	3.14274	0.00167373	0.0331466		gi_27807092	282360	1.889	0.001	Up in Bqv 48h		‎‎Up in TBL (↑)	‎‎Up in TashAT2 (↑)
129	ENSBTAG00000010508	biliverdin reductase B	BLVRB	Cytoplasm	enzyme	5603.89	0.429106	0.133723	3.20891	0.0013324	0.0279561		gi_27806296	281650	1.872	0.001			‎‎Up in TBL (↑)	‎‎Up in TashAT2 (↑)
131	ENSBTAG00000015381	Rho GTPase activating protein 18	ARHGAP18	Cytoplasm	other	6319.31	0.448953	0.138114	3.25059	0.00115164	0.0252185		gi_160425240	510743	1.809	0.002			‎‎Up in TBL (↑)	‎‎Up in TashAT2 (↑)
132	ENSBTAG00000021182	dedicator of cytokinesis 4	DOCK4	Plasma Membrane	other	4243.59	0.470715	0.122512	3.8422	0.000121936	0.00424398		gi_119890979	534227	2.696	0			‎‎Up in TBL (↑)	‎‎Up in TashAT2 (↑)
134	ENSBTAG00000037726	phospholipase C delta 1	PLCD1	Cytoplasm	enzyme	4397.74	0.496142	0.116758	4.24933	2.14e-05	0.00110045		gi_125991881	281986	6.289	0			‎‎Up in TBL (↑)	‎‎Up in TashAT2 (↑)
135	ENSBTAG00000038112	UL16-binding protein 3-like	ENSBTAG00000038112			2062.37	0.511111	0.151417	3.37551	0.00073678	0.018361		gi_162287160	100126815	1.513	0.011			‎‎Up in TBL (↑)	‎‎Up in TashAT2 (↑)
137	ENSBTAG00000007166	calcium/calmodulin dependent protein kinase kinase 1	CAMKK1	Cytoplasm	kinase	983.118	0.53054	0.131485	4.03499	5.46e-05	0.00234854		gi_119911711	510260	1.772	0.005			‎‎Up in TBL (↑)	‎‎Up in TashAT2 (↑)
138	ENSBTAG00000012176	glutaminyl-peptide cyclotransferase like	QPCTL	Cytoplasm	enzyme	2762.14	0.53157	0.107614	4.93959	7.83e-07	6.76e-05		gi_115749625	530871	1.485	0.015	Down in 48h Bqv		‎‎Up in TBL (↑)	‎‎Up in TashAT2 (↑)
139	ENSBTAG00000014400	E2F transcription factor 2	E2F2	Nucleus	transcription regulator	991.617	0.538895	0.170727	3.15648	0.00159687	0.0319255		gi_76611568	617024	1.78	0.002	Down in 48h Bqv		‎‎Up in TBL (↑)	‎‎Up in TashAT2 (↑)
141	ENSBTAG00000010131	CBFA2/RUNX1 partner transcriptional co-repressor 2	CBFA2T2	Nucleus	transcription regulator	890.851	0.548467	0.173066	3.16912	0.00152899	0.0309226		gi_119905767	527740	1.402	0.032			‎‎Up in TBL (↑)	‎‎Up in TashAT2 (↑)
143	ENSBTAG00000030974	tubulin alpha 4a	TUBA4A	Cytoplasm	other	26937.6	0.562981	0.165004	3.41193	0.000645049	0.0166148		gi_118151433	777775	1.826	0.001			‎‎Up in TBL (↑)	‎‎Up in TashAT2 (↑)
144	ENSBTAG00000014603	vesicle associated membrane protein 1	VAMP1	Cytoplasm	transporter	745.768	0.564187	0.169268	3.33311	0.000858811	0.0206563		gi_136255756	513621	2.34	0			‎‎Up in TBL (↑)	‎‎Up in TashAT2 (↑)
146	ENSBTAG00000046509	terminal nucleotidyltransferase 5C	FAM46C	Extracellular Space	enzyme	274.26	0.596282	0.186056	3.20485	0.00135132	0.0281818		gi_119889540	517961	3.221	0	Down in 48h Bqv		‎‎Up in TBL (↑)	‎‎Up in TashAT2 (↑)
147	ENSBTAG00000030425	inhibitor of DNA binding 3, HLH protein	ID3	Nucleus	transcription regulator	19435	0.606702	0.174139	3.48401	0.000493966	0.0134777		gi_62460599	538690	58.057	0			‎‎Up in TBL (↑)	‎‎Up in TashAT2 (↑)
148	ENSBTAG00000000598	cystatin C	CST3	Extracellular Space	other	25338.1	0.630653	0.184826	3.41215	0.000644524	0.0166148		gi_27806674	281102	1.977	0.001			‎‎Up in TBL (↑)	‎‎Up in TashAT2 (↑)
149	ENSBTAG00000013391	ANKH inorganic pyrophosphate transport regulator	ANKH	Plasma Membrane	transporter	11544.6	0.634896	0.180738	3.5128	0.000443404	0.0123172		gi_157954054	511800	1.515	0.01			‎‎Up in TBL (↑)	‎‎Up in TashAT2 (↑)
150	ENSBTAG00000007746	aryl hydrocarbon receptor	AHR	Nucleus	ligand-dependent nuclear receptor	373.228	0.639825	0.166531	3.84208	0.000121998	0.00424398		gi_119890801	280714	2.995	0			‎‎Up in TBL (↑)	‎‎Up in TashAT2 (↑)
151	ENSBTAG00000005108	slit guidance ligand 2	SLIT2	Extracellular Space	other	14685	0.651471	0.142767	4.56318	5.04e-06	0.000337681		gi_119893697	534164	15.19	0	Down in 48h Bqv		‎‎Up in TBL (↑)	‎‎Up in TashAT2 (↑)
153	ENSBTAG00000003556	zinc finger FYVE-type containing 21	ZFYVE21	Other	other	1590.93	0.673855	0.207271	3.25108	0.00114967	0.0252185		gi_118601761	511413	2.226	0			‎‎Up in TBL (↑)	‎‎Up in TashAT2 (↑)
156	ENSBTAG00000003199	solute carrier family 35 member C1	SLC35C1	Cytoplasm	transporter	8280.08	0.719639	0.171884	4.18676	2.83e-05	0.00138531		gi_155372140	540413	1.476	0.015			‎‎Up in TBL (↑)	‎‎Up in TashAT2 (↑)
157	ENSBTAG00000024269	transforming growth factor beta receptor 3	TGFBR3	Plasma Membrane	kinase	798.226	0.730496	0.210422	3.47157	0.000517416	0.0139248		gi_119889854	784894	3.377	0	Up in Bqv 48h		‎‎Up in TBL (↑)	‎‎Up in TashAT2 (↑)
160	ENSBTAG00000009617	solute carrier family 2 member 1	SLC2A1	Plasma Membrane	transporter	6775.84	0.753065	0.186629	4.0351	5.46e-05	0.00234854		gi_31341556	282356	7.347	0	Down in 48h Bqv		‎‎Up in TBL (↑)	‎‎Up in TashAT2 (↑)
164	ENSBTAG00000014699	family with sequence similarity 81 member A	FAM81A	Other	other	1780.85	0.771423	0.18365	4.2005	2.66e-05	0.00131787		gi_119902499	538402	1.454	0.018			‎‎Up in TBL (↑)	‎‎Up in TashAT2 (↑)
165	ENSBTAG00000011184	ferritin heavy chain 1	FTH1	Cytoplasm	enzyme	63111.6	0.773548	0.123575	6.25976	3.86e-10	1.06e-07		gi_119907222	782705	2.731	0			‎‎Up in TBL (↑)	‎‎Up in TashAT2 (↑)
167	ENSBTAG00000020539	chondroitin polymerizing factor	CHPF	Cytoplasm	enzyme	8104.23	0.787725	0.161615	4.87409	1.09e-06	8.72e-05		gi_119888466	540002	2.455	0	Down in 48h Bqv		‎‎Up in TBL (↑)	‎‎Up in TashAT2 (↑)
171	ENSBTAG00000040132	PWWP domain containing 3B	MUM1L1	Cytoplasm	other	562.493	0.79912	0.253205	3.15602	0.00159938	0.0319255		gi_119923735	539380	47.604	0			‎‎Up in TBL (↑)	‎‎Up in TashAT2 (↑)
174	ENSBTAG00000019164	Rho related BTB domain containing 1	RHOBTB1	Other	enzyme	897.789	0.833584	0.258395	3.22601	0.0012553	0.0268277		gi_126723194	540513	1.764	0.002			‎‎Up in TBL (↑)	‎‎Up in TashAT2 (↑)
176	ENSBTAG00000016388	solute carrier organic anion transporter family member 4A1	SLCO4A1	Plasma Membrane	transporter	253.809	0.850903	0.239151	3.55801	0.000373675	0.0107255		gi_119905633	507969	1.394	0.03	Down in 48h Bqv		‎‎Up in TBL (↑)	‎‎Up in TashAT2 (↑)
177	ENSBTAG00000025458	double PHD fingers 3	DPF3	Nucleus	other	102.988	0.878437	0.276525	3.1767	0.00148963	0.0304679		gi_119902887	787359	1.405	0.036			‎‎Up in TBL (↑)	‎‎Up in TashAT2 (↑)
178	ENSBTAG00000008172	egl-9 family hypoxia inducible factor 3	EGLN3	Cytoplasm	enzyme	1313.71	0.881528	0.222942	3.95408	7.68e-05	0.00297397		gi_155372054	535578	5.124	0			‎‎Up in TBL (↑)	‎‎Up in TashAT2 (↑)
180	ENSBTAG00000015766	zinc finger protein, FOG family member 1	ZFPM1	Nucleus	transcription regulator	1424.67	0.892322	0.24077	3.70612	0.000210455	0.00663367		gi_119909893	528338	2.126	0			‎‎Up in TBL (↑)	‎‎Up in TashAT2 (↑)
181	ENSBTAG00000015700	ELOVL fatty acid elongase 3	ELOVL3	Cytoplasm	enzyme	56.0392	0.905668	0.279	3.24612	0.0011699	0.02538		gi_119917674	539782	3.38	0	Down in 48h Bqv		‎‎Up in TBL (↑)	‎‎Up in TashAT2 (↑)
183	ENSBTAG00000014863	glycophorin C (Gerbich blood group)	GYPC	Plasma Membrane	other	1863.41	0.937068	0.236948	3.95475	7.66e-05	0.00297397		gi_50872134	444863	1.922	0.001	Down in 48h Bqv		‎‎Up in TBL (↑)	‎‎Up in TashAT2 (↑)
184	ENSBTAG00000021396	heart development protein with EGF like domains 1	HEG1	Plasma Membrane	other	14049.5	0.950647	0.208816	4.55256	5.3e-06	0.000350079		gi_119879613	511689	3.874	0			‎‎Up in TBL (↑)	‎‎Up in TashAT2 (↑)
185	ENSBTAG00000018746	family with sequence similarity 117 member B	FAM117B	Other	other	826.607	0.956315	0.222749	4.29324	1.76e-05	0.000934995		gi_119888296	614932	1.565	0.007			‎‎Up in TBL (↑)	‎‎Up in TashAT2 (↑)
188	ENSBTAG00000006679	melanocyte inducing transcription factor	MITF	Nucleus	transcription regulator	173.853	1.00589	0.256137	3.92715	8.6e-05	0.00321616		gi_47564055	407219	1.532	0.01			‎‎Up in TBL (↑)	‎‎Up in TashAT2 (↑)
189	ENSBTAG00000019953	cytochrome b-245 beta chain	CYBB	Cytoplasm	enzyme	157.859	1.0457	0.278822	3.75043	0.000176532	0.0057617		gi_136256366	281112	2.12	0	Up in Bqv 48h		‎‎Up in TBL (↑)	‎‎Up in TashAT2 (↑)
190	ENSBTAG00000021215	von Willebrand factor A domain containing 5A	VWA5A	Nucleus	other	843.926	1.04735	0.270774	3.86798	0.000109742	0.00387494		gi_119918977	521780	58.984	0			‎‎Up in TBL (↑)	‎‎Up in TashAT2 (↑)
191	ENSBTAG00000019665	interleukin 1 receptor antagonist	IL1RN	Extracellular Space	cytokine	514.794	1.05209	0.235065	4.47572	7.62e-06	0.000469358		gi_31342229	281860	17.914	0			‎‎Up in TBL (↑)	‎‎Up in TashAT2 (↑)
193	ENSBTAG00000021272	ATP binding cassette subfamily G member 1	ABCG1	Plasma Membrane	transporter	37.0584	1.05882	0.250923	4.2197	2.45e-05	0.00122366		gi_119887104	510745	7.545	0	Down in 48h Bqv		‎‎Up in TBL (↑)	‎‎Up in TashAT2 (↑)
194	ENSBTAG00000012708	serpin family I member 1	SERPINI1	Extracellular Space	other	171.3	1.10565	0.279204	3.96	7.5e-05	0.00293134		gi_119884823	509976	7.577	0			‎‎Up in TBL (↑)	‎‎Up in TashAT2 (↑)
195	ENSBTAG00000020647	RAS like family 11 member B	RASL11B	Plasma Membrane	enzyme	1713.5	1.13698	0.23201	4.90056	9.56e-07	7.89e-05		gi_121583852	528446	2.479	0			‎‎Up in TBL (↑)	‎‎Up in TashAT2 (↑)
202	ENSBTAG00000000033	phosphoethanolamine/phosphocholine phosphatase 1	PHOSPHO1	Extracellular Space	enzyme	208.349	1.47	0.227209	6.46982	9.81e-11	3.15e-08		gi_119912089	524639	2.582	0			‎‎Up in TBL (↑)	‎‎Up in TashAT2 (↑)
203	ENSBTAG00000011634	acid phosphatase 3	ACP3	Extracellular Space	phosphatase	118.214	1.47695	0.275317	5.36453	8.12e-08	1.01e-05		gi_149643068	504700	5.167	0			‎‎Up in TBL (↑)	‎‎Up in TashAT2 (↑)
206	ENSBTAG00000015885	protein tyrosine phosphatase, receptor type, f polypeptide (PTPRF), interacting protein (liprin), alpha 4	PPFIA4	Plasma Membrane	other	2054.57	1.63824	0.250852	6.5307	6.55e-11	2.15e-08		gi_119922418	539793	2.161	0.001	Up in Bqv 48h		‎‎Up in TBL (↑)	‎‎Up in TashAT2 (↑)
208	ENSBTAG00000004720	sulfatase 1	SULF1	Cytoplasm	enzyme	3548.01	1.73528	0.259772	6.68004	2.39e-11	8.46e-09		gi_119906547	535166	1.701	0.006			‎‎Up in TBL (↑)	‎‎Up in TashAT2 (↑)
209	ENSBTAG00000048246	Dipeptidyl peptidase 4	DPP4			190.892	2.0802	0.278943	7.45743	8.82e-14	8.12e-11		gi_31342970	281122	4.9	0	Down in 48h Bqv		‎‎Up in TBL (↑)	‎‎Up in TashAT2 (↑)
