# Supplementary material for: A parasite DNA binding protein with potential to influence disease susceptibility acts as an analogue of mammalian HMGA transcription factors
Source: PLoS One. 2023 Jun 5;18(6):e0286526. doi: 10.1371/journal.pone.0286526 (PMC10241358; doi:10.1371/journal.pone.0286526)
Supplement: S8 File — (XLSX) [file pone.0286526.s010.xlsx]

## Sheet: S10_IA_Can Path_ Diseas&Fun (50
© 2000-2020 QIAGEN. All rights reserved.
A. Ingenuity top 50 Canonical Pathways
Canonical Pathways	-log(p-value)	Ratio	z-score	Molecules
Glioblastoma Multiforme Signaling	1.95	0.0303	#NUM!	E2F2, LEF1, PLCD1, RHOBTB1, WNT10B
Virus Entry via Endocytic Pathways	1.95	0.0374	#NUM!	ITGB1, ITGB5, ITGB7, ITSN1
HOTAIR Regulatory Pathway	2.01	0.0312	-1.342	KMT2A, LEF1, MMP28, VIM, WNT10B
Factors Promoting Cardiogenesis in Vertebrates	2.12	0.0333	0.447	LEF1, MEF2C, PLCD1, TGFBR3, WNT10B
HIF1α Signaling	2.18	0.0293	-0.816	CYBB, EGLN3, MMP28, SLC2A1, SLC2A3, VIM
Phospholipase C Signaling	2.3	0.0272	-1.342	CD3G, HDAC9, ITGB1, MEF2C, PLCD1, PPP1R14A, RHOBTB1
Hepatic Fibrosis Signaling Pathway	2.5	0.0245	1	CYBB, FTH1, IL1RN, ITGB1, LEF1, NGFR, RHOBTB1, TGFBR3, WNT10B
Caveolar-mediated Endocytosis Signaling	2.53	0.0548	#NUM!	ITGB1, ITGB5, ITGB7, ITSN1
Cardiac Hypertrophy Signaling (Enhanced)	2.67	0.0226	1.667	CYBB, FGF1, HDAC9, ITGB1, MEF2C, NGFR, PLCD1, TGFBR3, TNFSF12, TNFSF13, WNT10B
Axonal Guidance Signaling	2.69	0.0227	#NUM!	ITGB1, ITSN1, MMP28, NGFR, PLCD1, PLXND1, SLIT2, SLIT3, SRGAP2, TUBA4A, WNT10B
Paxillin Signaling	2.73	0.0463	#NUM!	Actn3, ITGB1, ITGB5, ITGB7, VCL
Integrin Signaling	2.75	0.0329	-1.633	Actn3, ITGB1, ITGB5, ITGB7, PARVB, RHOBTB1, VCL
Osteoarthritis Pathway	3.48	0.0379	-1.134	ANKH, ANXA5, EPAS1, FOXO3, ITGB1, LEF1, MEF2C, MYBBP1A
Epithelial Adherens Junction Signaling	3.61	0.0461	#NUM!	Actn3, FGF1, LEF1, PTPRM, TGFBR3, TUBA4A, VCL
ILK Signaling	5.45	0.0526	-1.134	Actn3, FBLIM1, ITGB1, ITGB5, ITGB7, LEF1, PARVB, RHOBTB1, VCL, VIM
Germ Cell-Sertoli Cell Junction Signaling	1.89	0.0292	#NUM!	Actn3, ITGB1, RHOBTB1, TUBA4A, VCL
Regulation of Cellular Mechanics by Calpain Protease	1.8	0.0462	#NUM!	Actn3, ITGB1, VCL
Vitamin-C Transport	1.8	0.0833	#NUM!	SLC2A1, SLC2A3
Cell Cycle: G1/S Checkpoint Regulation	1.77	0.0448	#NUM!	CDKN2C, E2F2, HDAC9
Sertoli Cell-Sertoli Cell Junction Signaling	1.76	0.027	#NUM!	Actn3, ITGB1, TGFBR3, TUBA4A, VCL
Remodeling of Epithelial Adherens Junctions	1.75	0.0441	#NUM!	Actn3, TUBA4A, VCL
Regulation Of The Epithelial Mesenchymal Transition By Growth Factors Pathway	1.73	0.0266	-1	FGF1, NGFR, TNFSF12, TNFSF13, VIM
PPARα/RXRα Activation	1.71	0.0263	1	ITGB5, MEF2C, NR2F1, PLCD1, TGFBR3
PTEN Signaling	1.71	0.0317	-1	FOXO3, ITGB1, NGFR, TGFBR3
Leukocyte Extravasation Signaling	1.65	0.0254	#NUM!	Actn3, CYBB, ITGB1, MMP28, VCL
Adipogenesis pathway	1.63	0.0299	#NUM!	FGF1, HDAC9, PER2, WNT10B
Macropinocytosis Signaling	1.62	0.0395	#NUM!	ITGB1, ITGB5, ITGB7
BEX2 Signaling Pathway	1.58	0.038	#NUM!	LEF1, MAP2, NGFR
Cyclins and Cell Cycle Regulation	1.55	0.037	#NUM!	CDKN2C, E2F2, HDAC9
HER-2 Signaling in Breast Cancer	1.51	0.0357	#NUM!	ITGB1, ITGB5, ITGB7
Role of Osteoblasts, Osteoclasts and Chondrocytes in Rheumatoid Arthritis	1.47	0.0227	#NUM!	IL1RN, ITGB1, LEF1, NGFR, WNT10B
Acute Myeloid Leukemia Signaling	1.45	0.0337	#NUM!	IDH2, LEF1, PIM1
Bladder Cancer Signaling	1.35	0.0309	#NUM!	FGF1, MMP28, THBS1
Tec Kinase Signaling	1.35	0.0244	#NUM!	HCK, ITGB1, RHOBTB1, TNFSF12
HMGB1 Signaling	1.34	0.0242	#NUM!	NGFR, RHOBTB1, TNFSF12, TNFSF13
VEGF Signaling	1.33	0.0303	#NUM!	Actn3, FOXO3, VCL
Signaling by Rho Family GTPases	1.31	0.0205	-1	CYBB, ITGB1, RHOBTB1, SEPTIN5, VIM
Wnt/β-catenin Signaling	1.28	0.0231	#NUM!	LEF1, TGFBR3, TLE3, WNT10B
PPAR Signaling	1.28	0.0288	#NUM!	IL1RN, NGFR, NR2F1
FAT10 Cancer Signaling Pathway	1.27	0.0435	#NUM!	NGFR, TGFBR3
CDK5 Signaling	1.24	0.0278	#NUM!	ITGB1, NGFR, PPP1R14A
Antioxidant Action of Vitamin C	1.23	0.0275	#NUM!	PLCD1, SLC2A1, SLC2A3
Granulocyte Adhesion and Diapedesis	1.23	0.0222	#NUM!	IL1RN, ITGB1, MMP28, NGFR
Glioma Signaling	1.22	0.0273	#NUM!	CDKN2C, E2F2, IDH2
Hepatic Cholestasis	1.2	0.0216	#NUM!	IL1RN, NGFR, TNFSF12, TNFSF13
Production of Nitric Oxide and Reactive Oxygen Species in Macrophages	1.18	0.0213	#NUM!	CYBB, NGFR, PPP1R14A, RHOBTB1
Role of Tissue Factor in Cancer	1.16	0.0256	#NUM!	HCK, ITGB1, ITGB5
Transcriptional Regulatory Network in Embryonic Stem Cells	1.15	0.037	#NUM!	PAX6, SKIL
Airway Pathology in Chronic Obstructive Pulmonary Disease	1.15	0.0254	#NUM!	FGF1, TNFSF12, TNFSF13
Clathrin-mediated Endocytosis Signaling	1.14	0.0207	#NUM!	FGF1, ITGB1, ITGB5, ITGB7
© 2000-2020 QIAGEN. All rights reserved.
B. Ingenuity top 50 Diseases or Functions
Diseases or Functions (Top 50)	p-value			Molecules
Cellular Movement	1.14E-16-6.81E-04			ABCG1, AHR, AKAP12, ANXA1, ARHGAP18, ARHGAP22, CD200, CDKN2C, CHST2, COMMD3-BMI1, CSPG4, CST3, CYBB, CYP1A1, DNAH5, DOCK4, E2F2, EGLN3, EMC10, EPAS1, ESRP1, FBLIM1, FGF1, FHL3, FOXO3, FTH1, G6PC3, GGT5, GPR132, HCK, HDAC9, ID3, IL1RN, ITGB1, ITGB5, ITGB7, ITSN1, KMT2A, LEF1, LITAF, MAP2, MARCKSL1, MEF2C, MITF, MMP28, NCDN, NEXN, NGFR, NR2F1, ORMDL3, PARVB, PAX6, PIM1, PLCD1, PLXND1, POU2AF1, PTPR…
Cancer	2.24E-15-7.57E-04			ABCG1, ACP3, Actn3, ADGRD1, AHR, AK1, AKAP12, ALDOC, ANKH, ANKRD44, ANKRD45, ANXA1, ANXA5, ARHGAP18, ARHGAP22, ARRDC4, ATL1, ATP10D, B3GNT5, BFSP1, BLVRB, CAMKK1, CBFA2T2, CD200, CD3G, CDKN2C, CHPF, CHST2, CLIC5, CLPTM1, COMMD3-BMI1, CPEB3, CSPG4, CST3, CYBB, CYP1A1, DACT1, DECR1, DENND2B, DNAH5, DOCK4, DOCK9, DOK7, DPF3, DSEL, E2F2, EFCAB2, EGLN3, ELAC2, ELOVL3, EMC10, ENO3, EPAS1, ESRP1, EVA1B,…
Organismal Injury and Abnormalities	2.24E-15-8.2E-04			ABCG1, ACP3, Actn3, ADGRD1, AHR, AK1, AKAP12, ALDOC, ANKH, ANKRD44, ANKRD45, ANXA1, ANXA5, ARHGAP18, ARHGAP22, ARRDC4, ATL1, ATP10D, B3GNT5, BFSP1, BLVRB, CAMKK1, CBFA2T2, CD200, CD3G, CDKN2C, CHPF, CHST2, CLIC5, CLPTM1, COMMD3-BMI1, CPEB3, CSPG4, CST3, CYBB, CYP1A1, DACT1, DECR1, DENND2B, DNAH5, DOCK4, DOCK9, DOK7, DPF3, DSEL, E2F2, EFCAB2, EGLN3, ELAC2, ELOVL3, EMC10, ENO3, EPAS1, ESRP1, EVA1B,…
Gastrointestinal Disease	1.04E-12-7E-04			ABCG1, ACP3, ADGRD1, AHR, AKAP12, ANKH, ANKRD44, ANKRD45, ANXA1, ANXA5, ARHGAP18, ARHGAP22, ARRDC4, ATL1, ATP10D, B3GNT5, BFSP1, BLVRB, CAMKK1, CBFA2T2, CD200, CD3G, CDKN2C, CHPF, CHST2, CLIC5, CLPTM1, CPEB3, CSPG4, CST3, CYBB, CYP1A1, DACT1, DECR1, DENND2B, DNAH5, DOCK4, DOCK9, DOK7, DPF3, DSEL, E2F2, EFCAB2, EGLN3, ELAC2, ELOVL3, EMC10, ENO3, EPAS1, ESRP1, EVA1B, FAM102B, FAM20A, FBLIM1, FGF1, …
Reproductive System Disease	1.14E-09-7.21E-04			ACP3, ADGRD1, AHR, AK1, AKAP12, ALDOC, ANKH, ANKRD44, ANXA1, ANXA5, ARHGAP18, ARHGAP22, ATL1, ATP10D, B3GNT5, CD3G, CDKN2C, CHPF, CHST2, CSPG4, CYBB, CYP1A1, DACT1, DECR1, DNAH5, DOCK4, DOCK9, DPF3, DSEL, E2F2, EFCAB2, ELAC2, ELOVL3, EMC10, ENO3, EPAS1, ESRP1, FGF1, FHL3, FKBP10, FOXO3, FTH1, GALC, GGT5, GM2A, GPR132, GPR65, GPX7, HCK, HDAC9, HEG1, HIPK4, ID3, IDH2, ITGB1, ITGB5, ITGB7, ITSN1, KC…
Neurological Disease	2.04E-09-3.33E-04			ADGRD1, AHR, AK1, AKAP12, ALDOC, ANKH, ANXA1, ANXA5, ATL1, CAMKK1, CBFA2T2, CD200, CDKN2C, COMMD3-BMI1, CPEB3, CSPG4, CST3, CYBB, DACT1, DECR1, DOK7, EGLN3, ENO3, EPAS1, FBLIM1, FGF1, FHL3, FOXO3, FTH1, GALC, GM2A, HDAC9, ID3, IDH2, IGSF9, IL1RN, ITGB1, ITGB5, ITSN1, KCNB2, KMT2A, LEF1, MAP2, MARCKSL1, MEF2C, NAP1L5, NEK6, NGFR, NR2F1, P2RX5, PAX6, PER2, PIM1, PRICKLE1, RHOBTB3, SEPTIN5, SERPINI1…
Cell Morphology	7.55E-09-6.66E-04			AHR, AKAP12, ANXA1, ANXA5, ATL1, B3GNT5, CAMKK1, CD200, CDKN2C, COMMD3-BMI1, CPEB3, CSPG4, CST3, CYBB, CYP1A1, DACT1, DNAH5, DOK7, EGLN3, ELOVL3, EMC10, EPAS1, FGF1, FHL3, FOXO3, GM2A, GPR132, HCK, HDAC9, ID3, IGSF9, IL1RN, ITGB1, ITGB7, ITSN1, KMT2A, LEF1, MAP2, MARCKSL1, MEF2C, MITF, NCDN, NGFR, NR2F1, PARVB, PAX6, PIM1, PLCD1, POU2AF1, PRICKLE1, PTPRM, RCBTB1, SEPTIN5, SERPINB9, SKIL, SLC4A4, …
Cell Death and Survival	8.33E-09-7.77E-04			ABCG1, AHR, AK1, AKAP12, ALDOC, ANXA1, ANXA5, ARHGAP18, CD200, CDKN2C, COMMD3-BMI1, CSPG4, CST3, CYBB, DECR1, E2F2, EGLN3, EPAS1, FBLIM1, FGF1, FOXO3, FTH1, G6PC3, GIMAP4, GPR132, GPR65, GPX7, HCK, HDAC9, HIPK4, ID3, IDH2, IL1RN, ITGB1, ITGB5, ITSN1, KMT2A, LEF1, MEF2C, MITF, MYBBP1A, NEK6, NGFR, NR2F1, ORMDL3, PARVB, PAX6, PAX9, PER2, PIM1, PLCD1, POU2AF1, PTPRM, RGS10, S100A14, SERPINB1, SERPIN…
Cellular Assembly and Organization	1E-07-5.64E-04			AHR, AKAP12, ANXA1, ARHGAP18, ATL1, CPEB3, CYBB, DACT1, DNAH5, DOCK4, DOK7, EMC10, EPAS1, FBLIM1, FGF1, FHL3, GPR65, HCK, IGSF9, ITGB1, ITGB5, ITSN1, MAP2, MARCKSL1, MEF2C, NCDN, NEK6, NEXN, NGFR, NR2F1, PARVB, PAX6, PLXND1, PTPRM, SERPINH1, SKIL, SLIT2, SLIT3, SPRY2, SRGAP2, SULF1, SYNPO2, SYNPO2L, TGFBR3, THBS1, TPM4, TTYH1, TUBA4A, UGCG, VCL, VIM, VLDLR
Cellular Development	1.01E-07-7.87E-04			ABCG1, ACP3, AHR, AKAP12, ALDOC, ANXA1, ARHGAP22, ATL1, B3GNT5, BFSP1, CBFA2T2, CD200, CD3G, CDKN2C, CHST2, CLPTM1, COMMD3-BMI1, CPEB3, CST3, CYBB, CYP1A1, DACT1, DOK7, E2F2, EGLN3, EMC10, EPAS1, ESRP1, FBLIM1, FGF1, FHL3, FOXO3, FTH1, GIMAP4, GPR132, GPR65, HCK, HDAC9, HEG1, ID3, IDH2, IGSF9, IL1RN, ITGB1, ITGB5, ITSN1, KMT2A, LEF1, MAP2, MEF2C, MFAP2, MITF, MYBBP1A, NCDN, NGFR, NR2F1, PARVB, PA…
Endocrine System Disorders	1.1E-07-7.21E-04			ABCG1, ADGRD1, AHR, AKAP12, ALDOC, ANKH, ANKRD44, ANXA1, ANXA5, ARHGAP18, ARHGAP22, ARRDC4, ATL1, ATP10D, BFSP1, BLVRB, CAMKK1, CBFA2T2, CD200, CD3G, CDKN2C, CHPF, CHST2, CLIC5, CLPTM1, CPEB3, CSPG4, CYBB, DACT1, DECR1, DENND2B, DNAH5, DOCK4, DOCK9, DPF3, E2F2, EFCAB2, EGLN3, ELAC2, ELOVL3, EMC10, ENO3, EPAS1, ESRP1, EVA1B, FAM102B, FAM20A, FAM81A, FBLIM1, FGF1, FKBP10, FOXO3, GALC, GGT5, GPR65, …
Immunological Disease	2.34E-07-7.17E-04			ABCG1, AHR, ANKH, ANXA1, ANXA5, B3GNT5, CD200, CD3G, CDKN2C, CHPF, COMMD3-BMI1, CYP1A1, DNAH5, DSEL, E2F2, EGLN3, EPAS1, FOXO3, GPX7, HCK, HDAC9, ID3, IDH2, IL1RN, ITGB1, ITGB7, KMT2A, LEF1, NEK6, NEXN, NGFR, PER2, PIM1, PLCD1, POU2AF1, PRICKLE1, PTPRM, RHOBTB1, RHOBTB3, SERPINB9, SERPINH1, SKIL, SLC2A1, SLC4A4, SLIT2, SLIT3, SMARCA1, TENT5C, TGFBR3, THBS1, TLL2, TNFSF12, TUBA4A, VIM, VWA1, ZFPM1
Cellular Function and Maintenance	3.29E-07-5.81E-04			ABCG1, AHR, AK1, AKAP12, ANXA1, ARHGAP18, ARHGAP22, ATL1, CD200, CD3G, CDKN2C, CHST2, CLIC5, COMMD3-BMI1, CPEB3, CSPG4, CYBB, DACT1, DNAH5, DOCK4, E2F2, EMC10, EPAS1, FAM20A, FBLIM1, FGF1, FHL3, FOXO3, FTH1, G6PC3, GIMAP4, GPR132, GPR65, HCK, HEG1, ID3, IGSF9, IL1RN, ITGB1, ITGB5, ITGB7, ITSN1, LEF1, MAP2, MARCKSL1, MEF2C, MITF, NCDN, NEK6, NEXN, NGFR, NR2F1, ORMDL3, PARVB, PAX6, PER2, PIM1, PLCD…
Inflammatory Response	3.84E-07-7.69E-04			ABCG1, ACP3, AHR, AKAP12, ALDOC, ANXA1, ANXA5, ARHGAP18, CBFA2T2, CD200, COMMD3-BMI1, CSPG4, CST3, CYBB, CYP1A1, DNAH5, E2F2, EGLN3, ELOVL3, EPAS1, FGF1, FOXO3, FTH1, G6PC3, GGT5, GM2A, GPR132, GPR65, GPX7, HCK, HDAC9, ID3, IL1RN, ITGB1, ITGB5, ITGB7, LITAF, MFAP2, MITF, MMP28, NGFR, NR2F1, ORMDL3, PAX6, PIM1, PLXND1, S100A14, SERPINB1, SERPINH1, SLC2A1, SLC2A3, SLC35C1, SLIT2, SLIT3, SPRY2, THBS…
Cellular Growth and Proliferation	4.7E-07-7.87E-04			ABCG1, ACP3, AHR, AKAP12, ANXA1, ARHGAP22, ATL1, B3GNT5, CD3G, CDKN2C, CHST2, CLPTM1, COMMD3-BMI1, CPEB3, CST3, CYBB, CYP1A1, DACT1, DENND2B, DOK7, E2F2, EGLN3, EMC10, EPAS1, ESRP1, FGF1, FHL3, FOXO3, FTH1, GIMAP4, GPR132, GPR65, HCK, HDAC9, HEG1, ID3, IDH2, IGSF9, IL1RN, ITGB1, ITGB5, ITSN1, KMT2A, LEF1, MAP2, MEF2C, MFAP2, MITF, MYBBP1A, NCDN, NGFR, NR2F1, PARVB, PAX6, PIM1, PLCD1, PLXND1, POU2…
Dental Disease	4.47E-07-1.46E-05			ANKH, FAM20A, LEF1, NGFR, PAX9, SLC4A4, SPRY2, WNT10B
Cardiovascular Disease	6.17E-07-2.43E-04			ABCG1, ADGRD1, AHR, AKAP12, CDKN2C, CLIC5, COMMD3-BMI1, CPEB3, CST3, CYBB, CYP1A1, DACT1, DNAH5, DOCK4, DOCK9, DPF3, EGLN3, ELAC2, EPAS1, FGF1, FOXO3, FTH1, G6PC3, GPX7, HCK, HDAC9, ID3, IL1RN, ITSN1, LEF1, LITAF, MEF2C, MFAP2, MMP28, NEXN, NGFR, OLFML2B, PER2, PIM1, PLXND1, PPP1R14A, PTPRM, PWWP3B, SKIL, SLC2A1, SLC2A3, SLIT3, SMARCA1, TGFBR3, THBS1, TNFSF12, TNFSF13, TUBA4A, VCL, VIM, VLDLR, VW…
Cell-To-Cell Signaling and Interaction	8.19E-07-8.2E-04			AHR, AKAP12, ANXA1, ANXA5, CD200, COMMD3-BMI1, CPEB3, CST3, CYBB, CYP1A1, DACT1, DOK7, EMC10, EPAS1, FBLIM1, FGF1, GGT5, GPR132, HCK, IGSF9, IL1RN, ITGB1, ITGB5, ITGB7, ITSN1, LEF1, MARCKSL1, MITF, MMP28, NGFR, ORMDL3, PARVB, PLXND1, PPP1R14A, PTPRM, SERPINH1, SLC35C1, SLIT2, THBS1, TNFSF12, TNFSF13, VCL, VIM
Gene Expression	6.56E-06-9.45E-06			AHR, CYP1A1, E2F2, EPAS1, FGF1, FOXO3, ID3, INHBE, ITSN1, KMT2A, LEF1, MARCKSL1, MEF2C, MITF, NR2F1, PARVB, PIM1, POU2AF1, S100A14, SKIL
Hematological Disease	9.23E-06-7.57E-04			ABCG1, AHR, ANKH, ANXA1, ANXA5, ATL1, CBFA2T2, CD200, CD3G, CDKN2C, CHPF, COMMD3-BMI1, CSPG4, CYBB, CYP1A1, DNAH5, DSEL, E2F2, EPAS1, FOXO3, GPX7, HCK, HDAC9, ID3, IDH2, IL1RN, ITGB1, ITGB7, KMT2A, LEF1, MEF2C, NEK6, NEXN, PER2, PIM1, POU2AF1, PRICKLE1, PTPRM, RHOBTB1, RHOBTB3, SERPINH1, SKIL, SLC2A1, SLC2A3, SLIT3, SMARCA1, SYNPO2, TENT5C, THBS1, TLE3, TLL2, TPMT, TUBA4A, VIM, VWA1
Free Radical Scavenging	2.56E-05-4.68E-04			AHR, ANXA1, CST3, CYBB, CYP1A1, DECR1, EPAS1, FOXO3, FTH1, GPR132, HCK, ITGB1, ITSN1, NGFR, PIM1, SESN3, SLC2A1, SPRY2
Inflammatory Disease	3.52E-05-3.87E-04			ABCG1, AHR, ANXA1, ANXA5, B3GNT5, CD200, CDKN2C, COMMD3-BMI1, CST3, CYBB, E2F2, EGLN3, ELOVL3, FOXO3, GPX7, HCK, IL1RN, ITGB7, NGFR, NR2F1, PLCD1, SERPINB1, SERPINI1, SLC4A4, THBS1, TNFSF12, TNFSF13, TUBA4A, VCL, VSIR, ZFPM1
Dermatological Diseases and Conditions	3.83E-05-6.05E-04			ABCG1, ACP3, ADGRD1, AHR, AKAP12, ANKH, ANKRD45, ANXA1, ANXA5, ARHGAP22, ARRDC4, ATP10D, BFSP1, BLVRB, CHPF, CSPG4, CST3, CYBB, CYP1A1, DACT1, DECR1, DENND2B, DNAH5, DOCK4, DOCK9, DPF3, DSEL, E2F2, EGLN3, ELOVL3, ENO3, ESRP1, FAM81A, FBLIM1, FHL3, FKBP10, FOXO3, GALC, GGT5, GIMAP4, GMPR, GPR65, HCK, HDAC9, HEG1, HIPK4, IDH2, IGSF9, IL1RN, ITGB1, ITGB5, ITGB7, ITSN1, KCNB2, KLHL5, KMT2A, LEF1, MAN…
Hypersensitivity Response	3.89E-05-3.89E-05			HCK, ITGB1, ITGB7, MITF
Respiratory Disease	4.74E-05-2.43E-04			ABCG1, AHR, ANXA1, ANXA5, CD200, COMMD3-BMI1, CST3, CYBB, DNAH5, E2F2, EPAS1, FOXO3, G6PC3, GPR65, HCK, IL1RN, ITSN1, ORMDL3, PIM1, SERPINB1, SERPINI1, SLC2A1, THBS1, TNFSF13, TUBA4A, VSIR
Connective Tissue Disorders	4.81E-05-4.59E-04			ABCG1, AHR, ALDOC, ANKH, ANXA1, CHPF, COMMD3-BMI1, DACT1, FBLIM1, FOXO3, HCK, IL1RN, ITGB1, KMT2A, LEF1, MFAP2, PLXND1, RGS10, SLC2A1, SLC4A4, SULF1, TGFBR3, THBS1, TLE3, TNFSF12, TNFSF13, VCL, WNT10B
Skeletal and Muscular Disorders	4.81E-05-3.72E-04			AHR, ALDOC, ANKH, ANXA1, ATL1, CHPF, COMMD3-BMI1, CST3, DACT1, EGLN3, FBLIM1, FOXO3, HCK, IL1RN, ITGB1, KMT2A, LEF1, LITAF, MFAP2, PLCD1, PLXND1, RGS10, SLC4A4, SPRY2, SULF1, TGFBR3, THBS1, TLE3, TNFSF12, TNFSF13, VCL, WNT10B
Cell Cycle	5.78E-05-5.75E-04			AHR, AK1, AKAP12, CAMKK1, CDKN2C, COMMD3-BMI1, CYBB, DENND2B, E2F2, ELAC2, FGF1, FOXO3, GPR132, ID3, ITGB1, KMT2A, LEF1, MITF, MYBBP1A, NEK6, NGFR, PAX6, PER2, PIM1, SKIL, SMARCA1, SPRY2, SULF1, THBS1, TNFSF12, TNFSF13, TTYH1, TUBA4A, VIM, WNT10B
Metabolic Disease	1.18E-04-3.67E-04			ABCG1, ADGRD1, AHR, ANKRD44, ANXA1, ANXA5, CD200, CD3G, CLIC5, CSPG4, CST3, CYBB, DECR1, DSEL, E2F2, EPAS1, FGF1, FKBP10, FOXO3, GALC, GM2A, GPR65, HDAC9, IGSF9, IL1RN, ITGB5, ITGB7, ITSN1, LEF1, MEF2C, MITF, NGFR, PAX6, PTPRM, RHOBTB3, SERPINB9, SERPINH1, SLC2A1, SLC2A3, SLC35C1, SLIT3, SRGAP2, SULF1, SYNPO2L, THBS1, TPM4, UGCG, VCL, VLDLR, WNT10B
Lipid Metabolism	1.4E-04-2.82E-04			ABCG1, ACP3, AHR, ANXA5, B3GNT5, CDKN2C, CSPG4, CYBB, CYP1A1, DECR1, ELOVL3, EPAS1, FGF1, FOXO3, G6PC3, GALC, GGT5, GM2A, HCK, IL1RN, NGFR, SLC2A1, SLC4A4, SLIT2, TNFSF12, UGCG, VLDLR, WNT10B
Molecular Transport	1.4E-04-2.82E-04			ABCG1, ACP3, AHR, ANXA5, B3GNT5, CDKN2C, CSPG4, CYBB, CYP1A1, DECR1, ELOVL3, EPAS1, FGF1, FOXO3, G6PC3, GALC, GGT5, GM2A, HCK, IL1RN, NGFR, SLC2A1, SLC4A4, SLIT2, TNFSF12, UGCG, VLDLR, WNT10B
Small Molecule Biochemistry	1.4E-04-2.82E-04			ABCG1, ACP3, AHR, ANXA5, B3GNT5, CDKN2C, CHPF, CHST2, CSPG4, CYBB, CYP1A1, DECR1, DSEL, ELOVL3, EPAS1, FGF1, FOXO3, G6PC3, GALC, GGT5, GM2A, HCK, IL1RN, NGFR, ORMDL3, SLC2A1, SLC4A4, SLIT2, TNFSF12, UGCG, VLDLR, WNT10B
Developmental Disorder	1.43E-04-6.23E-04			AHR, ALDOC, CD3G, COMMD3-BMI1, DACT1, FAM20A, FKBP10, FOXO3, GALC, HCK, ID3, IL1RN, MARCKSL1, MEF2C, MITF, PAX6, POU2AF1, SERPINH1, SLC2A1, SLC35C1, SLIT3, SPRY2, TGFBR3, THBS1, TLE3, UGCG, VCL, VLDLR
Hepatic System Disease	1.62E-04-1.62E-04			ABCG1, ACP3, ADGRD1, AHR, AKAP12, ANXA1, ANXA5, ARHGAP22, ARRDC4, ATL1, ATP10D, CBFA2T2, CD200, CHST2, CLIC5, CPEB3, CSPG4, CST3, DACT1, DECR1, DENND2B, DNAH5, DOCK4, DOCK9, DSEL, E2F2, ELAC2, ELOVL3, EVA1B, FGF1, FKBP10, FOXO3, FTH1, GALC, GGT5, GPR132, HCK, HDAC9, HEG1, ID3, IDH2, IL1RN, ITGB1, ITGB5, ITGB7, KCNB2, KMT2A, LEF1, MAP2, MEF2C, NEK6, NGFR, OLFML2B, PALM3, PARVB, PLXND1, PRICKLE1, P…
Psychological Disorders	1.94E-04-1.94E-04			CYBB, SEPTIN5
Infectious Diseases	2.16E-04-7.17E-04			ANXA5, EPAS1, GALC, HCK, ITGB1, ITGB5, ITGB7, NR2F1, SLC2A1, SLIT2
Cellular Compromise	2.7E-04-4.84E-04			ACP3, AHR, ALDOC, ANXA1, ANXA5, CST3, CYBB, FTH1, G6PC3, GM2A, HCK, ITGB1, ORMDL3, SERPINB1, SLC2A3, THBS1, TNFSF12, TUBA4A, VCL, VSIR, ZFPM1
Hereditary Disorder	3.02E-04-3.87E-04			AHR, ALDOC, FKBP10, FOXO3, GALC, IL1RN, MITF, PAX6, SERPINH1, SLC2A1, TLE3, UGCG, VCL
Cellular Response to Therapeutics	3.26E-04-3.26E-04			HCK, LEF1, MEF2C
Renal and Urological Disease	3.52E-04-3.52E-04			ABCG1, FGF1, HDAC9, IGSF9, ITSN1, LEF1, MEF2C, PTPRM, SLC2A3, SLIT3, SRGAP2, SULF1, SYNPO2L, TPM4
Ophthalmic Disease	3.87E-04-8.2E-04			AHR, ANXA1, CST3, CYP1A1, ID3, PAX6, THBS1
Carbohydrate Metabolism	3.9E-04-6.07E-04			Actn3, ALDOC, ANXA1, CHPF, CHST2, CSPG4, DSEL, ENO3, EPAS1, FGF1, FOXO3, G6PC3, GM2A, IL1RN, ITGB1, NGFR, PER2, PHOSPHO1, PLCD1, RGS10, SLC2A1, SLC2A3, SLC4A4, SULF1, TNFSF12
Cell Signaling	5.37E-04-5.37E-04			ANXA1, CSPG4, FOXO3, HCK, IL1RN, ITGB1, ITGB5, ITGB7, PALM3, PAX6, PIM1, VIM, WNT10B
