# Supplementary material for: A parasite DNA binding protein with potential to influence disease susceptibility acts as an analogue of mammalian HMGA transcription factors
Source: PLoS One. 2023 Jun 5;18(6):e0286526. doi: 10.1371/journal.pone.0286526 (PMC10241358; doi:10.1371/journal.pone.0286526)
Supplement: S9 File — Red denotes elevated expression in pKP38 (TashAT2) line; green denotes reduced expression in pKP38. (XLSX) [file pone.0286526.s011.xlsx]

## Sheet: FDR (<0.05)-95
							RNASeq (DESeq2) - B. indicus vs. B. taurus,-DEGs (FDR <0.05)							RNASeq (DESeq2) - TashAT2/BoMac-DEGs (FDR <0.05)
	Ensembl Gene ID	Gene symbol	Gene description	Gene name	Location	Type(s)	baseMean	log2FoldChange	lfcSE	stat	pvalue	padj		baseMean	log2FoldChange	lfcSE	stat	pvalue	padj
1	ENSBTAG00000021565	PRSS2	serine protease 2 [Source:NCBI gene;Acc:282603]	PRSS2	Extracellular Space	peptidase	290.178	-26.1312	3.03774	-8.60217	7.82e-18	2.65e-15		949.117	-0.780647	0.22694	-3.43989	0.000581961	0.0153637
2	ENSBTAG00000018993	ITGB7	integrin subunit beta 7 [Source:VGNC Symbol;Acc:VGNC:30332]	ITGB7	Plasma Membrane	transmembrane receptor	4926.41	1.39291	0.184913	7.53278	4.97e-14	1.23e-11		233.908	-0.855585	0.242165	-3.53307	0.000410762	0.0114839
3	ENSBTAG00000004425	BBS10		BBS10			317.382	1.10689	0.162354	6.81776	9.25e-12	1.59e-09		947.25	0.458087	0.141282	3.24236	0.00118545	0.0256123
4	ENSBTAG00000012348	LRRC71	leucine rich repeat containing 71 [Source:VGNC Symbol;Acc:VGNC:31025]	LRRC71	Other	other	572.554	-1.96654	0.291595	-6.74407	1.54e-11	2.44e-09		290.54	-0.795336	0.220593	-3.60545	0.000311618	0.00917313
5	ENSBTAG00000021964	CDH17	cadherin 17 [Source:VGNC Symbol;Acc:VGNC:27096]	CDH17	Plasma Membrane	transporter	312.761	4.31014	0.657424	6.55611	5.52e-11	7.67e-09		523.85	-0.645937	0.190356	-3.39332	0.000690517	0.0175891
6	ENSBTAG00000007596	GEM	GTP binding protein overexpressed in skeletal muscle [Source:VGNC Symbol;Acc:VGNC:29315]	GEM	Plasma Membrane	enzyme	51.6216	3.54415	0.567192	6.24859	4.14e-10	4.91e-08		1647.8	-1.2241	0.192312	-6.3652	1.95e-10	5.73e-08
7	ENSBTAG00000004561	PAX6	paired box 6 [Source:VGNC Symbol;Acc:VGNC:32598]	PAX6	Nucleus	transcription regulator	555.877	-6.88806	1.11365	-6.18509	6.21e-10	7.13e-08		672.482	-1.29453	0.154384	-8.38511	5.07e-17	8.75e-14
8	ENSBTAG00000017017	CTPS2	CTP synthase 2 [Source:VGNC Symbol;Acc:VGNC:27809]	CTPS2	Cytoplasm	enzyme	1116.46	0.708044	0.115099	6.1516	7.67e-10	8.53e-08		1939.8	-0.629643	0.159449	-3.94887	7.85e-05	0.00300289
9	ENSBTAG00000008022	PTGFRN	prostaglandin F2 receptor inhibitor [Source:VGNC Symbol;Acc:VGNC:33508]	PTGFRN	Plasma Membrane	other	2385.96	-1.86022	0.31346	-5.93446	2.95e-09	2.81e-07		3922.19	-0.758554	0.204952	-3.70114	0.000214633	0.00674993
10	ENSBTAG00000012976	WLS	Wnt ligand secretion mediator [Source:VGNC Symbol;Acc:VGNC:36948]	WLS	Cytoplasm	other	568.033	3.44203	0.586943	5.86433	4.51e-09	4.11e-07		12166.7	0.499274	0.137793	3.62336	0.000290797	0.00865247
11	ENSBTAG00000008996	SFI1	SFI1 centrin binding protein [Source:VGNC Symbol;Acc:VGNC:34514]	SFI1	Cytoplasm	other	288.028	-1.15498	0.203632	-5.6719	1.41e-08	1.13e-06		503.903	-1.52418	0.273477	-5.57334	2.5e-08	3.59e-06
12	ENSBTAG00000000243	HEBP2	heme binding protein 2 [Source:VGNC Symbol;Acc:VGNC:29798]	HEBP2	Cytoplasm	other	619.194	-1.84429	0.333833	-5.52458	3.3e-08	2.45e-06		1673.26	-0.803554	0.157124	-5.11414	3.15e-07	3.18e-05
13	ENSBTAG00000019663	DECR1	2,4-dienoyl-CoA reductase 1 [Source:VGNC Symbol;Acc:VGNC:27982]	DECR1	Cytoplasm	enzyme	326.461	1.56765	0.286714	5.46763	4.56e-08	3.33e-06		637.462	-1.11869	0.231927	-4.82347	1.41e-06	0.00010761
14	ENSBTAG00000010015	NMRAL1	NmrA like redox sensor 1 [Source:VGNC Symbol;Acc:VGNC:32134]	NMRAL1	Nucleus	other	935.44	-1.32164	0.242327	-5.45395	4.93e-08	3.56e-06		2917	-0.673384	0.131238	-5.13102	2.88e-07	2.95e-05
15	ENSBTAG00000013773	PKP4	plakophilin 4 [Source:VGNC Symbol;Acc:VGNC:32952]	PKP4	Plasma Membrane	other	2953.28	0.657284	0.121432	5.41278	6.21e-08	4.46e-06		8258.19	0.393541	0.120615	3.26278	0.00110326	0.0247574
16	ENSBTAG00000015426	PDLIM4	PDZ and LIM domain 4 [Source:VGNC Symbol;Acc:VGNC:32710]	PDLIM4	Plasma Membrane	other	243.622	-2.98088	0.553908	-5.38153	7.39e-08	5.18e-06		2271.02	-0.671987	0.20141	-3.33642	0.000848653	0.0204826
17	ENSBTAG00000015326	GSDME	gasdermin E [Source:VGNC Symbol;Acc:VGNC:28019]	GSDME	Cytoplasm	other	763.123	0.831892	0.163473	5.08887	3.6e-07	2.09e-05		2557.08	0.805982	0.164537	4.89848	9.66e-07	7.89e-05
18	ENSBTAG00000047896	COMT		COMT			265.376	-0.735471	0.148005	-4.96922	6.72e-07	3.55e-05		424.426	-0.932592	0.21633	-4.31097	1.63e-05	0.000873172
19	ENSBTAG00000010399	TXNDC16	thioredoxin domain containing 16 [Source:VGNC Symbol;Acc:VGNC:36537]	TXNDC16	Extracellular Space	enzyme	102.902	2.45431	0.496735	4.94087	7.78e-07	4.02e-05		512.422	0.827447	0.227889	3.63093	0.000282405	0.00845743
20	ENSBTAG00000021746	ANXA5	annexin A5 [Source:VGNC Symbol;Acc:VGNC:25967]	ANXA5	Plasma Membrane	transporter	14640.6	-0.991874	0.201255	-4.92844	8.29e-07	4.26e-05		24575.8	-0.478384	0.121986	-3.92164	8.79e-05	0.00327286
21	ENSBTAG00000010463	Metazoa_SRP	Metazoan signal recognition particle RNA [Source:RFAM;Acc:RF00017]				5707.01	-1.32231	0.27229	-4.85623	1.2e-06	5.98e-05		169.288	0.860833	0.263299	3.26941	0.0010777	0.0243295
22	ENSBTAG00000005108	SLIT2	slit guidance ligand 2 [Source:VGNC Symbol;Acc:VGNC:34960]	SLIT2	Extracellular Space	other	674.561	7.51281	1.57569	4.76794	1.86e-06	8.82e-05		14685	0.651471	0.142767	4.56318	5.04e-06	0.000337681
23	ENSBTAG00000005622	LITAF	lipopolysaccharide induced TNF factor [Source:VGNC Symbol;Acc:VGNC:30911]	LITAF	Nucleus	transcription regulator	4914.97	-0.573121	0.122735	-4.66959	3.02e-06	0.000135904		7307.21	-0.428367	0.14147	-3.02798	0.00246195	0.0432111
24	ENSBTAG00000021215	VWA5A	von Willebrand factor A domain containing 5A [Source:VGNC Symbol;Acc:VGNC:36853]	VWA5A	Nucleus	other	2121.74	1.85475	0.405022	4.57936	4.66e-06	0.000194976		843.926	1.04735	0.270774	3.86798	0.000109742	0.00387494
25	ENSBTAG00000024086	TMEM35B	transmembrane protein 35B [Source:VGNC Symbol;Acc:VGNC:36078]	TMEM35B	Other	other	99.2225	1.35846	0.297339	4.56873	4.91e-06	0.000203961		1479.44	-0.677595	0.146109	-4.6376	3.52e-06	0.000243319
26	ENSBTAG00000033319	CD200	CD200 molecule [Source:VGNC Symbol;Acc:VGNC:27010]	CD200	Plasma Membrane	other	109.81	4.19944	0.924345	4.54315	5.54e-06	0.000224601		4394.62	-0.707946	0.11003	-6.43411	1.24e-10	3.81e-08
27	ENSBTAG00000023426	FAIM	Fas apoptotic inhibitory molecule [Source:VGNC Symbol;Acc:VGNC:28709]	FAIM	Plasma Membrane	other	96.3244	-1.58914	0.355071	-4.47556	7.62e-06	0.000291844		81.0057	-0.875732	0.27513	-3.18298	0.0014577	0.0300372
28	ENSBTAG00000000283	CSF1	colony stimulating factor 1 [Source:VGNC Symbol;Acc:VGNC:27753]	CSF1	Extracellular Space	cytokine	73.603	1.98046	0.447438	4.42622	9.59e-06	0.000349794		5763.23	0.558541	0.159687	3.49773	0.000469234	0.0129306
29	ENSBTAG00000024555	EFCAB2	EF-hand calcium binding domain 2 [Source:VGNC Symbol;Acc:VGNC:28343]	EFCAB2	Other	other	74.9745	1.30003	0.300641	4.32418	1.53e-05	0.000516896		42.0758	-0.845822	0.279223	-3.0292	0.00245206	0.0431848
30	ENSBTAG00000019872	PIK3AP1	phosphoinositide-3-kinase adaptor protein 1 [Source:VGNC Symbol;Acc:VGNC:54469]	PIK3AP1	Cytoplasm	other	5591.88	-0.574704	0.133111	-4.31748	1.58e-05	0.000528116		358.319	0.709861	0.220264	3.22277	0.00126956	0.0270905
31	ENSBTAG00000007141	GULP1	GULP PTB domain containing engulfment adaptor 1 [Source:VGNC Symbol;Acc:VGNC:50050]	GULP1	Cytoplasm	other	28.4326	6.1592	1.43805	4.28303	1.84e-05	0.00060177		238.124	2.444	0.236594	10.33	5.16e-25	7.12e-21
32	ENSBTAG00000019300	TPMT	thiopurine S-methyltransferase [Source:VGNC Symbol;Acc:VGNC:36255]	TPMT	Cytoplasm	enzyme	1317.67	-0.764519	0.178708	-4.27805	1.89e-05	0.000608583		1889.23	-0.664404	0.127962	-5.19221	2.08e-07	2.33e-05
33	ENSBTAG00000020221	WNT5A	Wnt family member 5A [Source:VGNC Symbol;Acc:VGNC:36960]	WNT5A	Extracellular Space	cytokine	5.35922	5.46242	1.28555	4.24909	2.15e-05	0.000668814		780.3	-1.11602	0.202816	-5.50262	3.74e-08	5.02e-06
34	ENSBTAG00000008596	PRICKLE1	prickle planar cell polarity protein 1 [Source:VGNC Symbol;Acc:VGNC:33315]	PRICKLE1	Nucleus	other	270.318	2.85175	0.671975	4.24383	2.2e-05	0.000682003		2006.45	0.766395	0.150324	5.09829	3.43e-07	3.38e-05
35	ENSBTAG00000018138	GK5	glycerol kinase 5 [Source:VGNC Symbol;Acc:VGNC:54783]	GK5	Other	kinase	509.501	-0.64813	0.152861	-4.23999	2.24e-05	0.000689495		486.083	-0.701358	0.176844	-3.96598	7.31e-05	0.00287506
36	ENSBTAG00000021867	BFSP1	beaded filament structural protein 1 [Source:VGNC Symbol;Acc:VGNC:26478]	BFSP1	Cytoplasm	enzyme	112.848	1.18216	0.283214	4.17411	2.99e-05	0.000874676		422.269	-0.733133	0.183937	-3.98578	6.73e-05	0.00271509
37	ENSBTAG00000020829	PTPRK	protein tyrosine phosphatase receptor type K [Source:VGNC Symbol;Acc:VGNC:33552]	PTPRK	Plasma Membrane	phosphatase	12.0753	4.21353	1.01529	4.15007	3.32e-05	0.000948997		2253.18	0.999249	0.227644	4.38952	1.14e-05	0.000634966
38	ENSBTAG00000000942	SIPA1L2	signal induced proliferation associated 1 like 2 [Source:VGNC Symbol;Acc:VGNC:34629]	SIPA1L2	Other	other	94.843	-4.44364	1.07105	-4.14885	3.34e-05	0.000950627		1910.32	1.10226	0.250892	4.39336	1.12e-05	0.000631529
39	ENSBTAG00000017527	CRYBG1	crystallin beta-gamma domain containing 1 [Source:VGNC Symbol;Acc:VGNC:27739]	CRYBG1	Extracellular Space	other	8305.3	-0.765781	0.185155	-4.13589	3.54e-05	0.000990148		8861.69	0.684899	0.156886	4.36557	1.27e-05	0.000700195
40	ENSBTAG00000018031	PODXL2	podocalyxin like 2 [Source:VGNC Symbol;Acc:VGNC:33103]	PODXL2	Plasma Membrane	other	46.4882	1.35495	0.334393	4.05197	5.08e-05	0.00130685		217.547	-0.789426	0.256373	-3.07921	0.00207552	0.0385386
41	ENSBTAG00000027020	COL5A2	collagen type V alpha 2 chain [Source:VGNC Symbol;Acc:VGNC:27568]	COL5A2			209.278	5.90904	1.46544	4.03228	5.52e-05	0.00139436		39649.4	-0.83156	0.161868	-5.13727	2.79e-07	2.9e-05
42	ENSBTAG00000011454	FKBP10	FKBP prolyl isomerase 10 [Source:VGNC Symbol;Acc:VGNC:29017]	FKBP10	Cytoplasm	enzyme	72.6216	2.3837	0.597448	3.9898	6.61e-05	0.00161338		4908.07	-1.02537	0.196897	-5.20766	1.91e-07	2.16e-05
43	ENSBTAG00000008300	FN1	fibronectin 1 [Source:VGNC Symbol;Acc:VGNC:29056]	FN1	Extracellular Space	enzyme	20238.3	-1.42811	0.358748	-3.98082	6.87e-05	0.00165699		228975	-1.16765	0.241018	-4.84465	1.27e-06	9.78e-05
44	ENSBTAG00000004553	TPM4	tropomyosin 4 [Source:VGNC Symbol;Acc:VGNC:36254]	TPM4	Cytoplasm	other	11975.3	-0.797389	0.200864	-3.9698	7.19e-05	0.00170405		156193	-0.556281	0.159379	-3.49031	0.000482463	0.013216
45	ENSBTAG00000015885	PPFIA4	PTPRF interacting protein alpha 4 [Source:VGNC Symbol;Acc:VGNC:33192]	PPFIA4	Plasma Membrane	other	330.428	-1.1713	0.295959	-3.95765	7.57e-05	0.00176978		2054.57	1.63824	0.250852	6.5307	6.55e-11	2.15e-08
46	ENSBTAG00000005634	LSM2	LSM2 homolog, U6 small nuclear RNA and mRNA degradation associated [Source:VGNC Symbol;Acc:VGNC:31054]	LSM2	Nucleus	other	1407.4	-0.371894	0.0940851	-3.95274	7.73e-05	0.00179784		2337.62	-0.384616	0.114545	-3.35779	0.000785689	0.0192327
47	ENSBTAG00000006013	NT5DC3	5'-nucleotidase domain containing 3 [Source:VGNC Symbol;Acc:VGNC:32296]	NT5DC3	Cytoplasm	other	790.017	0.585246	0.149224	3.92192	8.78e-05	0.0019995		764.891	0.592713	0.181302	3.26921	0.00107849	0.0243295
48	ENSBTAG00000004599	TAGLN3	transgelin 3 [Source:VGNC Symbol;Acc:VGNC:35587]	TAGLN3	Extracellular Space	other	14.0372	-4.50176	1.16273	-3.87172	0.000108069	0.00236036		268.862	-0.841921	0.214952	-3.91678	8.97e-05	0.00330379
49	ENSBTAG00000014880	ICOSLG	inducible T cell costimulator ligand [Source:NCBI gene;Acc:507857]				37.3995	2.17587	0.56879	3.82544	0.000130539	0.00275227		4769.4	-0.600326	0.173168	-3.46673	0.000526825	0.0141505
50	ENSBTAG00000036061	ULBP27	UL16-binding protein 3-like [Source:NCBI gene;Acc:100336795]				45.915	-2.02322	0.538196	-3.75925	0.000170421	0.00342486		245.537	1.08055	0.240361	4.49554	6.94e-06	0.000437469
51	ENSBTAG00000011207	CNN1	calponin 1 [Source:VGNC Symbol;Acc:VGNC:27508]	CNN1	Cytoplasm	other	17.7185	-3.76266	1.0111	-3.72135	0.000198164	0.00384471		7992.64	-1.5942	0.205985	-7.73939	9.99e-15	1.15e-11
52	ENSBTAG00000012361	ARHGEF11	Rho guanine nucleotide exchange factor 11 [Source:VGNC Symbol;Acc:VGNC:54878]	ARHGEF11	Cytoplasm	other	867.624	0.990967	0.270809	3.65929	0.000252918	0.00472481		2074.16	-0.422432	0.124041	-3.40559	0.00066021	0.0169421
53	ENSBTAG00000004849	IGSF3	immunoglobulin superfamily member 3 [Source:VGNC Symbol;Acc:VGNC:30094]	IGSF3	Plasma Membrane	other	602.688	-1.32952	0.363376	-3.65879	0.000253408	0.00472791		2139.16	0.518792	0.160759	3.22715	0.00125029	0.0267621
54	ENSBTAG00000010395	DOCK9	dedicator of cytokinesis 9 [Source:VGNC Symbol;Acc:VGNC:28163]	DOCK9	Cytoplasm	other	1762.15	-0.428875	0.118509	-3.61894	0.000295816	0.00532834		8122.92	-0.526904	0.0954388	-5.52086	3.37e-08	4.66e-06
55	ENSBTAG00000000905	RAB6B	RAB6B, member RAS oncogene family [Source:VGNC Symbol;Acc:VGNC:50013]	RAB6B	Cytoplasm	enzyme	12.3588	2.06314	0.579522	3.56006	0.000370763	0.00642451		5993.43	0.956903	0.197994	4.833	1.34e-06	0.000103155
56	ENSBTAG00000007741	CRLF1	cytokine receptor like factor 1 [Source:VGNC Symbol;Acc:VGNC:27717]	CRLF1	Extracellular Space	other	32.9018	2.06693	0.589438	3.50661	0.000453858	0.00744021		219.54	-1.51305	0.252934	-5.982	2.2e-09	4.61e-07
57	ENSBTAG00000004948	LRATD1	LRAT domain containing 1 [Source:VGNC Symbol;Acc:VGNC:28840]	LRATD1	Other	other	12.245	-4.45119	1.27204	-3.49926	0.000466557	0.00761061		42.3656	1.24494	0.279226	4.45852	8.25e-06	0.000497535
58	ENSBTAG00000005356	DENND2B	suppression of tumorigenicity 5 [Source:VGNC Symbol;Acc:VGNC:35336]	ST5	Cytoplasm	enzyme	16.728	4.71053	1.35537	3.47546	0.000509972	0.00818536		6128.91	-0.414681	0.12483	-3.32197	0.000893851	0.021229
59	ENSBTAG00000010661	DPYSL3	dihydropyrimidinase like 3 [Source:VGNC Symbol;Acc:VGNC:28196]	DPYSL3	Cytoplasm	enzyme	362.91	4.83958	1.39822	3.46125	0.000537679	0.00852162		18361.9	-0.962799	0.204444	-4.70935	2.49e-06	0.000177763
60	ENSBTAG00000003470	TTYH1	tweety family member 1 [Source:VGNC Symbol;Acc:VGNC:36500]	TTYH1	Plasma Membrane	ion channel	65.3082	1.28228	0.380269	3.37202	0.000746196	0.0108979		346.052	0.495635	0.159915	3.09937	0.00193932	0.0367779
61	ENSBTAG00000017549	KITLG	KIT ligand [Source:VGNC Symbol;Acc:VGNC:30619]	KITLG	Extracellular Space	growth factor	18.1786	2.7246	0.814371	3.34564	0.000820919	0.0118118		2664.25	1.68806	0.232841	7.24982	4.17e-13	2.62e-10
62	ENSBTAG00000000473	ATP10D	ATPase phospholipid transporting 10D (putative) [Source:VGNC Symbol;Acc:VGNC:55156]	ATP10D	Cytoplasm	transporter	1623.04	0.926986	0.277931	3.33531	0.000852053	0.0121638		201.001	1.20574	0.271523	4.44065	8.97e-06	0.000533721
63	ENSBTAG00000014374	CARD6	caspase recruitment domain family member 6 [Source:VGNC Symbol;Acc:VGNC:26763]	CARD6	Cytoplasm	other	1889.77	-0.547725	0.164732	-3.32494	0.000884364	0.0124665		1227.26	-0.540656	0.172642	-3.13165	0.00173825	0.0341856
64	ENSBTAG00000012137	NTN1	netrin 1 [Source:VGNC Symbol;Acc:VGNC:32304]	NTN1	Extracellular Space	growth factor	10.6345	-2.98696	0.905576	-3.2984	0.00097236	0.0134771		2111	-0.86649	0.266583	-3.25036	0.00115261	0.0252185
65	ENSBTAG00000003701	VASH2	vasohibin 2 [Source:VGNC Symbol;Acc:VGNC:36768]	VASH2	Cytoplasm	peptidase	610.903	-1.21222	0.367625	-3.29745	0.000975677	0.0135058		164.977	-0.808758	0.26213	-3.08533	0.00203328	0.0380487
66	ENSBTAG00000019470	NEK6	NIMA related kinase 6 [Source:VGNC Symbol;Acc:VGNC:31997]	NEK6	Nucleus	kinase	20536.8	0.378549	0.11549	3.27776	0.00104636	0.0142013		2986.08	-0.64795	0.143327	-4.52077	6.16e-06	0.000401245
67	ENSBTAG00000003012	TRAF1	TNF receptor associated factor 1 [Source:VGNC Symbol;Acc:VGNC:36270]	TRAF1	Cytoplasm	other	1850.88	2.44648	0.748742	3.26746	0.00108519	0.0145925		479.114	-1.01735	0.166478	-6.11101	9.9e-10	2.24e-07
68	ENSBTAG00000039105	S100A3	S100 calcium binding protein A3 [Source:VGNC Symbol;Acc:VGNC:34243]	S100A3	Nucleus	transporter	45.2181	2.14888	0.660045	3.25565	0.00113134	0.015033		123.056	-0.798205	0.26394	-3.02419	0.00249299	0.0433807
69	ENSBTAG00000006189	ACTG1	actin gamma 1 [Source:NCBI gene;Acc:404122]	ACTG1	Cytoplasm	other	87275.9	-0.529781	0.163485	-3.24054	0.00119304	0.0156392		304257	-0.542691	0.135085	-4.0174	5.88e-05	0.00246182
70	ENSBTAG00000023377	SH3BP5	SH3 domain binding protein 5 [Source:VGNC Symbol;Acc:VGNC:34568]	SH3BP5	Cytoplasm	other	273.112	-1.12673	0.35035	-3.216	0.00129991	0.0166658		412.385	-0.955289	0.226107	-4.22493	2.39e-05	0.00119992
71	ENSBTAG00000015226	BRSK1	BR serine/threonine kinase 1 [Source:VGNC Symbol;Acc:VGNC:50055]	BRSK1	Cytoplasm	kinase	39.7304	1.49316	0.470885	3.17097	0.00151932	0.018923		373.442	-1.04059	0.265307	-3.9222	8.77e-05	0.00327286
72	ENSBTAG00000016073	UGCG	UDP-glucose ceramide glucosyltransferase [Source:VGNC Symbol;Acc:VGNC:36647]	UGCG	Cytoplasm	enzyme	495.762	-0.91957	0.289974	-3.17122	0.00151802	0.018923		3909.65	-0.435999	0.133998	-3.25378	0.0011388	0.0251154
73	ENSBTAG00000031648	C18H19orf33	chromosome 18 open reading frame, human C19orf33	C18H19orf33			59.1111	-1.51011	0.479294	-3.15068	0.00162888	0.0199207		1712.62	-1.2517	0.246432	-5.0793	3.79e-07	3.66e-05
74	ENSBTAG00000011838	PCED1B	PC-esterase domain containing 1B [Source:VGNC Symbol;Acc:VGNC:32624]	PCED1B	Other	other	427.841	-0.53392	0.17042	-3.13297	0.00173048	0.0207629		212.408	0.879247	0.223023	3.94241	8.07e-05	0.00307649
75	ENSBTAG00000002647	RGS10	regulator of G protein signaling 10 [Source:VGNC Symbol;Acc:VGNC:33911]	RGS10	Cytoplasm	enzyme	2431.73	-0.640442	0.20456	-3.13082	0.00174316	0.0208807		307.124	-1.01646	0.275679	-3.68711	0.000226813	0.00708458
76	ENSBTAG00000009443	GCNT3	glucosaminyl (N-acetyl) transferase 3, mucin type [Source:NCBI gene;Acc:404167]	GCNT3	Plasma Membrane	enzyme	19.5265	-1.10961	0.355342	-3.12264	0.00179237	0.021362		794.069	1.21372	0.227782	5.32844	9.91e-08	1.2e-05
77	ENSBTAG00000019421	DACT1	dishevelled binding antagonist of beta catenin 1 [Source:VGNC Symbol;Acc:VGNC:27867]	DACT1	Cytoplasm	other	61.0005	1.67177	0.536039	3.11874	0.00181625	0.0215265		1229.62	-0.67684	0.15552	-4.35212	1.35e-05	0.000732829
78	ENSBTAG00000021705	UFC1	ubiquitin-fold modifier conjugating enzyme 1 [Source:VGNC Symbol;Acc:VGNC:36644]	UFC1	Cytoplasm	enzyme	2684.7	-0.25932	0.0835984	-3.10197	0.00192234	0.0225096		4451.73	-0.356499	0.107798	-3.30712	0.000942616	0.0221699
79	ENSBTAG00000003763	MYO5C	myosin VC [Source:VGNC Symbol;Acc:VGNC:31828]	MYO5C	Cytoplasm	other	497.313	1.38815	0.447843	3.09963	0.00193765	0.0226344		2846.11	0.444345	0.109742	4.04901	5.14e-05	0.00225434
80	ENSBTAG00000000654	ARMC4	armadillo repeat containing 4 [Source:VGNC Symbol;Acc:VGNC:26158]	ARMC4	Extracellular Space	other	4.8678	-2.7585	0.895293	-3.08112	0.00206226	0.0236283		56.0479	-0.861694	0.246038	-3.50228	0.000461287	0.0127882
81	ENSBTAG00000019269	COL6A2	collagen type VI alpha 2 chain [Source:VGNC Symbol;Acc:VGNC:27571]	COL6A2			304.958	-3.4998	1.14228	-3.06389	0.00218483	0.0245625		13331.6	-1.20413	0.222368	-5.41504	6.13e-08	7.83e-06
82	ENSBTAG00000000224	TSPAN15	tetraspanin 15 [Source:VGNC Symbol;Acc:VGNC:36430]	TSPAN15	Plasma Membrane	other	276.244	1.37724	0.45159	3.04975	0.00229031	0.0255081		4862	0.619868	0.154607	4.00931	6.09e-05	0.00250214
83	ENSBTAG00000020330	BTG1	BTG anti-proliferation factor 1 [Source:VGNC Symbol;Acc:VGNC:26597]	BTG1	Nucleus	transcription regulator	10056.9	-0.461608	0.153803	-3.00129	0.00268837	0.028771		3074.28	0.803091	0.120116	6.68594	2.29e-11	8.34e-09
84	ENSBTAG00000017419	ZZZ3	zinc finger ZZ-type containing 3 [Source:VGNC Symbol;Acc:VGNC:37397]	ZZZ3	Nucleus	transcription regulator	3192.29	0.412731	0.139616	2.95618	0.00311472	0.032184		7965.94	-0.394254	0.10186	-3.87054	0.000108593	0.0038442
85	ENSBTAG00000001877	HMGN5	high mobility group nucleosome binding domain 5 [Source:VGNC Symbol;Acc:VGNC:56709]	HMGN5	Nucleus	transcription regulator	853.335	-0.382823	0.129949	-2.94594	0.0032197	0.0329884		1230.65	0.598918	0.186217	3.21623	0.00129885	0.0275875
86	ENSBTAG00000013755	ITGB5	integrin subunit beta 5 [Source:VGNC Symbol;Acc:VGNC:30330]	ITGB5	Plasma Membrane	other	547.403	-1.12653	0.388051	-2.90305	0.00369549	0.0364551		5757.26	-0.454897	0.142853	-3.18438	0.00145065	0.0299367
87	ENSBTAG00000015381	ARHGAP18	Rho GTPase activating protein 18 [Source:VGNC Symbol;Acc:VGNC:26078]	ARHGAP18	Cytoplasm	other	3830.52	-0.91627	0.318728	-2.87477	0.00404318	0.0388347		6319.31	0.448953	0.138114	3.25059	0.00115164	0.0252185
88	ENSBTAG00000005984	DAAM1	dishevelled associated activator of morphogenesis 1 [Source:VGNC Symbol;Acc:VGNC:27862]	DAAM1	Cytoplasm	other	416.94	0.549918	0.192711	2.85359	0.00432288	0.0407962		8248.24	1.12784	0.190872	5.90887	3.44e-09	6.7e-07
89	ENSBTAG00000001403	PRKCI	protein kinase C iota [Source:VGNC Symbol;Acc:VGNC:33333]	PRKCI	Cytoplasm	kinase	1317.3	-0.515975	0.180863	-2.85286	0.00433281	0.0408467		9227.71	-0.458739	0.10569	-4.34044	1.42e-05	0.000769873
90	ENSBTAG00000014377	CHD3	chromodomain helicase DNA binding protein 3 [Source:VGNC Symbol;Acc:VGNC:27279]	CHD3	Nucleus	enzyme	8077.57	0.466876	0.163664	2.85265	0.00433561	0.0408467		10581.3	-0.475973	0.15274	-3.11622	0.00183183	0.0353524
91	ENSBTAG00000003334	ADAP2	ArfGAP with dual PH domains 2 [Source:VGNC Symbol;Acc:VGNC:25634]	ADAP2	Cytoplasm	other	223.623	-0.821779	0.289206	-2.8415	0.00449017	0.0418605		119.364	-1.03912	0.278473	-3.73148	0.000190357	0.00605545
92	ENSBTAG00000013274	CENPV	centromere protein V	CENPV	Nucleus	other	86.4675	-1.31735	0.469599	-2.80527	0.00502739	0.0451105		1835.4	-0.422411	0.112351	-3.75974	0.000170091	0.00559661
93	ENSBTAG00000027397	PPP1R3D	protein phosphatase 1 regulatory subunit 3D [Source:VGNC Symbol;Acc:VGNC:33245]	PPP1R3D	Cytoplasm	phosphatase	78.4207	-0.666157	0.237731	-2.80214	0.00507643	0.0454388		86.9247	-0.759819	0.23803	-3.19211	0.00141238	0.0291906
94	ENSBTAG00000006305	AK1	adenylate kinase 1 [Source:VGNC Symbol;Acc:VGNC:25770]	AK1	Cytoplasm	kinase	90.7507	1.79411	0.643736	2.78703	0.00531941	0.0469384		1087.97	-0.683129	0.211546	-3.22921	0.00124131	0.0266116
95	ENSBTAG00000013666	SLC25A29	solute carrier family 25 member 29 [Source:VGNC Symbol;Acc:VGNC:34755]	SLC25A29	Cytoplasm	transporter	1559.26	-0.464843	0.167421	-2.77649	0.00549488	0.0480061		1799.86	-0.411738	0.132072	-3.11752	0.0018238	0.0353147
